# Supplementary material for: Early contact between late farming and pastoralist societies in southeastern Europe
Source: Nature. 2023 Jul 19;620(7973):358–65. doi: 10.1038/s41586-023-06334-8 (PMC10412445; doi:10.1038/s41586-023-06334-8)
Supplement: Supplementary file 5 — This file contains Supplementary Tables A–Y (see Supplementary Data for legends). [file 41586_2023_6334_MOESM5_ESM.xlsx]

## Sheet: A. General Information
Poseidon_ID	Alternative_IDs	Collection_ID	Group_Name	Genetic cluster	culture	period	Relation_To	Relation_Degree	Relation_Type	Relation_Note	site_ID	Country	Location	Site	Latitude	Longitude	Date_C14_LabNr	Date_C14_Uncal_BP date	Date_C14_Uncal_BP_Err	Date_BC_AD_Median	Date_BC_AD_Start	Date_BC_AD_Stop	Date_Type	Date_Note	Genetic_Sex	anthr_sex	anthr_age	MT_Haplogroup	mtreads	mtcov	Y_Haplogroup	terminal SNP	Source_Tissue	Nr_Libraries	Capture_Type	UDG	Library_Built	Genotype_Ploidy	Endogenous (ds, ss)	Nr_SNPs TF	Coverage_on_Target_SNPs	Nr_SNPs HO	Damage (ds, ss)	Contamination	Contamination_Err	XSNP	Contamination_Meas	Contamination_Note	Contamix: number of reads matching another genome other than consesus seq
YUN001		Grave 110	YUN_CA	Chalcolithic	Gumelnița/Karanovo	Copper Age					YUN	Bulgaria	Pazardzhik	Yunatsite	42.23	24.26	MAMS-45476	5614	31	-4432	-4504	-4360	C14		F		?	K2a	5409				Bone (Pars petrosa)	2	1240k	UDG-half	ds	haploid	10.653	92836	1.2447	411095	0.1035						41
YUN003		Grave 69	YUN_CA	Chalcolithic	Gumelnița/Karanovo	Copper Age	YUN049	identical twins/same individual			YUN	Bulgaria	Pazardzhik	Yunatsite	42.23	24.26									F		25-35	U2+152	22371				Bone (Pars petrosa), tooth 47	3	1240k	UDG-half	ds	haploid	13.802	931532	1.5303	484910	0.1218						190
YUN005		Grave 104	YUN_CA	Chalcolithic	Gumelnița/Karanovo	Copper Age					YUN	Bulgaria	Pazardzhik	Yunatsite	42.23	24.26	MAMS-45478	5570	24	-4404.5	-4453	-4356	C14		F		50-60	U4a2	28504				Bone (Pars petrosa), tooth 47	2	1240k	UDG-half	ds	haploid	6.447	421904	0.5265	221406	0.1255						107
YUN006		Skeleton 127	YUN_CA	Chalcolithic	Gumelnița/Karanovo	Copper Age	YUN031	identical twins/same individual			YUN	Bulgaria	Pazardzhik	Yunatsite	42.23	24.26	MAMS-45479	5589	26	-4409	-4462	-4356	C14		F		?	K1a	25954				Bone (Pars petrosa)	2	1240k	UDG-half	ds	haploid	16.388	654756	1.8984	518805	0.1197						236
YUN007		Grave 87	YUN_CA	Chalcolithic	Gumelnița/Karanovo	Copper Age					YUN	Bulgaria	Pazardzhik	Yunatsite	42.23	24.26	MAMS-45480	5551	27	-4398.5	-4451	-4346	C14		M		40-50	H	28402		J2a1a2b2a2~	SK1359/Y7010/Z27851	Bone (Pars pertosa), tooh 46	2	1240k	UDG-half	ds	haploid	10.289	714271	1.2191	373119	0.1022	0.002557	0.00282	1710	ANGSD_Xchrom_contamination_males_MoM_Method2_new_llh		119
YUN009		Grave 102	YUN_CA	Chalcolithic	Gumelnița/Karanovo	Copper Age					YUN	Bulgaria	Pazardzhik	Yunatsite	42.23	24.26	MAMS-45482	5548	28	-4398	-4450	-4346	C14		M		3-5y	H62	20609		G2a2b2b1a2	FGC82036	Bone (Pars petrosa)	1	1240k	UDG-half	ds	haploid	7.323	593481	0.8752	312150	0.0801	0.004825	0.00494	1056	ANGSD_Xchrom_contamination_males_MoM_Method2_new_llh		82
YUN012		Grave 23	YUN_CA	Chalcolithic	Gumelnița/Karanovo	Copper Age	YUN015	first	Dauther of YUN015		YUN	Bulgaria	Pazardzhik	Yunatsite	42.23	24.26									F		2-3y	X2b	34330				Bone (Pars petrosa)	1	1240k	UDG-half	ds	haploid	13.153	751668	1.4107	396859	0.0989						184
YUN013		Grave 77/81	YUN_CA	Chalcolithic	Gumelnița/Karanovo	Copper Age					YUN	Bulgaria	Pazardzhik	Yunatsite	42.23	24.26	MAMS-45483	5624	26	-4442	-4517	-4367	C14		M		30-35	H7	25887		C1a2b	Z38888	Bone (Pars petrosa)	1	1240k	UDG-half	ds	haploid	8.63	533002	0.7021	277047	0.1358	0.009945	0.00771	679	ANGSD_Xchrom_contamination_males_MoM_Method2_new_llh		122
YUN014		Grave 67	YUN_CA	Chalcolithic	Gumelnița/Karanovo	Copper Age					YUN	Bulgaria	Pazardzhik	Yunatsite	42.23	24.26	MAMS-45484	5577	29	-4406.5	-4459	-4354	C14		F		45-55	T2b23	12175				Bone (Pars petrosa)	1	1240k	UDG-half	ds	haploid	7.722	474178	0.5581	247781	0.1208						52
YUN015		Grave 24	YUN_CA	Chalcolithic	Gumelnița/Karanovo	Copper Age	YUN012	first	Father of YUN012		YUN	Bulgaria	Pazardzhik	Yunatsite	42.23	24.26	MAMS-45485	5541	28	-4396	-4450	-4342	C14		M		30-39	HV+16311	11559		G2a2b	L30/PF3267/S126	Bone (Pars petrosa), tooth 33	2	1240k	UDG-half	ds	haploid	1.318	178276	0.174	93496	0.1301	NA	NA	59	ANGSD_Xchrom_contamination_males_MoM_Method2_new_llh		21
YUN019		Grave 69A/80	YUN_CA	Chalcolithic	Gumelnița/Karanovo	Copper Age					YUN	Bulgaria	Pazardzhik	Yunatsite	42.23	24.26									F		juvenile	U8b1a2b	24192				Bone (Pars petrosa)	1	1240k	UDG-half	ds	haploid	8.697	690134	1.1626	362291	0.0964						129
YUN021		Grave 92	YUN_CA	Chalcolithic	Gumelnița/Karanovo	Copper Age					YUN	Bulgaria	Pazardzhik	Yunatsite	42.23	24.26	MAMS-45486	5431	25	-4294	-4341	-4247	C14		F		3-5y	K1a2	23992				Bone (Pars petrosa)	1	1240k	UDG-half	ds	haploid	8.002	589505	0.8237	310527	0.1009						115
YUN025		Grave 56 A	YUN_CA	Chalcolithic	Gumelnița/Karanovo	Copper Age					YUN	Bulgaria	Pazardzhik	Yunatsite	42.23	24.26									F		1-2y	X2b6	27587				Bone (Pars petrosa)	1	1240k	UDG-half	ds	haploid	9.063	603588	0.901	316695	0.1304						106
YUN026		Grave 78	YUN_CA	Chalcolithic	Gumelnița/Karanovo	Copper Age					YUN	Bulgaria	Pazardzhik	Yunatsite	42.23	24.26	MAMS-45489	5637	26	-4455	-4537	-4373	C14		M		35-40	T2e	13672		J2a1a2b2~	FGC8506	Bone (Pars petrosa), tooth 36	2	1240k	UDG-half	ds	haploid	5.635	478939	0.578	249560	0.1205	0.008432	0.00817	499	ANGSD_Xchrom_contamination_males_MoM_Method2_new_llh		43
YUN027_I0781.merge	I0781	Skeleton 78/Grave 83	YUN_CA	Chalcolithic	Gumelnița/Karanovo	Copper Age					YUN	Bulgaria	Pazardzhik	Yunatsite	42.23	24.26									F		25-35	K1a+195	24153				Bone (Pars petrosa), tooth 43	2	1240k	UDG-half	ds	haploid	7.795	780149	0.7891	414027	0.1105						124
YUN028		Grave 98	YUN_CA	Chalcolithic	Gumelnița/Karanovo	Copper Age					YUN	Bulgaria	Pazardzhik	Yunatsite	42.23	24.26	MAMS-45490	5625	26	-4442.5	-4517	-4368	C14		F		60-70	H	27170				Bone (Pars petrosa)	1	1240k	UDG-half	ds	haploid	5.893	400904	0.473	208316	0.1617						75
YUN031		Grave 126	YUN_CA	Chalcolithic	Gumelnița/Karanovo	Copper Age	YUN006	identical twins/same individual			YUN	Bulgaria	Pazardzhik	Yunatsite	42.23	24.26		5652	23	-4480	-4503	-4457			F		?	K1a	35792				tooth 18	2	1240k	UDG-half	da	haploid	11.42	82919	0.0373	43306	0.0897	0.288625	0.374	10	ANGSD_Xchrom_contamination_males_MoM_Method2_new_llh		52
YUN033		Burial 45	YUN_EBA	EBA	EBA	Early Bronze Age					YUN	Bulgaria	Pazardzhik	Yunatsite	42.23	24.26	MAMS-45491	4428	27	-3124.5	-3323	-2926	C14		F		6 months	T2e2a	21162				Bone (Pars petrosa)	1	1240k	UDG-half	ds	haploid	4.545	356498	0.3979	184029	0.1386						60
YUN034		Burial 11	YUN_EBA	EBA	EBA	Early Bronze Age					YUN	Bulgaria	Pazardzhik	Yunatsite	42.23	24.26	MAMS-45492	4239	26	-2833.5	-2908	-2759	C14		F		6-9 months	N1a1a1a	8678				Bone (Pars petrosa)	1	1240k	UDG-half	ds	haploid	11.624	163524	0.1587	86092	0.1183						19
YUN035		Burial 4 Ind 1	YUN_EBA	EBA	EBA	Early Bronze Age	YUN036	first	siblings		YUN	Bulgaria	Pazardzhik	Yunatsite	42.23	24.26									F		6 months	T2b	22620				Bone (Pars petrosa)	1	1240k	UDG-half	ds	haploid	9.875	335705	0.3608	175011	0.1014						98
YUN036		Burial 4 Ind 2	YUN_EBA	EBA	EBA	Early Bronze Age	YUN035	first	siblings		YUN	Bulgaria	Pazardzhik	Yunatsite	42.23	24.26	MAMS-45493	4167	25	-2760	-2880	-2640	C14		F		6 months	T2b	24606				Bone (Pars petrosa)	1	1240k	UDG-half	ds	haploid	6.034	436824	0.5182	226073	0.1015						72
YUN037		Burial 8 Ind 1	YUN_EBA	EBA	EBA	Early Bronze Age	YUN038	first	siblings		YUN	Bulgaria	Pazardzhik	Yunatsite	42.23	24.26									M		3-6 months	W1h	19828		I2a1a2b1a	CTS4002	Bone (Pars petrosa)	1	1240k	UDG-half	ds	haploid	5.994	461963	0.5714	237623	0.1135	0.008509	0.00866	466	ANGSD_Xchrom_contamination_males_MoM_Method2_new_llh		82
YUN038		Burial 8 Ind 2	YUN_EBA	EBA	EBA	Early Bronze Age	YUN037	first	siblings		YUN	Bulgaria	Pazardzhik	Yunatsite	42.23	24.26	MAMS-45494	4248	24	-2838	-2911	-2765	C14		M		?	W1h	20405		I2a1a2b1	CTS10936	Bone (Pars petrosa)	1	1240k	UDG-half	ds	haploid	8.215	580796	0.7736	300096	0.0909	0.008647	0.00581	852	ANGSD_Xchrom_contamination_males_MoM_Method2_new_llh		90
YUN039		Burial 3	YUN_EBA	EBA	EBA	Early Bronze Age					YUN	Bulgaria	Pazardzhik	Yunatsite	42.23	24.26	MAMS-45495	4213	24	-2799	-2898	-2700	C14		F		6 months	H11a	13968				Bone (Pars petrosa)	1	1240k	UDG-half	ds	haploid	6.445	398703	0.4618	207476	0.1307						33
YUN041		Burial 10	YUN041	EBA	EBA	Early Bronze Age					YUN	Bulgaria	Pazardzhik	Yunatsite	42.23	24.26	MAMS-45496	4161	24	-2758	-2878	-2638	C14		F		6 months	K1c1	38725				Bone (Pars petrosa)	1	1240k	UDG-half	ds	haploid	12.146	785655	1.5206	407247	0.1119						131
YUN042		Burial 45C	YUN_EBA	EBA	EBA	Early Bronze Age					YUN	Bulgaria	Pazardzhik	Yunatsite	42.23	24.26	MAMS-45497	4181	25	-2780	-2885	-2675	C14		F		?	H	30496				Bone (Pars petrosa)	1	1240k	UDG-half	ds	haploid	10.236	729961	1.308	385021	0.1166						104
YUN043		Burial 6	YUN_EBA	EBA	EBA	Early Bronze Age					YUN	Bulgaria	Pazardzhik	Yunatsite	42.23	24.26	MAMS-45498	4162	26	-2757.5	-2879	-2636	C14		F		6 months	K1a3a	36160				Bone (Pars petrosa)	1	1240k	UDG-half	ds	haploid	12.561	808840	1.589	425172	0.0814						165
YUN044		Grave 1	YUN_EBA	EBA	EBA	Early Bronze Age					YUN	Bulgaria	Pazardzhik	Yunatsite	42.23	24.26	MAMS-45499	no collagen			no collagen		C14		F		1-1.5y	H1	3099				Bone (Pars petrosa)	1	1240k	UDG-half	ds	haploid	9.275	92391	0.0866	49544	0.1198						0
YUN045		Burial 22	YUN_EBA	EBA	EBA	Early Bronze Age					YUN	Bulgaria	Pazardzhik	Yunatsite	42.23	24.26	MAMS-45500	4270	24	-2896	-2913	-2879	C14		F		9-12 months	T2b	13070				Bone (Pars petrosa)	1	1240k	UDG-half	ds	haploid	3.62	365020	0.4131	193650	0.1195						27
YUN048		Grave square 9	YUN_CA	Chalcolithic	Gumelnita/Karanovo	Copper Age					YUN	Bulgaria	Pazardzhik	Yunatsite	42.23	24.26	MAMS-45503	5657	24	-4497	-4545	-4449	C14		M		?	K1a1	8289		H2	P96	Bone (Pars petrosa)	1	1240k	UDG-half	ds	haploid	17.693	338131	0.3659	179793	0.1152	0.013745	0.0146	196	ANGSD_Xchrom_contamination_males_MoM_Method2_new_llh		25
YUN049		Grave 69/no.6	YUN_CA	Chalcolithic	Gumelnita/Karanovo	Copper Age	YUN003	identical twins/same individual			YUN	Bulgaria	Pazardzhik	Yunatsite	42.23	24.26									F				2831				Bone (Pars petrosa)	1	1240k	UDG-half	ds	haploid	7.007	592687	0.777	312360	0.1149						6
PTK001		Area E; sq. 77, feature E11/ individual A		Chalcolithic	Chalcolithic, Karanovo VI, Gumelnita	Copper Age					PTK	Bulgaria	Polski Tyrambesh Municipality	Petko Karavelovo	43.3014	25.643	MAMS-51579	5709	27	-4556	-4656	-4456	C14		M			HV+16311	9000		I2a1b	M436/P214/PF3856/S33	Bone (Pars petrosa), tooth 17	2	1240k	non-UDG	ss	haploid	7.072	377931	0.7086	197041	0.3275	0.188813	0.0328	482	ANGSD_Xchrom_contamination_males_MoM_Method2_new_llh	female contamination, individual excluded	146
PTK003.merged		Area E; sq. 77, feature E11/ individual C	PTK_CA	Chalcolithic	Chalcolithic, Karanovo VI, Gumelnita	Copper Age					PTK	Bulgaria	Polski Tyrambesh Municipality	Petko Karavelovo	43.3014	25.643	MAMS-51580	5721	24	-4567.5	-4674	-4461	C14		M			H3aq	8674		R1b1b	V88	Bone (Pars petrosa), tooth 38	2	1240k	non-UDG	ss	haploid	0.492	58805	0.0757	30862	0.4086 (PTK003.A), 0.4105 (PTK003.B)	NA NA 8			ANGSD_Xchrom_contamination_males_MoM_Method2_new_llh		100
PTK004		Area E; sq. 77, feature E11/ individual D	PTK_CA	Chalcolithic	Chalcolithic, Karanovo VI, Gumelnita	Copper Age					PTK	Bulgaria	Polski Tyrambesh Municipality	Petko Karavelovo	43.3014	25.643	MAMS-38611	5708	28	-4555.5	-4656	-4455	C14		M			H3aq	2407		I2a1b	M436/P214/PF3856/S33	Bone (Pars petrosa), tooth 18	2	1240k	non-UDG	ss	haploid	3.543	180795	0.2891	94652	0.4218	0.003711	0.0471	59	ANGSD_Xchrom_contamination_males_MoM_Method2_new_llh		0
PTK005		Area E; sq. 77, feature E11/ individual E	PTK_CA	Chalcolithic	Chalcolithic, Karanovo VI, Gumelnita	Copper Age					PTK	Bulgaria	Polski Tyrambesh Municipality	Petko Karavelovo	43.3014	25.643									M			U2+152	9818		G2a2b2a1a1c1a1	CTS5990/Z1903	Bone (Pars petrosa) tooth 18	2	1240k	non-UDG	ss	haploid	9.123	478729	1.0077	249740	0.3905	0.018998	0.0115	776	ANGSD_Xchrom_contamination_males_MoM_Method2_new_llh		153
VAR002		VAR_121_I	VAR_CA	Chalcolithic	Varna	Copper Age					VAR	Bulgaria	Varna	Varna	43.2188	27.9141	OxA-13252	5672	34	4503.5	4608	4399	C14		F	M	25-30	X2	3494				Bone (Pars petrosa)	2	1240k	UDG-half	ds	haploid	2.936	85341	0.1061	43375	0.1976						3
VAR003		VAR_121_II	VAR_CA	Chalcolithic	Varna	Copper Age					VAR	Bulgaria	Varna	Varna	43.2188	27.9141									F	M	50-70	H	20177				Bone (Pars petrosa), tooth 23	1	1240k	UDG-half	ds	haploid	15.479	367030	0.6247	190514	0.1398						80
VAR004		VAR_255	VAR_CA	Chalcolithic	Varna	Copper Age					VAR	Bulgaria	Varna	Varna	43.2188	27.9141	OxA-13254	5732	33	4591	4686	4496	C14		M	F	18-25	J2b1	16193		G2a2a1	PF3148	Bone (Pars petrosa)	1	1240k	UDG-half	ds	haploid	21.764	502551	0.9613	262021	0.1233	0.003397	0.00263	1821	ANGSD_Xchrom_contamination_males_MoM_Method2_new_llh		94
VAR006		VAR_92	VAR_CA	Chalcolithic	Varna	Copper Age					VAR	Bulgaria	Varna	Varna	43.2188	27.9141	MAMS-51329	5600	23	4424.5	4491	4358	C14		M	M	ca. 30	J1c	9165		I2a2	L596/PF6907/S292	Bone (Pars petrosa)	1	1240k	UDG-half	ds	haploid	1.567	347320	0.3732	184075	0.1484	0.016819	0.0135	256	ANGSD_Xchrom_contamination_males_MoM_Method2_new_llh		45
VAR008		VAR_173	VAR_CA	Chalcolithic	Varna	Copper Age					VAR	Bulgaria	Varna	Varna	43.2188	27.9141	MAMS-51330	5765	27	4622	4703	4541	C14		M	M	>50	T2b	15194		R1b1b	V88	Bone (Pars petrosa), tooth 16	1	1240k	UDG-half	ds	haploid	14.542	297798	0.4595	155025	0.1344	-0.001287	0.00098	737	ANGSD_Xchrom_contamination_males_MoM_Method2_new_llh		48
VAR009		VAR_182	VAR_CA	Chalcolithic	Varna	Copper Age					VAR	Bulgaria	Varna	Varna	43.2188	27.9141	OxA-23622	5659	31	4474.5	4581	4368	C14		M	F	>50	K1a1	24042		E1b1b1a1b1	L618	Bone (Pars petrosa)	1	1240k	UDG-half	ds	haploid	3.364	728802	1.2209	380549	0.1031	0.01036	0.00428	1859	ANGSD_Xchrom_contamination_males_MoM_Method2_new_llh		156
VAR010		VAR_37	VAR_CA	Chalcolithic	Varna	Copper Age					VAR	Bulgaria	Varna	Varna	43.2188	27.9141	MAMS-51323	5749	27	4595.5	4688	4503	C14		M	M	20-25	U5b1	27791		T1a2	L131	Bone (Pars petrosa), tooth 18	1	1240k	UDG-half	ds	haploid	24.524	783665	2.7678	401526	0.1138	0.002108	0.00154	4858	ANGSD_Xchrom_contamination_males_MoM_Method2_new_llh		144
VAR011		VAR_28	VAR_CA	Chalcolithic	Varna	Copper Age					VAR	Bulgaria	Varna	Varna	43.2188	27.9141	OxA-23611	5574	31	4416	4485	4347	C14		M	M	30-35	H	25961		G2a2a1	PF3148	Bone (Pars petrosa)	1	1240k	UDG-half	ds	haploid	4.285	703418	3.4091	366262	0.0967	-0.000634	0.000908	7085	ANGSD_Xchrom_contamination_males_MoM_Method2_new_llh		117
VAR012		VAR_197	VAR_CA	Chalcolithic	Varna	Copper Age					VAR	Bulgaria	Varna	Varna	43.2188	27.9141	OxA-19925	5689	38	4534.5	4619	4450	C14		F		Adult	T2b28	3761				Bone (Pars petrosa)	1	1240k	UDG-half	ds	haploid	9.16	888037	1.8808	458075	directly to 1240k SNP Capture						0
VAR016		VAR_32	VAR_CA	Chalcolithic	Varna	Copper Age					VAR	Bulgaria	Varna	Varna	43.2188	27.9141	OxA-19870	5631	35	4451.5	4535	4368	C14		M	M	14-16	T1a	18243		T1a	M70	Bone (Pars petrosa)	1	1240k	UDG-half	ds	haploid	20.368	433478	0.7433	224666	0.1046	-0.001961	0.000796	1357	ANGSD_Xchrom_contamination_males_MoM_Method2_new_llh		57
VAR017		VAR_22	VAR_CA	Chalcolithic	Varna	Copper Age					VAR	Bulgaria	Varna	Varna	43.2188	27.9141	MAMS-51324	5714	24	4565	4672	4458	C14		F	M	20-25	K1c	3005				Bone (Pars petrosa)	1	1240k	UDG-half	ds	haploid	8.333	861493	1.8466	449214	directly to 1240k SNP Capture						0
VAR018		VAR_294	VAR_CA	Chalcolithic	Varna	Copper Age					VAR	Bulgaria	Varna	Varna	43.2188	27.9141	OxA-23626	5608	32	4442.5	4531	4354	C14		M		ca. 20	T2c1d1	1673		E1b1b1a1b1	L618	Bone (Pars petrosa)	1	1240k	UDG-half	ds	haploid	4.611	600784	0.8756	315821	directly to 1240k SNP Capture	0.003417	0.00398	1014	ANGSD_Xchrom_contamination_males_MoM_Method2_new_llh		0
VAR019		VAR_152	VAR_CA	Chalcolithic	Varna	Copper Age					VAR	Bulgaria	Varna	Varna	43.2188	27.9141	MAMS-51325	5773	24	4623	4700	4546	C14		M	M	ca. 35	H	23280		R1b1b	V88	Bone (Pars petrosa)	1	1240k	UDG-half	ds	haploid	21.688	616329	1.3627	314511	0.1563	0.001634	0.00194	2579	ANGSD_Xchrom_contamination_males_MoM_Method2_new_llh		95
VAR020		VAR_157	VAR_CA	Chalcolithic	Varna	Copper Age					VAR	Bulgaria	Varna	Varna	43.2188	27.9141	MAMS-51331	5687	27	4527.5	4603	4452	C14		M		Adult	U5b1b1a	21483		R1b1b	V88	Bone (Pars petrosa)	1	1240k	UDG-half	ds	haploid	1.529	399929	0.4503	211589	0.1029	0.010233	0.01	384	ANGSD_Xchrom_contamination_males_MoM_Method2_new_llh		72
VAR021		VAR_285	VAR_CA	Chalcolithic	Varna	Copper Age					VAR	Bulgaria	Varna	Varna	43.2188	27.9141	MAMS-51332	5661	23	4477.5	4547	4408	C14		F		infans II	K1a2	18330				Bone (Pars petrosa)	1	1240k	UDG-half	ds	haploid	18.121	428854	0.7264	220016	0.1608						79
VAR022		VAR_42_I	VAR_CA	Chalcolithic	Varna	Copper Age					VAR	Bulgaria	Varna	Varna	43.2188	27.9141	MAMS-51326	5677	24	4517	4586	4448	C14		M	M	ca. 20	H1e	31541		T1a2b	L446	Bone (Pars petrosa)	1	1240k	UDG-half	ds	haploid	9.266	870804	2.0484	453543	directly to 1240k SNP Capture	0.006244	0.00267	3626	ANGSD_Xchrom_contamination_males_MoM_Method2_new_llh		132
VAR023_ANI160		VAR_127	VAR_CA	Chalcolithic	Varna	Copper Age					VAR	Bulgaria	Varna	Varna	43.2188	27.9141	OxA-24041	5735	31	4592	4685	4499	C14		M	M	Ad.	H	20559		G2a2b2b	PF3359	Bone (Pars petrosa)	1	1240k	UDG-half	ds	haploid	14.947	423649	0.6978	219500	0.1271	0.008728	0.005	1134	ANGSD_Xchrom_contamination_males_MoM_Method2_new_llh		67
VAR026		VAR_139a	VAR_CA	Chalcolithic	Varna	Copper Age					VAR	Bulgaria	Varna	Varna	43.2188	27.9141	OxA-23620	5668	33	4488	4604	4372	C14		M	M	25-30	H	4849		R1b1b	V88	Bone (Pars petrosa)	1	1240k	UDG-half	ds	haploid	4.15	104539	0.1316	52978	0.1772	-0.001572	0.00169	198	ANGSD_Xchrom_contamination_males_MoM_Method2_new_llh		6
VAR027		VAR_99	VAR_CA	Chalcolithic	Varna	Copper Age					VAR	Bulgaria	Varna	Varna	43.2188	27.9141	MAMS-51327	5721	24	4567.5	4674	4461	C14		F	F	30-35	K1	25250				Bone (Pars petrosa)	1	1240k	UDG-half	ds	haploid	5.342	621094	0.9211	326847	directly to 1240k SNP Capture						119
VAR030		VAR_194	VAR_CA	Chalcolithic	Varna	Copper Age					VAR	Bulgaria	Varna	Varna	43.2188	27.9141	MAMS-51333	5650	24	4458	4545	4371	C14		M		16-19	K2a	21536		I2a1b1a2a~	L701	Bone (Pars petrosa)	1	1240k	UDG-half	ds	haploid	16.463	484726	1.0197	251103	0.1735	0.003449	0.00284	1746	ANGSD_Xchrom_contamination_males_MoM_Method2_new_llh		62
VAR032		VAR_155	VAR_CA	Chalcolithic	Varna	Copper Age					VAR	Bulgaria	Varna	Varna	43.2188	27.9141	MAMS-51328	5661	23	4477.5	4547	4408	C14		M		ca. 20	K1a19	26051		T1a2b	L446	Bone (Pars petrosa), tooth 38	1	1240k	UDG-half	ds	haploid	5.935	667852	1.0175	349933	directly to 1240k SNP Capture	0.005537	0.00409	1374	ANGSD_Xchrom_contamination_males_MoM_Method2_new_llh		149
VAR033		VAR_158	VAR_CA	Chalcolithic	Varna	Copper Age					VAR	Bulgaria	Varna	Varna	43.2188	27.9141	OxA-13688	5787	30	4631	4711	4551	C14		F		infans I	U1a1d	22123				Bone (Pars petrosa)	1	1240k	UDG-half	ds	haploid	5.046	586592	0.8435	311329	directly to 1240k SNP Capture						114
VAR034		VAR_75	VAR_CA	Chalcolithic	Varna	Copper Age					VAR	Bulgaria	Varna	Varna	43.2188	27.9141	MAMS-51334	5740	23	4591.5	4681	4502	C14		F	M	ca. 30	H87	18098				Bone (Pars petrosa)	1	1240k	UDG-half	ds	haploid	3.159	336732	0.3718	178035	0.1294						81
BOY001		Mound 1(8007), Grave 2	BOY_EBA	EBA	Yamnaya	Early Bronze Age					BOY	Bulgaria	Yambol Oblast	Boyanovo	42.2819	26.6294	MAMS-47224	4205	24	-2787.5	-2895	-2680	C14		M		25-30	R1a1a	3780		R1b1a1	P297/PF6398	Molar, Incisor	4	1240k	UDG-half, non-UDG	ds, ss	haploid	0.352	397654	0.0433	202235	0.1384 (ds), 0.3845 (ss)	0.046484	0.020514	422	ANGSD_Xchrom_contamination_males_MoM_Method2_new_llh		0
BOY008		Mound 1(8007), Grave 9	BOY_EBA	EBA	EBA (extended)	Early Bronze Age					BOY	Bulgaria	Yambol Oblast	Boyanovo	42.2819	26.6294	MAMS-47227	4213	24	-2798	-2899	-2697	C14		M		60-65	H	3683		R1b1a1b	M269	Molar	7	1240k	UDG-half, non-UDG	ds, ss	haploid	0.174	201203	0.0243	100731	0.1576 (ds), 0.4259 (ss)	-0.006927	0.006455	108	ANGSD_Xchrom_contamination_males_MoM_Method2_new_llh		0
BOY009		Mound 1(8007), Grave 12	BOY_EBA	EBA	EBA (crouched)	Early Bronze Age					BOY	Bulgaria	Yambol Oblast	Boyanovo	42.2819	26.6294	MAMS-47228	4218	25	-2799	-2901	-2697	C14		M		60-70	H13a1a1	7840		R1b1a1b1b3a	Z2109	Molar	2	1240k	UDG-half, non-UDG	ds, ss	haploid	0.307	296112	0.0534	149281	0.1631 (ds), 0.4106 (ss)	0.05008	0.024389	285	ANGSD_Xchrom_contamination_males_MoM_Method2_new_llh		16
BOY014		Mound 1(8007), Grave 18	BOY_EBA	EBA	EBA (extended)	Early Bronze Age					BOY	Bulgaria	Yambol Oblast	Boyanovo	42.2819	26.6294	MAMS-47229	4421	25	-3119.5	-3316	-2923	C14		F		25-30	U5a1b	11449				Incisor	2	1240k	UDG-half, non-UDG	ds, ss	haploid	0.687	261580	0.0502	131695	0.1518 (ds), 0.3545 (ss)						10
BOY019		Mound 3(6009), Grave 4	BOY019	EBA	EBA (extended)	Early Bronze Age					BOY	Bulgaria	Yambol Oblast	Boyanovo	42.2819	26.6294	MAMS-47230	4212	24	-2797.5	-2898	-2697	C14		M		30-40	U5a2b	14321		R1b1a1b1b3a	Z2109	Molar	3	1240k	UDG-half, non-UDG	ds, ss	haploid	0.063	100453	0.0145	50847	0.1734 (ds), 0.3609 (ss)	-0.011108	0.011633	33	ANGSD_Xchrom_contamination_males_MoM_Method2_new_llh		21
PIE003		P104	PIE_CA	Chalcolithic	Gumelnița	Copper Age					PIE	Romania	Giurgiu County	Pietrele Măgura Gorgana	44.0681	26.1562	MAMS-47794	5586	25	-4419.5	-4486	-4353	C14		F			K1a24	6402				Bone (Pars petrosa), tooth 23	2	1240k	UDG-half	ds	haploid	12.118	467662	0.5836	246431	0.1636						21
PIE004		L-complex 2/2 Tuete 54	PIE_CA	Chalcolithic	Gumelnița	Copper Age					PIE	Romania	Giurgiu County	Pietrele Măgura Gorgana	44.0681	26.1562	MAMS-47795	5770	26	-4622.5	-4701	-4544	C14		M			H	24526		R1b1b	V88	Bone (Pars petrosa)	1	1240k	UDG-half	ds	haploid	37.704	728137	1.1985	378462	0.197	0.036964	0.0085	1463	ANGSD_Xchrom_contamination_males_MoM_Method2_new_llh		99
PIE005		P13 T210-1	PIE_CA	Chalcolithic	Gumelnița	Copper Age					PIE	Romania	Giurgiu County	Pietrele Măgura Gorgana	44.0681	26.1562	MAMS-47796	5699	26	-4531.5	-4608	-4455	C14		M		juvenil, 4-5y	K1a+195	17880		C1a2b	Z38888	Bone (Pars petrosa)	1	1240k	UDG-half	ds	haploid	32.84	589468	0.8159	309445	0.1136	0.008914	0.00626	752	ANGSD_Xchrom_contamination_males_MoM_Method2_new_llh		90
PIE006		P13 B483	PIE_CA	Chalcolithic	Gumelnița	Copper Age					PIE	Romania	Giurgiu County	Pietrele Măgura Gorgana	44.0681	26.1562	MAMS-47797	5666	26	-4492	-4581	-4403	C14		F		?	T2+16189	18254				Molar	1	1240k	UDG-half	ds	haploid	44.127	343022	0.3754	177370	0.1859						36
PIE007		P11 N704	PIE_CA	Chalcolithic	Cernavoda?	Copper Age	PIE016, PIE031	identical twins/same individual			PIE	Romania	Giurgiu County	Pietrele Măgura Gorgana	44.0681	26.1562	MAMS-47798	4933	25	-3708	-3770	-3646	C14		M		?	K1a2	5718		J2a	M410/PF4941	tooth 16	2	1240k	UDG-half	ds	haploid	5.451	98339	0.0493	52274	0.2325	0	0	1	ANGSD_Xchrom_contamination_males_MoM_Method2_new_llh		11
PIE008		P14 T615	PIE_CA	Chalcolithic	Gumelnița	Copper Age					PIE	Romania	Giurgiu County	Pietrele Măgura Gorgana	44.0681	26.1562	MAMS-47799	5593	26	-4422	-4489	-4355	C14		F			T2b	17620				Bone (Pars petrosa), tooth 26	2	1240k	UDG-half	ds	haploid	26.51	654477	1.0184	341066	0.1435						92
PIE009		P10 J413	PIE_CA	Chalcolithic	Gumelnița	Copper Age	PIE010	second			PIE	Romania	Giurgiu County	Pietrele Măgura Gorgana	44.0681	26.1562	MAMS-47800	5686	29	-4527.5	-4604	-4451	C14		M		(früh-)adult, >16y	H	12093		A	A	Canine	2	1240k	UDG-half	ds	haploid	0.698	28342	0.0209	2759	0.2993			0	ANGSD_Xchrom_contamination_males_MoM_Method2_new_llh		17
PIE010		P10 M644	PIE_CA	Chalcolithic	Gumelnița	Copper Age	PIE009	second			PIE	Romania	Giurgiu County	Pietrele Măgura Gorgana	44.0681	26.1562	MAMS-47801	5485	28	-4348.5	-4441	-4256	C14		F		matur, 50-60y	K1a	791				Bone (Pars petrosa)	1	1240k	UDG-half	ds	haploid	1.065	63989	0.0584	33028	0.1841						0
PIE012		P11 L273-2 (?)	PIE_CA	Chalcolithic	Gumelnița	Copper Age					PIE	Romania	Giurgiu County	Pietrele Măgura Gorgana	44.0681	26.1562	MAMS-47802	5705	26	-4551.5	-4648	-4455	C14		F		?	H7	4132				Bone (Pars petrosa)	1	1240k	UDG-half	ds	haploid	8.948	440103	0.5331	227711	0.268						1
PIE013		P11 B023 (?)	PIE_CA	Chalcolithic	Gumelnița	Copper Age					PIE	Romania	Giurgiu County	Pietrele Măgura Gorgana	44.0681	26.1562	MAMS-47803	5623	26	-4449	-4536	-4362	C14		M		?	H	6308		R1b1b	V88	Bone (Pars petrosa)	1	1240k	UDG-half	ds	haploid	9.721	400783	0.4588	208218	0.1717	0.010846	0.0115	244	ANGSD_Xchrom_contamination_males_MoM_Method2_new_llh		11
PIE014		P10 J402b	PIE_CA	Chalcolithic	Gumelnița	Copper Age					PIE	Romania	Giurgiu County	Pietrele Măgura Gorgana	44.0681	26.1562	MAMS-47804	5641	27	-4455	-4541	-4369	C14		F		matur, >50-60y	H7	5609				Bone (Pars petrosa), molar	2	1240k	UDG-half	ds	haploid	17.676	421183	0.4902	218600	0.209						18
PIE015		L-Komplex 1/2	PIE_CA	Chalcolithic	Gumelnița	Copper Age					PIE	Romania	Giurgiu County	Pietrele Măgura Gorgana	44.0681	26.1562	MAMS-47805	5704	26	-4533.5	-4612	-4455	C14		M			V1a	21777		G2a2b2a1a1c2	FGC12126	Bone (Pars petrosa)	1	1240k	UDG-half	ds	haploid	32.72	623559	0.9794	326453	0.2336				ANGSD_Xchrom_contamination_males_MoM_Method2_new_llh		69
PIE016		P11 N708	PIE_CA	Chalcolithic	Cernavoda?	Copper Age	PIE007, PIE031	identical twins/same individual			PIE	Romania	Giurgiu County	Pietrele Măgura Gorgana	44.0681	26.1562									m		?	K1a2	5002				tooth 36	1	1240k	UDG-half	ds	haploid	8.089	374441	0.3952	195152	0.2147				ANGSD_Xchrom_contamination_males_MoM_Method2_new_llh		6
PIE017		P12 B208	PIE_CA	Chalcolithic	Gumelnița	Copper Age					PIE	Romania	Giurgiu County	Pietrele Măgura Gorgana	44.0681	26.1562	MAMS-47806	5761	29	-4622.5	-4708	-4537	C14		M		juvenil	J1	6770		R1b1b	V88	Bone (Pars petrosa)	1	1240k	UDG-half	ds	haploid	57.52	650841	1.0442	339438	0.1675	0.018341	0.00761	1125	ANGSD_Xchrom_contamination_males_MoM_Method2_new_llh		15
PIE018		P13 T213a	PIE_CA	Chalcolithic	Gumelnița	Copper Age					PIE	Romania	Giurgiu County	Pietrele Măgura Gorgana	44.0681	26.1562	MAMS-47807	5602	26	-4425.5	-4494	-4357	C14		F		matur, >50y	-	986				Bone (Pars petrosa)	1	1240k	UDG-half	ds	haploid	1.842	108635	0.1006	56434	0.1418						0
PIE019		P10 M647	PIE_CA	Chalcolithic	Gumelnița	Copper Age					PIE	Romania	Giurgiu County	Pietrele Măgura Gorgana	44.0681	26.1562	MAMS-47808	no collagen					C14		M		20-35y	T2b	5424		R1b1b	V88	Bone (Pars petrosa)	1	1240k	UDG-half	ds	haploid	11.546	418031	0.5197	217101	0.1317	0.006744	0.00978	296	ANGSD_Xchrom_contamination_males_MoM_Method2_new_llh		8
PIE022		P11 N707	PIE_CA	Chalcolithic	Gumelnița	Copper Age					PIE	Romania	Giurgiu County	Pietrele Măgura Gorgana	44.0681	26.1562	MAMS-47809	5531	25	-4391.5	-4445	-4338	C14		M		25-35y	W3b	3544		G2a2a	PF3147	Bone (Pars petrosa), tooth	2	1240k	UDG-half	ds	haploid	3.93	97953	0.0911	51091	0.1852			9	ANGSD_Xchrom_contamination_males_MoM_Method2_new_llh		1
PIE023		P13 T210-2	PIE_CA	Chalcolithic	Gumelnița	Copper Age					PIE	Romania	Giurgiu County	Pietrele Măgura Gorgana	44.0681	26.1562	MAMS-47810	5676	29	-4525	-4603	-4447	C14		M		juvenil, 6-7y	J2b1	20164		R1b1b	V88	Bone (Pars petrosa), tooth	2	1240k	UDG-half	ds	haploid	38.607	747469	1.2931	387192	0.1116				ANGSD_Xchrom_contamination_males_MoM_Method2_new_llh		113
PIE025		P09 F102	PIE_CA	Chalcolithic	Gumelnița	Copper Age					PIE	Romania	Giurgiu County	Pietrele Măgura Gorgana	44.0681	26.1562	MAMS-47812	5678	24	-4517	-4586	-4448	C14		M		matur, >50y	H5	10051		T1	L206	Bone (Pars petrosa)	1	1240k	UDG-half	ds	haploid	16.099	264144	0.2724	137516	0.1683	-0.005324	0.00528	92	ANGSD_Xchrom_contamination_males_MoM_Method2_new_llh		30
PIE026		P05 B123a	PIE_CA	Chalcolithic	Gumelnița	Copper Age					PIE	Romania	Giurgiu County	Pietrele Măgura Gorgana	44.0681	26.1562	MAMS-47813	5651	28	-4458	-4546	-4370	C14		M		matur	U3a1	3467		R1b1	L754/PF6269/YSC0000022	Bone (Pars petrosa)	1	1240k	UDG-half	ds	haploid	3.162	116600	0.1099	61107	0.1978	0.419199	0.29	13	ANGSD_Xchrom_contamination_males_MoM_Method2_new_llh		1
PIE028		P11 L280	PIE_CA	Chalcolithic	Gumelnița	Copper Age					PIE	Romania	Giurgiu County	Pietrele Măgura Gorgana	44.0681	26.1562	MAMS-47814	5600	27	-4425	-4494	-4356	C14		M		matur, >50y	K1a	15419		J2a1	PF4610	Bone (Pars petrosa)	1	1240k	UDG-half	ds	haploid	30.031	630850	0.9248	327202	0.2038	0.011423	0.00605	925	ANGSD_Xchrom_contamination_males_MoM_Method2_new_llh		71
PIE029		P11 F881	PIE_CA	Chalcolithic	Gumelnița	Copper Age					PIE	Romania	Giurgiu County	Pietrele Măgura Gorgana	44.0681	26.1562	MAMS-47815	5696	26	-4530	-4605	-4455	C14		M		-	K1a+195	4662		G2a2b2b	PF3359	tooth 13	1	1240k	UDG-half	ds	haploid	8.339	338277	0.3891	176024	0.2335	0.011625	0.0142	190	ANGSD_Xchrom_contamination_males_MoM_Method2_new_llh		9
PIE030		P09 J376b	PIE_CA	Chalcolithic	Gumelnița	Copper Age					PIE	Romania	Giurgiu County	Pietrele Măgura Gorgana	44.0681	26.1562	MAMS-47816	5419	27	-4259	-4341	-4177	C14		F		juvenil, 3-4y	T2c1d1	28996				tooth 84	2	1240k	UDG-half	ds	haploid	1.552	63616	0.0383	11893	0.2275						44
PIE031		P11 N700	PIE_CA	Chalcolithic	Cernavoda?	Copper Age	PIE007, PIE016	identical twins/same individual			PIE	Romania	Giurgiu County	Pietrele Măgura Gorgana	44.0681	26.1562									M		35-45y		266				Bone (Pars petrosa), tooth	2	1240k	UDG-half	ds	haploid	12.246	281305	0.2769	146825	0.1819				ANGSD_Xchrom_contamination_males_MoM_Method2_new_llh		0
PIE032		P10 J390	PIE_CA	Chalcolithic	Gumelnița	Copper Age					PIE	Romania	Giurgiu County	Pietrele Măgura Gorgana	44.0681	26.1562	MAMS-47817	5574	28	-4402	-4453	-4351	C14		M		20-25y	T2b	5004		G2a	P15/PF3112	tooth	1	1240k	UDG-half	ds	haploid	2.196	89763	0.0847	46691	0.2416			13	ANGSD_Xchrom_contamination_males_MoM_Method2_new_llh		1
PIE033		P08 B114	PIE_CA	Chalcolithic	Gumelnița	Copper Age					PIE	Romania	Giurgiu County	Pietrele Măgura Gorgana	44.0681	26.1562	MAMS-47818	5734	28	-4588.5	-4681	-4496	C14		M		juvenil, 16-17y	X2i+@225	5263		G2a2a1a2a	FGC7739/Z6488	Bone (Pars petrosa), tooth 27	2	1240k	UDG-half	ds	haploid	47.304	693600	1.1553	361981	0.1245	0.008693	0.00495	1259	ANGSD_Xchrom_contamination_males_MoM_Method2_new_llh		6
PIE034		P08 B 108a)1	PIE_CA	Chalcolithic	Gumelnița	Copper Age					PIE	Romania	Giurgiu County	Pietrele Măgura Gorgana	44.0681	26.1562	MAMS-47819	5741	22	-4591.5	-4681	-4502	C14		F		juvenil, 15-16y	H5	5571				Bone (Pars petrosa), tooh 47	3	1240k	UDG-half	ds	haploid	61.672	638978	0.9149	335573	0.1321						14
PIE035		P11 L293b Individuum B	PIE_CA	Chalcolithic	Gumelnița	Copper Age					PIE	Romania	Giurgiu County	Pietrele Măgura Gorgana	44.0681	26.1562	MAMS-47820	5700	23	-4532	-4607	-4457	C14		F		>20y	K1	2946				Bone (Pars petrosa), tooth	2	1240k	UDG-half	ds	haploid	6.388	300851	0.3276	156790	0.2172						3
PIE037		P13 L121	PIE_CA	Chalcolithic	Gumelnița	Copper Age					PIE	Romania	Giurgiu County	Pietrele Măgura Gorgana	44.0681	26.1562	MAMS-47821	5439	26	-4297.5	-4346	-4249	C14		M		matur, >50y	N1a1a1a3	16941		H2	P96	Bone (Pars petrosa), tooth	1	1240k	UDG-half	ds	haploid	27.351	606612	0.828	312297	0.1349	0.006182	0.00569	840	ANGSD_Xchrom_contamination_males_MoM_Method2_new_llh		64
PIE038		P12 L057	PIE_CA	Chalcolithic	Gumelnița	Copper Age					PIE	Romania	Giurgiu County	Pietrele Măgura Gorgana	44.0681	26.1562	MAMS-47822	5722	26	-4568.5	-4676	-4461	C14		F		matur, 40-55y	K1a	3280				Bone (Pars petrosa), tooth 36	2	1240k	UDG-half	ds	haploid	46.639	776308	1.4672	403722	0.1488						2
PIE039		P11 N743	PIE039	Neolithic	Dudeşti	Neolithic					PIE	Romania	Giurgiu County	Pietrele Măgura Gorgana	44.0681	26.1562	MAMS-47823	6274	28	-5225.5	-5319	-5132	C14		F		?	T2c1d1	10863				Bone (Pars petrosa)	1	1240k	UDG-half	ds	haploid	10.811	303265	0.3228	156566	0.1445						26
PIE041		P10 L234	PIE_CA	Chalcolithic	Gumelnița	Copper Age					PIE	Romania	Giurgiu County	Pietrele Măgura Gorgana	44.0681	26.1562	MAMS-47824	5706	22	-4534	-4611	-4457	C14		F		20-25y	K1a+195	4133				Bone (Pars petrosa), tooth 26	2	1240k	UDG-half	ds	haploid	57.234	712188	1.1898	373282	0.1069						6
PIE042		P13-T222-2	PIE_CA	Chalcolithic	Gumelnița	Copper Age					PIE	Romania	Giurgiu County	Pietrele Măgura Gorgana	44.0681	26.1562	MAMS-47825	5638	22	-4454.5	-4539	-4370	C14		M		matur, 60-70y	T2	236		R1b1b	V88	Bone (Pars petrosa), tooth 36	2	1240k	UDG-half	ds	haploid	1.116	61089	0.0555	31917	0.1569	0.276243	0.277	10	ANGSD_Xchrom_contamination_males_MoM_Method2_new_llh		0
PIE043		P10 M640	PIE_CA	Chalcolithic	Gumelnița	Copper Age					PIE	Romania	Giurgiu County	Pietrele Măgura Gorgana	44.0681	26.1562	MAMS-47826	5996	28	-4890.5	-4986	-4795	C14		F		35-50y	J1c15	5485				tooth 26	1	1240k	UDG-half	ds	haploid	5.197	226726	0.2328	117571	0.1536						3
PIE044		P10 M645b	PIE_CA	Chalcolithic	Gumelnița	Copper Age					PIE	Romania	Giurgiu County	Pietrele Măgura Gorgana	44.0681	26.1562	MAMS-47827	5614	32	-4445	-4533	-4357	C14		M		>20y	-	257		J2a1	PF4610	Bone (Pars petrosa)	1	1240k	UDG-half	ds	haploid	1.431	72702	0.0656	37796	0.1521	0.351775	0.421	8	ANGSD_Xchrom_contamination_males_MoM_Method2_new_llh		0
PIE048		L-Komplex 1/2 101 Individuum D	PIE_CA	Chalcolithic	Gumelnița	Copper Age					PIE	Romania	Giurgiu County	Pietrele Măgura Gorgana	44.0681	26.1562	MAMS-47828	5728	26	-4585.5	-4678	-4493	C14		F			H4a1	6808				tooth 46	1	1240k	UDG-half	ds	haploid	5.007	237934	0.2575	123636	0.2345						22
PIE050		P12 L006	PIE_CA	Chalcolithic	Gumelnița	Copper Age					PIE	Romania	Giurgiu County	Pietrele Măgura Gorgana	44.0681	26.1562	MAMS-47829	5664	26	-4490.5	-4581	-4400	C14		M		adult	H11	4208		C1a2b	Z38888	Bone (Pars petrosa)	1	1240k	UDG-half	ds	haploid	58.393	810421	1.5719	422264	0.097	0.00793	0.00363	2108	ANGSD_Xchrom_contamination_males_MoM_Method2_new_llh		3
PIE053		P13 T214-1 (A)	PIE_CA	Chalcolithic	Gumelnița	Copper Age					PIE	Romania	Giurgiu County	Pietrele Măgura Gorgana	44.0681	26.1562	MAMS-47830	5599	26	-4424	-4492	-4356	C14		F		20-40y	H11b	14407				Bone (Pars petrosa), tooth	1	1240k	UDG-half	ds	haploid	24.877	619026	0.9071	324159	0.1214						68
PIE054		P18 W650	PIE_CA	Chalcolithic	Gumelnița	Copper Age	PIE058	second			PIE	Romania	Giurgiu County	Pietrele Măgura Gorgana	44.0681	26.1562	MAMS-47831	5424	27	-4292.5	-4343	-4242	C14		M			I5	22663		G2a2b2a	P303/Page108/PF3340/S135/Z765	Bone (Pars petrosa), tooth 47	2	1240k	UDG-half	ds	haploid	33.216	706997	1.1628	367861	0.1289	0.006114	0.00399	1425	ANGSD_Xchrom_contamination_males_MoM_Method2_new_llh		88
PIE057		P18 W629	PIE_CA	Chalcolithic	Gumelnița	Copper Age					PIE	Romania	Giurgiu County	Pietrele Măgura Gorgana	44.0681	26.1562	MAMS-47832	5589	26	-4420.5	-4486	-4355	C14		M		4-5 y	HV+16311	5129		C1a2b	Z38888	Bone (Pars petrosa)	1	1240k	UDG-half	ds	haploid	66.356	850492	1.7612	440619	0.1061	0.009644	0.0037	2525	ANGSD_Xchrom_contamination_males_MoM_Method2_new_llh		6
PIE058		P18 W642	PIE_CA	Chalcolithic	Gumelnița	Copper Age	PIE054	second			PIE	Romania	Giurgiu County	Pietrele Măgura Gorgana	44.0681	26.1562	MAMS-47833	5421	26	-4291.5	-4341	-4242	C14		M			I5	4006		G2a2b2a1	P303/Page108/PF3340/S135/Z765	Bone (Pars petrosa), tooth	2	1240k	UDG-half	ds	haploid	29.208	642462	0.9433	333322	0.128	0.006893	0.00555	1002	ANGSD_Xchrom_contamination_males_MoM_Method2_new_llh		5
PIE060		P18 F708	PIE060	Chalcolithic	Gumelnița	Copper Age	PIE060	identical twins/same individual			PIE	Romania	Giurgiu County	Pietrele Măgura Gorgana	44.0681	26.1562	MAMS-47834	5813	25	-4663.5	-4776	-4551	C14		M			H+152	4909		I2a1b1a2a	L701	tooth 33	1	1240k	UDG-half	ds	haploid	40.173	169721	0.7528	278427	0.1859	-0.003993	0.00135	600	ANGSD_Xchrom_contamination_males_MoM_Method2_new_llh		5
PIE061		P18 F738	PIE_CA	Chalcolithic	Gumelnița	Copper Age	PIE061	identical twins/same individual			PIE	Romania	Giurgiu County	Pietrele Măgura Gorgana	44.0681	26.1562	MAMS-47835	5698	34	-4561	-4672	-4450	C14		M			H+152	1555		I2a1b1a2a	L701	Bone (Pars petrosa)	1	1240k	UDG-half	ds	haploid	36.412	670310	0.958	347199	0.1339	0.006705	0.00524	937	ANGSD_Xchrom_contamination_males_MoM_Method2_new_llh		0
PIE062		P16 H205	PIE_CA	Chalcolithic	Gumelnița	Copper Age					PIE	Romania	Giurgiu County	Pietrele Măgura Gorgana	44.0681	26.1562	MAMS-47836	5441	26	-4298	-4346	-4250	C14		M			H	12218		G2a	P15/PF3112	tooth 16	1	1240k	UDG-half	ds	haploid	3.364	156496	0.1565	81344	0.1826	NA	NA	32	ANGSD_Xchrom_contamination_males_MoM_Method2_new_llh		26
PIE063		P15 T508	PIE_CA	Chalcolithic	Gumelnița	Copper Age					PIE	Romania	Giurgiu County	Pietrele Măgura Gorgana	44.0681	26.1562	MAMS-47837	5657	26	-4460	-4549	-4371	C14		M			I5a	14065		C1a2b	Z38888	Bone (Pars petrosa), tooth 37	2	1240k	UDG-half	ds	haploid	27.816	575587	0.7974	298224	0.1549	0.0097	0.00678	712	ANGSD_Xchrom_contamination_males_MoM_Method2_new_llh		54
PIE064		P15 B730	PIE_CA	Chalcolithic	Gumelnița	Copper Age					PIE	Romania	Giurgiu County	Pietrele Măgura Gorgana	44.0681	26.1562	MAMS-47838	5672	26	-4499	-4589	-4409	C14		M			K1a1b	32250		R1b1a1b	M269/PF6517	tooth 17	1	1240k	UDG-half	ds	haploid	9.845	91769	0.084	47782	0.0814	1.17463	0.343	18	ANGSD_Xchrom_contamination_males_MoM_Method2_new_llh		64
PIE064			PIE_CA	Chalcolithic	Gumelnița	Copper Age					PIE	Romania	Giurgiu County	Pietrele Măgura Gorgana	44.0681	26.1562	MAMS-47838	5672	26	-4499	-4589	-4409	C14		F			K1a1b	26234				tooth 16	1	1240k	UDG-half	ds	haploid	39.252	251024	0.259	133060	0.1759						42
PIE065		P12L006	PIE_CA	Chalcolithic	Gumelnița	Copper Age					PIE	Romania	Giurgiu County	Pietrele Măgura Gorgana	44.0681	26.1562	MAMS-47839	5721	27	-4568	-4676	-4460	C14		F			K1a4	17821				Bone (Pars petrosa)	1	1240k	UDG-half	ds	haploid	29.091	569545	0.785	298979	0.0992						96
PIE069		P16 B068	PIE_CA	Chalcolithic	Gumelnița	Copper Age					PIE	Romania	Giurgiu County	Pietrele Măgura Gorgana	44.0681	26.1562	MAMS-47840	5683	23	-4519.5	-4588	-4451	C14		F			H	12633				Bone (Pars petrosa)	1	1240k	UDG-half	ds	haploid	12.215	267964	0.2735	139607	0.1145						50
PIE074		P17 H907	PIE_CA	Chalcolithic	Gumelnița	Copper Age					PIE	Romania	Giurgiu County	Pietrele Măgura Gorgana	44.0681	26.1562	MAMS-47842	5475	25	-4308	-4360	-4256	C14		F			T2c1d+152	3041				Bone (Pars petrosa), tooth	2	1240k	UDG-half	ds	haploid	47.926	643577	0.9785	330769	0.1476						168
PIE075		P17 H923	PIE_CA	Chalcolithic	Gumelnița	Copper Age					PIE	Romania	Giurgiu County	Pietrele Măgura Gorgana	44.0681	26.1562	MAMS-47843	5508	26	-4357	-4444	-4270	C14		F			H	4565				Bone (Pars petrosa)	1	1240k	UDG-half	ds	haploid	10.029	215398	0.2135	112561	0.1945						50
PIE076		P16 H203	PIE_CA	Chalcolithic	Gumelnița	Copper Age					PIE	Romania	Giurgiu County	Pietrele Măgura Gorgana	44.0681	26.1562	MAMS-47844	5437	26	-4297	-4345	-4249	C14		M			H2	3024		C1a2b	Z38888	Bone (Pars petrosa)	1	1240k	UDG-half	ds	haploid	43.167	639198	0.8851	332002	0.1035	-0.002656	0.000837	937	ANGSD_Xchrom_contamination_males_MoM_Method2_new_llh		204
PIE077		P16 H214	PIE_CA	Chalcolithic	Gumelnița	Copper Age					PIE	Romania	Giurgiu County	Pietrele Măgura Gorgana	44.0681	26.1562	MAMS-47845	5411	26	-4257.5	-4339	-4176	C14		F			T2b+152	3097				Bone (Pars petrosa)	1	1240k	UDG-half	ds	haploid	52.614	714491	1.2985	368571	0.1727						285
PIE078		P16 N513	PIE078	EBA	Gumelnița	Early Bronze Age					PIE	Romania	Giurgiu County	Pietrele Măgura Gorgana	44.0681	26.1562	MAMS-47846	4463	25	-3180.5	-3335	-3026	C14		M			K1a1a	7950		I2a1a2b	L621/S392	tooth	2	1240k	UDG-half	ds	haploid	9.686	306182	0.3902	161334	0.218	0.010045	0.0145	198	ANGSD_Xchrom_contamination_males_MoM_Method2_new_llh		16
KTL001		Grave 10, white label	KTL_A	Eneolithic	Cernavodă I	Copper Age					KTL	Ukraine	Odessa Oblast	Kartal	45.3167	28.45	MAMS-48810	4609	26	3423	3502	3343	C14		M			H2a1	21760		I2a1b1a2a2a2	I-S12195	Bone (Pars petrosa), tooth 36	3	1240k	UDG-half	ds, ss	haploid	6.105, 27.386	669917	1.1102	340644	0.1836, 0.3159	0.013279	0.00463	2102	ANGSD_Xchrom_contamination_males_MoM_Method2_new_llh		28
KTL002		Grave 10, blue label	KTL_B	Eneolithic	Cernavodă I	Copper Age					KTL	Ukraine	Odessa Oblast	Kartal	45.3167	28.45	MAMS-48811	4806	25	3585	3641	3528	C14		F			J1c5	24559				Bone (Pars petrosa), tooth 48	3	1240k	UDG-half	ds, ss	haploid	4.997, 28.092	593998	0.8606	303600	0.1996, 0.334	0.278426	0.014	3574	ANGSD_Xchrom_contamination_males_MoM_Method2_new_llh		36
KTL003		Grave 14	KTL_A	Eneolithic	Cernavodă I	Copper Age					KTL	Ukraine	Odessa Oblast	Kartal	45.3167	28.45	MAMS-48812	4840	26	3613	3696	3530	C14		F			T2c1c1	25803				molar	2	1240k	UDG-half	ds, ss	haploid	5.603, 29.272	630628	1.0195	320993	0.185, 0.3062	0.257031	0.0119	4432	ANGSD_Xchrom_contamination_males_MoM_Method2_new_llh		40
KTL004		Grave 20	KTL_B	Eneolithic	Cernavodă I	Copper Age					KTL	Ukraine	Odessa Oblast	Kartal	45.3167	28.45	MAMS-48813	5064	27	3872	3952	3792	C14		F			T2b	27074				Bone (Pars petrosa), tooth 16	3	1240k	UDG-half	ds, ss	haploid	15.035, 34.375	846500	1.8239	434216	0.1867, 0.3185	0.275535	0.00905	8263	ANGSD_Xchrom_contamination_males_MoM_Method2_new_llh		30
KTL005		Grave 36 (not grave 35)	KTL_B	Eneolithic	Cernavodă I	Copper Age					KTL	Ukraine	Odessa Oblast	Kartal	45.3167	28.45	MAMS-48814	4905	28	3701	3763	3638	C14		M			U3b3	25558		R1b	R-M343	tooth 33	2	1240k	UDG-half	ds, ss	haploid	9.902, 31.087	688629	1.0723	346304	0.1911, 0.329	0.009055	0.00418	1937	ANGSD_Xchrom_contamination_males_MoM_Method2_new_llh		42
KTL006		Grave 168	KTL_A	Eneolithic	Cernavodă I	Copper Age					KTL	Ukraine	Odessa Oblast	Kartal	45.3167	28.45	MAMS-48815	5205	29	4058	4156	3959	C14		M			U5a1a	9615		I2a1b1a2a2a	I-L699	Bone (Pars petrosa)	1	1240k	UDG-half	ds	haploid	40.855	947144	2.2985	489967	0.1274	0.005365	0.00213	4438	ANGSD_Xchrom_contamination_males_MoM_Method2_new_llh		54
KTL007		Grave 193	KTL_A	Eneolithic	Cernavodă I	Copper Age					KTL	Ukraine	Odessa Oblast	Kartal	45.3167	28.45	MAMS-48816	5104	27	3886	3971	3801	C14		F			U4	4895				Bone (Pars petrosa), molar	3	1240k	UDG-half	ds, ss	haploid	2.134, 18.585	427735	0.5147	214627	0.2696, 0.4079	0.252086	0.018	1857	ANGSD_Xchrom_contamination_males_MoM_Method2_new_llh		10
KTL008		Grave 204	KTL_A	Eneolithic	Cernavodă I	Copper Age					KTL	Ukraine	Odessa Oblast	Kartal	45.3167	28.45	MAMS-48817	4895	26	3696	3756	3636	C14		F			U2e1b2	16549				Bone (Pars petrosa), molar	3	1240k	UDG-half	ds, ss	haploid	0.61, 12.381	230550	0.2294	115211	0.2106, 0.3609	0.231345	0.0309	592	ANGSD_Xchrom_contamination_males_MoM_Method2_new_llh		19
MAJ002		Flat Nekrop., Grave 1	MAJ	Eneolithic	Usatove	Copper Age					MAJ	Ukraine	Odessa Oblast	Majaky	46.4122	30.2731	MAMS-48818	5498	26	4351	4441	4261	C14		F			I1b*1	6822				Bone (Pars petrosa), tooth 55	2	1240k	UDG-half	ds	haploid	47.263	923516	2.2976	482984	0.1389						49
MAJ003		Flat Nekrop., Grave 12	MAJ	Eneolithic	Usatove	Copper Age					MAJ	Ukraine	Odessa Oblast	Majaky	46.4122	30.2731	MAMS-48819	4978	28	3777	3900	3653	C14		M			U5a1a1	5604		G2a2b2a	G-P303	Bone (Pars petrosa)	2	1240k	UDG-half	ds, ss	haploid	14.297, 34.749	888510	2.1025	450375	0.1205, 0.1921	0.00431	0.00203	4926	ANGSD_Xchrom_contamination_males_MoM_Method2_new_llh		34
MAJ004		Flat Nekrop., Grave 5, skeleton 2	MAJ_EBA	EBA	Usatove	Early Bronze Age					MAJ	Ukraine	Odessa Oblast	Majaky	46.4122	30.2731	MAMS-48820	4107	25	2686	2863	2508	C14		F			U5b2a1a1	4896				Incisor	2	1240k	UDG-half	ds, ss	haploid	1.997, 16.516	301867	0.3139	151717	0.2548, 0.367	0.296892	0.0292	833	ANGSD_Xchrom_contamination_males_MoM_Method2_new_llh		12
MAJ008		Flat Nekrop., Grave 14, (woman?)	MAJ	Eneolithic	Usatove	Copper Age					MAJ	Ukraine	Odessa Oblast	Majaky	46.4122	30.2731	MAMS-48821	5270	28	4110	4231	3989	C14		F			I1a1	10339				Bone (Pars petrosa), tooth 47	3	1240k	UDG-half	ds, ss	haploid	1.244, 12.707	219691	0.2126	110890	0.2182, 0.3564	0.281513	0.039	457	ANGSD_Xchrom_contamination_males_MoM_Method2_new_llh		11
MAJ009		Flat Nekrop., Grave 16	MAJ	Eneolithic	Usatove	Copper Age	MAJ020	second			MAJ	Ukraine	Odessa Oblast	Majaky	46.4122	30.2731	MAMS-48822	5545	27	4395	4445	4345	C14		M			H5	24766		R1b1a2a2	R-L754	Bone (Pars petrosa), tooth 46	3	1240k	UDG-half	ds, ss	haploid	3.912, 17.622	368493	0.4567	188214	0.2423, 0.3638	0.014609	0.00943	526	ANGSD_Xchrom_contamination_males_MoM_Method2_new_llh		34
MAJ017		Kurgan 1, Grave 22	MAJ_EBA	EBA	Usatove	Early Bronze Age					MAJ	Ukraine	Odessa Oblast	Majaky	46.4122	30.2731	MAMS-48823	4242	27	2808	2910	2705	C14		M			H2a3	20129		R1b1a1b1b	R-Z2103	Bone (Pars petrosa), tooth 47	3	1240k	UDG-half	ds, ss	haploid	71.385, 31.813	867997	3.3307	451981	0.2206, 0.3436	0.008496	0.00248	5063	ANGSD_Xchrom_contamination_males_MoM_Method2_new_llh		59
MAJ019		Kurgan 1, Grave 18	MAJ_EBA	EBA	Usatove	Early Bronze Age					MAJ	Ukraine	Odessa Oblast	Majaky	46.4122	30.2731	MAMS-48824	4185	26	2778	2887	2669	C14		F			H1	20148				tooth 26	2	1240k	UDG-half	ds, ss	haploid	1.298, 19.562	313281	0.3303	160153	0.2144, 0.3577	0.279141	0.0274	917	ANGSD_Xchrom_contamination_males_MoM_Method2_new_llh		26
MAJ020		Kurgan 3, Grave 12	MAJ	Eneolithic	Usatove	Copper Age	MAJ009	second			MAJ	Ukraine	Odessa Oblast	Majaky	46.4122	30.2731	MAMS-48825	5058	21	3871	3948	3794	C14		F			U5a1f1	22814				Bone (Pars petrosa), tooth 48	2	1240k	UDG-half	ds, ss	haploid	11.619, 32.517	733609	1.25	373023	0.2063, 0.3133	0.25597	0.0105	5755	ANGSD_Xchrom_contamination_males_MoM_Method2_new_llh		29
MAJ023		N13 полка 2	MAJ	Eneolithic	Usatove	Copper Age					MAJ	Ukraine	Odessa Oblast	Majaky	46.4122	30.2731	MAMS-48826	5311	25	4145	4239	4050	C14		F			I5	15810				Bone (Pars petrosa), tooth 37	3	1240k	UDG-half	ds, ss	haploid	3.264, 22.177	491411	0.638	247665	0.2014, 0.3386	0.257698	0.0155	2526	ANGSD_Xchrom_contamination_males_MoM_Method2_new_llh		12
UBK003	USV003	Grave 4	USV	Eneolithic	Usatove	Copper Age					UBK	Ukraine	Odessa Oblast	Usatove-Bolšoj Kujalnik	46.526	30.6304	MAMS-48804	5110	24	3888	3972	3804	C14		F			U5a1f1	22257				Molar	2	1240k	UDG-half	ds, ss	haploid	4.035, 22.095	413694	0.4878	211168	0.1564, 0.303	0.307595	0.0215	1566	ANGSD_Xchrom_contamination_males_MoM_Method2_new_llh		20
UBK006	USV006	Grave 1, Skeleton 4	USV	Eneolithic	Usatove	Copper Age					USV	Ukraine	Odessa Oblast	Usatove-Bolšoj Kujalnik	46.526	30.6304	MAMS-48806	4853	23	3618	3701	3535	C14		M			U4a2	24227		I2a1a	I-P37.2	tooth 46	3	1240k	UDG-half	ds, ss	haploid	5.834, 26.124	504626	0.6072	257634	0.211, 0.3232	0.005409	0.00541	728	ANGSD_Xchrom_contamination_males_MoM_Method2_new_llh		35
USV004	USV004	Kurgan II - 9, Grave 4	USV	Eneolithic	Usatove	Copper Age					USV	Ukraine	Odessa Oblast	Usatove-Bolšoj Kujalnik	46.526	30.6304	MAMS-48808	4914	26	3703	3764	3641	C14		F				296				Bone (Pars petrosa)	2	1240k	UDG-half	ds, ss	haploid	2.548, 22.487	428685	0.4841	217991	0.0802, 0.1907	0.243776	0.0193	1589	ANGSD_Xchrom_contamination_males_MoM_Method2_new_llh		1
USV005	USV005	Kurgan II-6, Grave 4	USV	Eneolithic	Usatove	Copper Age					USV	Ukraine	Odessa Oblast	Usatove-Bolšoj Kujalnik	46.526	30.6304	MAMS-48809	4819	26	3588	3646	3529	C14		F			X2b	1479				Bone (Pars petrosa), molar	3	1240k	UDG-half	ds, ss	haploid	5.727, 33.985	910310	1.9788	458042	0.0666, 0.1756	0.293157	0.00835	10086	ANGSD_Xchrom_contamination_males_MoM_Method2_new_llh		14
[truncated: 16 more columns]

## Sheet: B. Group Labels
Published ancient groups and individuals
Instance ID	Skeletal code	Data type	Publication	Date: One of two formats. (Format 1) 95.4% CI calibrated radiocarbon age (Conventional Radiocarbon Age B, Lab number) e.g. 5983-5747 calBCE (6980±50 B B, Beta-226472). (Format 2) Archaeological context date B, e.g. 2500-1700 BCE	Published Group label	Group label used in this study	Location	Country	Lat.	Long.	SNPs hit on autosomes	Sex	Y chr. Haplogroup	mtDNA haplogroup
I1584	UN_L11(2006)	1240k	LazaridisNature2016	3946-3660 calBCE (5016±31 BP, OxA-32776)	Turkey_C	Anatolia_C	Marmara, Bursa, Yeni≈üehir, Barcƒ±n	Turkey	40.3	29.56	577097	F	..	K1a17
I2683	G3/95 (G4/93)	1240k	LazaridisNature2017	2621-2467 calBCE (4015±30 BP, PSUAMS-1988)	Turkey_EBA	Anatolia_EBA	Mediterranean, Isparta, Harman√∂ren-G√∂nd√ºrle H√∂y√ºk	Turkey	37.9177	30.7084	5.57057	F	n/a (female)	T2b+152
I2495	A4-1, A-4-1 (1993)	1240k	LazaridisNature2017	2560-2295 calBCE (3925±35 BP, Poz-81111)	Turkey_EBA	Anatolia_EBA	Mediterranean, Isparta, Harman√∂ren-G√∂nd√ºrle H√∂y√ºk	Turkey	37.9177	30.7084	8.01713	M	J1a2b2~	H
I2499	U1c (Hom 2002)	1240k	LazaridisNature2017	2836-2468 calBCE (4040±35 BP, Poz-82213)	Turkey_EBA	Anatolia_EBA	Mediterranean, Isparta, Harman√∂ren-G√∂nd√ºrle H√∂y√ºk	Turkey	37.9177	30.7084	0.470644	F	n/a (female)	K1a2
kum6.SG	kum6	Shotgun	OmrakCurrentBiology2016	3773-3533 calBCE (4880±41 BP)	Turkey_Kumtepe_N.SG	Anatolia_Kumtepe_N.SG	Kumtepe	Turkey	39.95	26.2	126358	F	..	..
I1100	M11-351	1240k	MathiesonNature2015	6500-6200 BCE	Turkey_N	Turkey_N	Northwest Anatolia, Marmara, Barcin	Turkey	40.3037	29.57	294382	F	..	K
I1102	M11-354	1240k	MathiesonNature2015	6500-6200 BCE	Turkey_N	Turkey_N	Northwest Anatolia, Marmara, Barcin	Turkey	40.3037	29.57	414820	M	C1a2	K1a3a
I1099	L11-S-488	1240k	MathiesonNature2015	6500-6200 BCE	Turkey_N	Turkey_N	Northwest Anatolia, Marmara, Barcin	Turkey	40.3037	29.57	544031	M	G2a2a1a2	T2
I1103	M11-S-350	1240k	MathiesonNature2015	6500-6200 BCE	Turkey_N	Turkey_N	Northwest Anatolia, Marmara, Barcin	Turkey	40.3037	29.57	607546	M	G2a2a1a2	K1b1b1
I1101	M11-352a	1240k	MathiesonNature2015	6500-6200 BCE	Turkey_N	Turkey_N	Northwest Anatolia, Marmara, Barcin	Turkey	40.3037	29.57	663312	M	H	T2b
I1097	BAR271 / M10-271	1240k	MathiesonNature2015	6420-6245 calBCE (7475±30 BP, PSUAMS-2297)	Turkey_N	Turkey_N	Northwest Anatolia, Marmara, Barcin	Turkey	40.3037	29.57	755758	M	G2a2b2a3	W1+119
I0744	M10-275	1240k	MathiesonNature2015	6400-6239 calBCE (7455±30 BP, PSUAMS-2299)	Turkey_N	Turkey_N	Northwest Anatolia, Marmara, Barcin	Turkey	40.3037	29.57	884258	M	G2a2b2a	J1c11
I1096	BAR26 / M10-76	1240k	MathiesonNature2015	6500-6200 BCE	Turkey_N	Turkey_N	Northwest Anatolia, Marmara, Barcin	Turkey	40.3037	29.57	759115	M	I2	N1a1a+152
I1098	BAR99 / M10-352	1240k	MathiesonNature2015	6419-6246 calBCE (7475±25 BP, PSUAMS-2947)	Turkey_N	Turkey_N	Northwest Anatolia, Marmara, Barcin	Turkey	40.3037	29.57	780873	F	..	X2d
I0708	BAR6 / L11-439	1240k	MathiesonNature2015	6224-6074 calBCE (7285±30 BP, PSUAMS-2103)	Turkey_N	Turkey_N	Northwest Anatolia, Marmara, Barcin	Turkey	40.3037	29.57	980130	M	J2a1	N1b1a
I0745	M11-363	1240k	MathiesonNature2015	6387-6111 calBCE (7405±30 BP, PSUAMS-2105)	Turkey_N	Turkey_N	Northwest Anatolia, Marmara, Barcin	Turkey	40.3037	29.57	996769	M	H	U8b1b1
I0746	L11-322	1240k	MathiesonNature2015	6070-5888 calBCE (7110±50 BP, Poz-82177)	Turkey_N	Turkey_N	Northwest Anatolia, Marmara, Barcin	Turkey	40.3037	29.57	1003994	M	G2a2b2a1a1c	K1a
I0707	BAR2 / L11-213	1240k	MathiesonNature2015	6225-6065 calBCE (7272±34 BP, Tubitak-0455)	Turkey_N	Turkey_N	Northwest Anatolia, Marmara, Barcin	Turkey	40.3037	29.57	990132	F	..	K1a4
I0709	BAR20/ M13-170	1240k	MathiesonNature2015	6223-6034 calBCE (7255±30 BP, PSUAMS-2952)	Turkey_N	Turkey_N	Northwest Anatolia, Marmara, Barcin	Turkey	40.3037	29.57	987745	M	H	U3
I0725	T4 / SSK15	1240k	MathiesonNature2015	6400-5600 BCE	Turkey_N_o	Turkey_N_o	Mentese	Turkey	40.26	29.65	43335	F	..	N1a1a
I0736	L11-216	1240k	MathiesonNature2015	6500-6200 BCE	Turkey_N	Turkey_N	Northwest Anatolia, Marmara, Barcin	Turkey	40.3037	29.57	799433	F	..	N1a1a+152
I0726	M15, M15.2, M15.2 / UF	1240k	MathiesonNature2015	6400-5600 BCE	Turkey_N	Turkey_N	Mentese	Turkey	40.26	29.65	228543	F	..	H or H5-C16192T
I1579_published	M13-72	1240k	MathiesonNature2015	6221-6028 calBCE (7245±25 BP, PSUAMS-2954)	Turkey_N_published	Turkey_N	Northwest Anatolia, Marmara, Barcin	Turkey	40.3	29.5667	816203	F	..	K1a-C150T
I1581_published	L12-502	1240k	MathiesonNature2015	6386-6228 calBCE (7415±30 BP, PSUAMS-2104)	Turkey_N_published	Turkey_N	Northwest Anatolia, Marmara, Barcin	Turkey	40.3037	29.57	821765	F	..	U3
I1580_published	L12-393	1240k	MathiesonNature2015	6381-6088 calBCE (7385±40 BP, PSUAMS-1964)	Turkey_N_published	Turkey_N	Northwest Anatolia, Marmara, Barcin	Turkey	40.3037	29.57	900766	F	..	H5
I1585_published	M11-59	1240k	MathiesonNature2015	6217-6007 calBCE (7215±30 BP, PSUAMS-2953)	Turkey_N_published	Turkey_N	Northwest Anatolia, Marmara, Barcin	Turkey	40.3	29.5667	821475	F	..	J1 or J1c
I1583_published	L14-200	1240k	MathiesonNature2015	6424-6233 calBCE (7460±50 BP, Poz-82231)	Turkey_N_published	Turkey_N	Northwest Anatolia, Marmara, Barcin	Turkey	40.3037	29.57	980249	M	G2a2a1a2	K1a2
I0727_published	M24 / UA JK 16	1240k	MathiesonNature2015	6400-5600 BCE	Turkey_N_published	Turkey_N	Mentese	Turkey	40.26	29.65	45248	M	G2a2b1	K1a2
I0724_published	T2 / UP	1240k	MathiesonNature2015	6400-5600 BCE	Turkey_N_published	Turkey_N	Mentese	Turkey	40.26	29.65	55915	M	I2	K1a4
I0723_published	T1, M229 / UH	1240k	MathiesonNature2015	6008-5835 calBCE (7035±35 BP, PSUAMS-1965)	Turkey_N_published	Turkey_N	Mentese	Turkey	40.26	29.65	422038	M	G2a2a1	X2m2
I1634	AR1/44	1240k	LazaridisNature2016	4330-4056 calBCE (5366±31 BP, OxA-19331)	Armenia_C	Armenia_C	Areni 1	Armenia	39.73	45.2	751435	M	L1a1	H2a1
I1632	AR1/46	1240k	LazaridisNature2016	4236-3994 calBCE (5285±29 BP, OxA-18599)	Armenia_C	Armenia_C	Areni 1	Armenia	39.73	45.2	812657	M	L1a1	K
I1631	AR1/43C	1240k	LazaridisNature2016	4311-4049 calBCE (5323±30 BP, OxA-19332)	Armenia_C	Armenia_C	Areni 1	Armenia	39.73	45.2	816520	F	..	K1a8
I1409	ARE20	1240k	LazaridisNature2016	4230-3984 calBCE (5260±30 BP, Poz-81110)	Armenia_C	Armenia_C	Areni 1	Armenia	39.73	45.2	92184	F	..	U4a
I1407	ARE12.1	1240k	LazaridisNature2016	4350-3500 BCE	Armenia_C	Armenia_C	Areni 1	Armenia	39.73	45.2	791878	M	L1a1	H
ARM001	ARM001.A0101, Kaps	1240k	WangNatureCommunications2019	3625-3369 calBCE (4695±40 BP, KIA44691)	Armenia_EBA_KuraAraxes	Armenia_Caucasus_EBA_KuraAraxes / Caucasus Eneolithic/Maykop (EBA)	South Caucasus mountains, Kaps	Armenia	40.8667	43.7167	0.974521	F	n/a (female)	R1a1
ARM002	ARM001.A0101, Kaps	1240k	WangNatureCommunications2019	3356-3102 calBCE (4517±20 BP) [R_combine: (4475±30 BP, KIA-44692); (4545±25 BP, KIA-44693)]	Armenia_EBA_KuraAraxes	Armenia_Caucasus_EBA_KuraAraxes / Caucasus Eneolithic/Maykop (EBA)	South Caucasus mountains, Kaps	Armenia	40.8667	43.7167	1.50296	M	G2b2	K3
ART012	H331	1240k	SkourtaniontiCell2020	3340-3032 calBCE (4479±26 BP, MAMS-33539)	Turkey_Arslantepe_LateC	Turkey_Arslantepe_LateC / Arslantepe LC	Malatya Province, Arslantepe	Turkey	38.3819	38.3611	881301	F	..	N1a1a1a
ART014	S216 Cr2	1240k	SkourtaniontiCell2020	3491-3108 calBCE (4573±27 BP, MAMS-33540)	Turkey_Arslantepe_LateC	Turkey_Arslantepe_LateC / Arslantepe LC	Malatya Province, Arslantepe	Turkey	38.3819	38.3611	772439	M	G2a2b1	X2i+@225
ART015	S216 Cr3	1240k	SkourtaniontiCell2020	3482-3104 calBCE (4557±25 BP, MAMS-33541)	Turkey_Arslantepe_LateC	Turkey_Arslantepe_LateC / Arslantepe LC	Malatya Province, Arslantepe	Turkey	38.3819	38.3611	1029366	M	E1b1b1b2a1a1a1a1f~	U1a1d
ART017	S216 Cr8	1240k	SkourtaniontiCell2020	3357-3101 calBCE (4516±25 BP, MAMS-33542)	Turkey_Arslantepe_LateC	Turkey_Arslantepe_LateC / Arslantepe LC	Malatya Province, Arslantepe	Turkey	38.3819	38.3611	743095	M	J2a1a1a2b2a2b2~	T2c1+146
ART018	S216 Cr9	1240k	SkourtaniontiCell2020	3491-3109 calBCE (4573±25 BP, MAMS-33543)	Turkey_Arslantepe_LateC	Turkey_Arslantepe_LateC / Arslantepe LC	Malatya Province, Arslantepe	Turkey	38.3819	38.3611	861648	M	J1a2b1	H14a+146
ART019	S216 Cr10	1240k	SkourtaniontiCell2020	3508-3354 calBCE (4623±24 BP, MAMS-33544)	Turkey_Arslantepe_LateC	Turkey_Arslantepe_LateC / Arslantepe LC	Malatya Province, Arslantepe	Turkey	38.3819	38.3611	458293	M	J2a1a1a2b2	K1a3
ART020	S216 Cr11	1240k	SkourtaniontiCell2020	3366-3102 calBCE (4536±25 BP, MAMS-33545)	Turkey_Arslantepe_LateC	Turkey_Arslantepe_LateC / Arslantepe LC	Malatya Province, Arslantepe	Turkey	38.3819	38.3611	916809	M	J2a1a1a2b1b	J1c16
ART022	S216 Cr13	1240k	SkourtaniontiCell2020	3641-3191 calBCE (4681±75 BP, MAMS-33546)	Turkey_Arslantepe_LateC	Turkey_Arslantepe_LateC / Arslantepe LC	Malatya Province, Arslantepe	Turkey	38.3819	38.3611	820452	M	J2a1a1a2b2a3b~	J1c
ART023	S216 Cr14	1240k	SkourtaniontiCell2020	3487-3105 calBCE (4563±25 BP, MAMS-33547)	Turkey_Arslantepe_LateC	Turkey_Arslantepe_LateC / Arslantepe LC	Malatya Province, Arslantepe	Turkey	38.3819	38.3611	357989	M	J2a1a1a2	U3b1
ART026	S216 Temp3	1240k	SkourtaniontiCell2020	3347-3092 calBCE (4491±26 BP, MAMS-33549)	Turkey_Arslantepe_LateC	Turkey_Arslantepe_LateC / Arslantepe LC	Malatya Province, Arslantepe	Turkey	38.3819	38.3611	820484	F	..	K1a8b
ART027	S216 Temp4	1240k	SkourtaniontiCell2020	3369-3103 calBCE (4546±25 BP, MAMS-33550)	Turkey_Arslantepe_LateC	Turkey_Arslantepe_LateC / Arslantepe LC	Malatya Province, Arslantepe	Turkey	38.3819	38.3611	839021	M	G2a2b1	T1
ART032	A1335 rP4 B	1240k	SkourtaniontiCell2020	3486-3111 calBCE (4568±21 BP, MAMS-34110)	Turkey_Arslantepe_LateC	Turkey_Arslantepe_LateC / Arslantepe LC	Malatya Province, Arslantepe	Turkey	38.3819	38.3611	897095	M	H	N1b1a2
ART038	S150 (H221)	1240k	SkourtaniontiCell2020	3365-3102 calBCE (4534±27 BP, MAMS-34112)	Turkey_Arslantepe_LateC	Turkey_Arslantepe_LateC / Arslantepe LC	Malatya Province, Arslantepe	Turkey	38.3819	38.3611	324067	M	R1b1a2	K1a17a
ART039	C7-D7 (H378)	1240k	SkourtaniontiCell2020	3766-3641 calBCE (4916±27 BP, MAMS-34116)	Turkey_Arslantepe_LateC	Turkey_Arslantepe_LateC / Arslantepe LC	Malatya Province, Arslantepe	Turkey	38.3819	38.3611	94301	F	..	I5a
ART042	S254 (H382)	1240k	SkourtaniontiCell2020	3946-3659 calBCE (5014±29 BP, MAMS-34119)	Turkey_Arslantepe_LateC	Turkey_Arslantepe_LateC / Arslantepe LC	Malatya Province, Arslantepe	Turkey	38.3819	38.3611	961061	M	H	T1b
I5068	KH40	1240k	MathiesonNature2018	5500-4775 BCE	Austria_EN_LBK	Austria_EN_LBK	Kleinhadersdorf Flur Marchleiten	Austria	48.6632	16.5897	329072	M	J2a1	T2b23
I5069	KH55	1240k	MathiesonNature2018	5205-4907 calBCE (6090±25 BP, PSUAMS-4326)	Austria_EN_LBK	Austria_EN_LBK	Kleinhadersdorf Flur Marchleiten	Austria	48.6632	16.5897	843684	F	..	N1a1a
I5070	SCH1	1240k	MathiesonNature2018	5209-4998 calBCE (6140±25 BP, PSUAMS-4224)	Austria_EN_LBK	Austria_EN_LBK	Schletz	Austria	48.5798	16.4693	868481	M	C1a2	K1a1a
I5204	SCH14/2	1240k	MathiesonNature2018	5500-4500 BCE	Austria_EN_LBK	Austria_EN_LBK	Schletz	Austria	48.5798	16.4693	850732	M	G2a2b2a3	J1c2
I5205	SCH2	1240k	MathiesonNature2018	5500-4500 BCE	Austria_EN_LBK	Austria_EN_LBK	Schletz	Austria	48.5798	16.4693	831792	F	..	H
I5206	SCH3	1240k	MathiesonNature2018	5500-4500 BCE	Austria_EN_LBK	Austria_EN_LBK	Schletz	Austria	48.5798	16.4693	811457	F	..	T2b
I5207	SCH4	1240k	MathiesonNature2018	5500-4500 BCE	Austria_EN_LBK	Austria_EN_LBK	Schletz	Austria	48.5798	16.4693	924723	M	J2a1	H67
I5208	SCH5	1240k	MathiesonNature2018	5500-4500 BCE	Austria_EN_LBK	Austria_EN_LBK	Schletz	Austria	48.5798	16.4693	899049	F	..	K1b1+(16093)
ANI152	VAR43	1240k	MathiesonNature2018	4678-4371 calBCE [union of two dates: 4678-4458 calBCE (5720±29 BP, OxA 13685); 4580-4371 calBCE (5662±27 BP, MAMS-15095)]	Bulgaria_Varna_C	VAR_CA/ SEE CA	Varna	Bulgaria	43.2131	27.8644	26224	M	T	U2
ANI153	VAR44	1240k	MathiesonNature2018	4550-4368 calBCE (5657±30 BP, OxA-13692)	Bulgaria_Varna_C_o2	VAR_CA/ SEE CA	Varna	Bulgaria	43.2131	27.8644	23133	M	R1b	U4
ANI160	VAR127	1240k	MathiesonNature2018	4684-4494 calBCE (5735±31 BP, OxA-24041)	Bulgaria_Varna_C	VAR_CA/ SEE CA	Varna	Bulgaria	43.2131	27.8644	62189	M	G2a2b	H1ag
ANI159-ANI181	VAR117-I	1240k	MathiesonNature2018	4714-4506 calBCE (5766±36 BP, OxA 13848)	Bulgaria_Varna_C	VAR_CA/ SEE CA	Varna	Bulgaria	43.2131	27.8644	419597	M	G2a2b2b2	T2b2b
Bul6	Barrow 5, Structure 3, Individual 1	1240k	MathiesonNature2018	3400-1600 BCE	Bulgaria_BeliBreyag_EBA	Bulgaria_BeliBreyag_EBA / SEE EBA	Nova Zagora, Beli Breyag	Bulgaria	42.4296	25.8984	370439	M	I2a1b1	..
Bul8	Barrow 5, Structure 3, Individual 2	1240k	MathiesonNature2018	3400-1600 BCE	Bulgaria_BeliBreyag_EBA	Bulgaria_BeliBreyag_EBA / SEE EBA	Nova Zagora, Beli Breyag	Bulgaria	42.4296	25.8984	18337	M	I2	..
Bul4	Mound 2 grave 1	1240k	MathiesonNature2018	3011-2898 calBCE (4333±20 BP, MAMS-26834)	Bulgaria_EBA_Yamnaya_o	Bulgaria_EBA_Yamnaya_o	Nova Zagora, Mednikarovo	Bulgaria	42.4296	25.8984	0.75	M	I2a1b1a2a2a	..
CBT001	Grave 1, 204-1103	1240k	SkourtaniontiCell2020	3627-3377 calBCE (4725±20 BP, MAMS-41627)	Turkey_CamlibelTarlasi_LateC	Turkey_CamlibelTarlasi_LateC / Camlibel Tarlasi LC	√áorum Province, √áamlƒ±bel Tarlasƒ±	Turkey	40.0197	34.5861	609612	F	..	T2b
CBT003	Grave 3, 80-1086	1240k	SkourtaniontiCell2020	3600-3400 BCE	Turkey_CamlibelTarlasi_LateC	Turkey_CamlibelTarlasi_LateC / Camlibel Tarlasi LC	√áorum Province, √áamlƒ±bel Tarlasƒ±	Turkey	40.0197	34.5861	63471	F	..	..
CBT004	Grave 4, 406-3224	1240k	SkourtaniontiCell2020	3634-3522 calBCE (4765±20 BP, MAMS-41628)	Turkey_CamlibelTarlasi_LateC	Turkey_CamlibelTarlasi_LateC / Camlibel Tarlasi LC	√áorum Province, √áamlƒ±bel Tarlasƒ±	Turkey	40.0197	34.5861	615381	F	..	HV1
CBT005	Grave 5, 464-4072	1240k	SkourtaniontiCell2020	3623-3376 calBCE (4713±21 BP, MAMS-41629)	Turkey_CamlibelTarlasi_LateC	Turkey_CamlibelTarlasi_LateC / Camlibel Tarlasi LC	√áorum Province, √áamlƒ±bel Tarlasƒ±	Turkey	40.0197	34.5861	518188	M	G2a2b1	K1a
CBT010	Grave 10, 923-5423	1240k	SkourtaniontiCell2020	3590-3470 BCE	Turkey_CamlibelTarlasi_LateC	Turkey_CamlibelTarlasi_LateC / Camlibel Tarlasi LC	√áorum Province, √áamlƒ±bel Tarlasƒ±	Turkey	40.0197	34.5861	529217	F	..	K1a
CBT011	Grave 11, 970-6074	1240k	SkourtaniontiCell2020	3590-3470 BCE	Turkey_CamlibelTarlasi_LateC	Turkey_CamlibelTarlasi_LateC / Camlibel Tarlasi LC	√áorum Province, √áamlƒ±bel Tarlasƒ±	Turkey	40.0197	34.5861	670191	F	..	K1a
CBT014	Grave 14, 971-6144	1240k	SkourtaniontiCell2020	3637-3386 calBCE (4767±28 BP, MAMS-41632)	Turkey_CamlibelTarlasi_LateC	Turkey_CamlibelTarlasi_LateC / Camlibel Tarlasi LC	√áorum Province, √áamlƒ±bel Tarlasƒ±	Turkey	40.0197	34.5861	719011	M	G2a2b1a2	H5
CBT015	Grave 15, 978-6140	1240k	SkourtaniontiCell2020	3637-3526 calBCE (4787±28 BP, MAMS-41633)	Turkey_CamlibelTarlasi_LateC	Turkey_CamlibelTarlasi_LateC / Camlibel Tarlasi LC	√áorum Province, √áamlƒ±bel Tarlasƒ±	Turkey	40.0197	34.5861	643600	M	G2a2b1a	U3a2
CBT016	Grave 16, 894-5819	1240k	SkourtaniontiCell2020	3651-3528 calBCE (4828±29 BP, MAMS-41634)	Turkey_CamlibelTarlasi_LateC	Turkey_CamlibelTarlasi_LateC / Camlibel Tarlasi LC	√áorum Province, √áamlƒ±bel Tarlasƒ±	Turkey	40.0197	34.5861	715202	F	..	K1a3
I1722	I1722, Unakozovskaya, skeleton 3	1240k	WangNatureCommunications2019	4539-4367 calBCE (5635±27 BP, OxA-43742)	Russia_Caucasus_Eneolithic_sibling.I2055_sibling.I2056	Russia_Caucasus_Eneolithic_sibling.I2055_sibling.I2056	Unakozovskaya	Russia	44.4513	40.1029	169938	F	..	R1a
I2056	I2056, Unakozovskaya, skeleton 2b	1240k	WangNatureCommunications2019	4607-4450 calBCE (5687±30 BP, OxA-43741)	Russia_Caucasus_Eneolithic	Russia_Caucasus_Eneolithic / Caucasus Eneolithic/Maykop (Eneo + EBA)	Unakozovskaya	Russia	44.4513	40.1029	698137	M	J2a1a1a2b2a3b1a~	R1a
MTT001	Grave 342207,12	1240k	SkourtaniontiCell2020	5730-5640 calBCE (6802 ± 23 BP, MAMS-40333)	Azerbaijan_Caucasus_lowlands_LN	Azerbaijan_Caucasus_lowlands_LN / Caucasus lowland LN	Zeyem Chaj , Mentesh Tepe	Azerbaijan	40.9419	45.8328	844394	F	..	U7
POT002	PolutepeBurialN2	1240k	SkourtaniontiCell2020	5515-5375 calBCE (6491 ± 26 BP, MAMS-40331)	Azerbaijan_Caucasus_lowlands_LN	Azerbaijan_Caucasus_lowlands_LN / Caucasus lowland LN	Jalilabad district, Uchtepe village, Polutepe	Azerbaijan	39.5186	48.65	681372	F	..	H13a2b
KK1.SG	Kotias	Shotgun	JonesNatureCommunications2015	7940-7599 BCE (8723±35 BP) [R_combine: (8665±65 BP, RTT-5246); (8745±40 BP, OxA-28256)]	Georgia_Kotias.SG	CHG	Kotias Klde	Georgia	42.28	43.28	1180629	M	J2a1	H13c
SATP.SG	Satsurblia	Shotgun	JonesNatureCommunications2015	11461-11225 calBCE (11415±50 BP, OxA-34632)	Georgia_Satsurblia.SG	CHG	Satsurblia	Georgia	42.38	42.59	816136	M	J1	..
I5071	KG1	1240k	MathiesonNature2018	5708-5566 calBCE (6720±20 BP, UCIAMS-174934)	Croatia_EN_Impressa	Croatia_EN_Impressa / SEE Neolithic	Kargadur	Croatia	43.3514	16.4618	497606	F	..	H5a
I5072	KG2	1240k	MathiesonNature2018	5657-5558 calBCE (6685±20 BP, UCIAMS-174935)	Croatia_EN_Impressa	Croatia_EN_Impressa / SEE Neolithic	Kargadur	Croatia	43.3514	16.4618	643045	M	G2a2a1a	H7c
I4167	GEN_69	1240k	MathiesonNature2018	4792-4552 calBCE (5830±40 BP, Poz-90127)	Croatia_N_Starcevo	Croatia LN Sopot / SEE CA	Beli Manastir-Popova zemlja	Croatia	45.3388	18.6989	59261	M	I2	U5b2b
I4168	GEN_70	1240k	MathiesonNature2018	4777-4538 calBCE (5790±40 BP, Poz-90128)	Croatia_MN_Sopot	Croatia LN Sopot / SEE CA	Beli Manastir-Popova zemlja	Croatia	45.3388	18.6989	197793	F	..	N1a1a
I5078	OHV-7.1, AN 7, G 1, M, 30-38	1240k	MathiesonNature2018	4699-4545 calBCE (5770±25 BP, PSUAMS-2615)	Croatia_MN_Sopot	Croatia_MN_Sopot / SEE CA	Osijek, Hermanov Vinograd	Croatia	45.551	18.7466	857438	M	J2a1a2b2~	H10
I3433	ZC1 (SJ78,PU380), SJ 78?, PU 380, S?	1240k	MathiesonNature2018	5976-5751 calBCE (6970±35 BP, PSUAMS-2259)	Croatia_N_Cardial	Croatia_N_Cardial / SEE Neolithic / SEE 3	Zemunica Cave	Croatia	43.59	16.65	786244	F	H1	..
I3947	ZC2 (SJ100,PU387), SJ 110, PU 387, adult	1240k	MathiesonNature2018	5986-5786 calBCE (7000±40 BP, PSUAMS-2223)	Croatia_N_Cardial	Croatia_N_Cardial / SEE Neolithic / SEE 3	Zemunica Cave	Croatia	43.59	16.65	767253	M	K1b1a	C1a2
I3948	ZC3 (PZ103-35), 103-35, S	1240k	MathiesonNature2018	6005-5814 calBCE (7030±40 BP, PSUAMS-2224)	Croatia_N_Cardial	Croatia_N_Cardial / SEE Neolithic / SEE 3	Zemunica Cave	Croatia	43.59	16.65	769991	M	N1a1	E1b1b1a1b1
I5077	OHV-6.1, AN 6, G 1, M, 28-35	1240k	MathiesonNature2018	5208-4942 calBCE (6110±25 BP, PSUAMS-2691)	Croatia_MN_Sopot	Croatia Sopot N / SEE LN	Osijek, Hermanov Vinograd	Croatia	45.551	18.7466	848742	M	G2a2a1	U5a1+@16192
I3498	GEN71	1240k	MathiesonNature2018	5834-5656 calBCE (6850±40 BP, Poz-90129)	Croatia_MN_Sopot	Croatia Starcevo N / SEE Neolithic	Beli Manastir-Popova zemlja	Croatia	45.3388	18.6989	502718	M	C1a2	U8b1b1
I3499	GEN72	1240k	MathiesonNature2018	2885-2635 calBCE (4176±28 BP, BRAMS-1304)	Croatia_LateC_EBA_Vucedol	Croatia Vucedol / SEE EBA	Beli Manastir-Popova zemlja	Croatia	45.3388	18.6989	421376	M	R1b1a1b1b	T2e+152
I4175	GEN99	1240k	MathiesonNature2018	3000-2700 BCE	Croatia_LateC_EBA_Vucedol	Croatia Vucedol / SEE EBA	Vucedol Tell	Croatia	45.3356	19.0605	56984	F	..	U4a
I2792	GEN64	1240k	MathiesonNature2018	2872-2580 calBCE (4130±35 BP, Poz-90126)	Croatia_Vucedol	Croatia Vucedol / SEE EBA	Vucedol Tell	Croatia	45.3356	19.0605	191104	M	G2a2a1a2	T2c1d1
Gordinesti		1240k	ImmelScientificReports2020	3482–3197 calBCE	Moldova_LateCTC	Moldova_LateCTC / Ukraine Trypillia	Gordinesti I	Moldova			909828	F	..	U4a1
Pocrovca1		1240k	ImmelScientificReports2021	3364–3138 calBCE	Moldova_LateCTC	Moldova_LateCTC / Ukraine Trypillia	Pocrovca	Moldova			78116	F	..	K1a1
Pocrovca3		1240k	ImmelScientificReports2022	3341–3114 calBCE	Moldova_LateCTC	Moldova_LateCTC / Ukraine Trypillia	Pocrovca	Moldova			1121523	F	..	T1a
I7197	PRAJIN77	1240k	OlaldeNature2018	4549-4401 calBCE (5660±25 BP, PSUAMS-4344)	Czech_MN	Czech_MN	Prague 5, Jinonice, Zahradnictv√≠	Czech Republic	50.0504	14.3667	738450	M	I2a1a1b1b~	X2b+226
I4893	feature 552 / Grave 17	1240k	OlaldeNature2018	4446-4347 calBCE (5550±20 BP, PSUAMS-2850)	Czech_N	Czech_N	Prague 8, Kobylisy, Ke St√≠rce Street	Czech Republic	50.1217	14.457	836569	M	G2a2a1	U5b1+16189+@16192
I4894	feature 552 / Grave 18	1240k	OlaldeNature2018	4494-4361 calBCE (5610±20 BP, PSUAMS-2851)	Czech_N	Czech_N	Prague 8, Kobylisy, Ke St√≠rce Street	Czech Republic	50.1217	14.457	816890	F	..	U8b1b1
RISE42.SG	PMD 98, III	Shotgun	AllentoftNature2015	2193-1971 calBCE (3681±28 BP, OxA-28225)	Denmark_LN.SG	Denmark_LN.SG	Marbjerg	Denmark	55.657	12.148	0.016	M	F	H3v+16093
RISE71.SG	PMD 57, I	Shotgun	AllentoftNature2015	2197-1983 calBCE (3701±26 BP, OxA-28269)	Denmark_LN.SG	Denmark_LN.SG	Falsh√∂j	Denmark	56.676	10.034	0.26	F	n/a (female)	H3b
RISE61.SG	PMD 17, V, N chamber lower layer	Shotgun	AllentoftNature2015	2848-2492 calBCE (4071±27 BP, OxA-28296)	Denmark_MN_B.SG	Denmark_MN_B.SG	Kyndel√∂se	Denmark	55.703	11.855	0.318	M	R1a1a1	J1c4
I0706	DZHU 10	1240k	MathiesonNature2018	6025-5847 calBCE (7075±37 BP, OxA-32777)	Bulgaria_N	Dzhulyunista N o / SEE Neolithic	Veliko Tarnovo, Dzhulyunitsa	Bulgaria	43.1609	25.8834	254318	M	C1a2	K1a4b
I2509	G2, Grave 2 (Bronze Age)	1240k	MathiesonNature2018	4449-4352 calBCE (5565±25 BP, PSUAMS-1812)	Bulgaria_C	Dzhulyunitsa C / SEE CA	Veliko Tarnovo, Dzhulyunitsa	Bulgaria	43.1609	25.8834	852060	F	..	K1a2
I2519	G4, Grave 4 (Trench 17)	1240k	MathiesonNature2018	4341-4245 calBCE (5425±25 BP, PSUAMS-1813)	Bulgaria_C	Dzhulyunitsa C / SEE CA	Veliko Tarnovo, Dzhulyunitsa	Bulgaria	43.1609	25.8834	765259	F	..	U5b2a1a+16311
I2510	No1, No. 1	1240k	MathiesonNature2018	2907-2704 calBCE (4235±25 BP, PSUAMS-1815)	Bulgaria_EBA_o1	Dzhulyunitsa EBA / SEE EBA	Veliko Tarnovo, Dzhulyunitsa	Bulgaria	43.1609	25.8834	821681	M	G2a2a1a2b	H4a1
I2520	G5, Grave 5 (Bronze Age)	1240k	MathiesonNature2018	3336-3029 calBCE (4470±25 BP, PSUAMS-1814)	Bulgaria_EBA	Dzhulyunitsa EBA / SEE EBA	Veliko Tarnovo, Dzhulyunitsa	Bulgaria	43.1609	25.8834	795071	M	H	H
I2521	DZHU 8, No. 7	1240k	MathiesonNature2018	5621-5481 calBCE (6615±30 BP, PSUAMS-1836)	Bulgaria_N	Dzhulyunitsa N / SEE MN / SEE 2 / SEE N	Veliko Tarnovo, Dzhulyunitsa	Bulgaria	43.1609	25.8834	802956	M	G2a2b2b1a1b~	H
I0704_published	DZHU 7	1240k	MathiesonNature2018	6059-5839 calBCE (7070±50 BP, Poz-81119)	Bulgaria_N_published	Dzhulyunitsa N /SEE Neolithic / SEE 2 / SEE N	Veliko Tarnovo, Dzhulyunitsa	Bulgaria	43.1609	25.8834	97292	F	..	T2b
I0211	UzOO40	1240k	MathiesonNature2015	7050-5950 BCE	Russia_HG_Karelia	EHG	Karelia, Yuzhnyy Oleni Ostrov	Russia	61.65	35.65	146885	M	J1	U4a
I0061	UzOO74	1240k	MathiesonNature2015 (1240k of same same sample with 390k in HaakLazaridis2015)	7050-5950 BCE	Russia_HG_Karelia	EHG	Karelia, Yuzhnyy Oleni Ostrov	Russia	61.65	35.65	1025148	M	R1a	C1
UzOO77	UzOO77_new	1240k	MittnikNatureCommunications2018	5500-5000 BCE	Russia_EHG	EHG	Yuzhnyy Oleni Ostrov, Karelia	Russia	62.046	35.364	533249	F	..	R1b
I0124	Lebyazhinka IV, Grave 1, SVP HB 44 'Samara H-G'	1240k	MathiesonNature2015 (1240k of same same sample with 390k in HaakLazaridis2015)	5660-5535 calBCE (6680±30 BP, Beta-392490)	Russia_HG_Samara	EHG	Samara Oblast, Volga River Valley, Sok River, Lebyazhinka	Russia	53.6806	50.6753	477876	M	R1b1a1	U5a1d
I6746	SB 350C3	1240k	BraceDiekmannNatureEcologyEvolution2019	3697-3384 calBCE (4809±45 BP, UBA-30800)	England_N	England_N / England_Early_Neolithic_Aveline	England, Somerset, Burrington Combe, Aveline's Hole	United Kingdom	51.3247	-2.75325	0.925983	F	n/a (female)	U5b1+16189+@16192
I3005	SB 338B2	1240k	BraceDiekmannNatureEcologyEvolution2019	3781-3643 calBCE (4934±35 BP, OxA-34336)	England_N	England_N / England_Early_Neolithic_Aveline	England, Somerset, Burrington Combe, Aveline's Hole	United Kingdom	51.3247	-2.75325	2.167	F	n/a (female)	K1a4a1
I6760.SG	SB 488B3	Shotgun	BraceDiekmannNatureEcologyEvolution2019	3946-3710 calBCE (5023±34 BP, OxA-17173)	England_N.SG	England_N.SG / England_Early_Neolithic_BurnGround	England, Gloucestershire, Hampnett, Burn Ground	United Kingdom	51.8434	-1.85044	0.997916	M	I2a1b1a1a1b	U5b2
I3068	CPC03066	1240k	OlaldeNature2018	3648-3528 calBCE (4820±34 BP, UBA-29003)	England_N	England_N / England_Early_Neolithic_Carsington_pasture	England, Derbyshire, Brassington, Carsington Pasture Cave	United Kingdom	53.0798	-1.64094	0.856	M	I2a1b1a1a1b	T2c1d1
I6747	SB 381B3	1240k	BraceDiekmannNatureEcologyEvolution2019	3645-3526 calBCE (4808±35 BP, UB-29004)	England_N	England_N / England_Early_Neolithic_Carsington_pasture	England, Derbyshire, Brassington, Carsington Pasture Cave	United Kingdom	53.0798	-1.64094	3.74231	M	I2a1b1a1a1	J1c1b
I5366	Shaft 27	1240k	OlaldeNature2018	3641-3384 calBCE (4775±34 BP, OxA-34470)	England_N	England_N / England_Early_Neolithic_Cissbury	England, Sussex, Cissbury	United Kingdom	50.8609	-0.399007	0.9	F	n/a (female)	X2b+226
I6753	SB 451B3	1240k	BraceDiekmannNatureEcologyEvolution2019	3730-2980 BCE	England_N	England_N / England_Early_Neolithic_Coldrum	England, Kent, Trottiscliffe, Coldrum	United Kingdom	51.3216	0.372682	1.83176	M	I2a1b1a1a1	K1a2b
I6750.SG	PA SK 3332	Shotgun	OlaldeNature2018	3800-3600 BCE	England_N.SG	England_N.SG / England_Early_Neolithic_Fussels_Lodge	England, Wiltshire, Salisbury, Fussell's Lodge	United Kingdom	51.0912	-1.72751	0.502597	M	I2a1b1a1a1b	..
I6751.SG	PA SK 3324	Shotgun	OlaldeNature2018	3800-3600 BCE	England_N.SG	England_N.SG / England_Early_Neolithic_Fussels_Lodge	England, Wiltshire, Salisbury, Fussell's Lodge	United Kingdom	51.0912	-1.72751	2.30463	F	n/a (female)	..
SB577A_lib.SG	Gop_Cave_2	Shotgun	BraceDiekmannNatureEcologyEvolution2019	4000-2500 BCE	Wales_N.SG	Wales_N.SG / England_Early_Neolithic_Gop_Cave	Wales, Flintshire, Gop Cave	United Kingdom	53.3098	-3.37263	0.108195	F	n/a (female)	K1
I6757	SB 470A3	1240k	BraceDiekmannNatureEcologyEvolution2019	3642-3378 calBCE (4766±48 BP, UBA-32285)	England_N	England_N / England_Early_Neolithic_Jubilee_Cave	England, North Yorkshire, Attermire Scar, Jubilee Cave	United Kingdom	54.0817	-2.27362	3.28099	M	I2a1b1a1a1b	J1c9
I6759.SG	Skull No. 1	Shotgun	OlaldeNature2018	3641-3526 calBCE (4801±31 BP)	England_N.SG	England_N.SG / England_Early_Neolithic_Kelco_cave	England, North Yorkshire, Kelco Cave, Giggleswick Scar	United Kingdom	54.0744	-2.28728	2.36616	M	I2a1a2	..
I3025.SG	SB 428B	Shotgun	BraceDiekmannNatureEcologyEvolution2019	7476-7085 calBCE (8270±45 BP, OxA-23812)	England_Mesolithic.SG	England_Mesolithic.SG / England_Early_Neolithic_KentCavern	England, Devon, Torquay, Kent's Cavern	United Kingdom	50.4682	-3.50307	0.075041	F	n/a (female)	U5a2
I3023	SB 415A	1240k	BraceDiekmannNatureEcologyEvolution2019	3750-2950 BCE	Wales_N	Wales_N / England_Early_Neolithic_Little_lodge	Wales, Brechnockshire, Hay-on-Wye, Little Lodge	United Kingdom	52.0349	-3.19357	0.110356	M	I2a1a1b	T / V22
SB460A3_lib.SG	SB 460A3	Shotgun	BraceDiekmannNatureEcologyEvolution2019	7739-7536 calBCE (8597±54 BP, UBA-32282)	Wales_Mesolithic.SG	Wales_Mesolithic.SG / England_Early_Neolithic_Ogof_yr_ychen	Wales, Pembrokeshire, Caldey Island, Ogof-Yr-Ychen	United Kingdom	51.6325	-4.6929	0.33176	M	I2a1b1	U5b
SB462A2_lib.SG	SB 462A2	Shotgun	BraceDiekmannNatureEcologyEvolution2019	3700-3518 calBCE (4819±42 BP, UBA-32284)	Wales_N.SG	Wales_N.SG / England_Early_Neolithic_Ogof_yr_ychen	Wales, Pembrokeshire, Caldey Island, Ogof-Yr-Ychen	United Kingdom	51.6325	-4.6929	0.07032	F	n/a (female)	U5b
I6762	PA SK 1855	1240k	OlaldeNature2018	4000-3500 BCE	England_N	England_N / England_Early_Neolithic_UpperSwell	England, Gloucestershire, Chipping Norton, Upper Swell	United Kingdom	51.5611	-1.44592	0.970433	M	I2a1b1a1a1b	K1a1b1
I3039	SB 493A2	1240k	BraceDiekmannNatureEcologyEvolution2019	3650-3500 BCE	England_N_1d.rel.I6761	England_N_1d.rel.I6761 / England_Early_Neolithic_Whitehawk	England, Sussex, Brighton, Whitehawk	United Kingdom	50.829	-0.112825	0.116	M	I2a1b1	R
I3040	SB 495A2	1240k	BraceDiekmannNatureEcologyEvolution2019	3650-3500 BCE	England_N	England_N / England_Early_Neolithic_Whitehawk	England, Sussex, Brighton, Whitehawk	United Kingdom	50.829	-0.112825	0.161	M	I2a1b1	U8b
I6761	Skull 4 (R3688/130)	1240k	OlaldeNature2018	3650-3500 BCE	England_N	England_N / England_Early_Neolithic_Whitehawk	England, Sussex, Brighton, Whitehawk	United Kingdom	50.829	-0.112825	0.842174	F	n/a (female)	K1a+195
SB568A_lib.SG	Bryn_yr_Hen_Bobl_1	Shotgun	BraceDiekmannNatureEcologyEvolution2019	2911-2697 calBCE (4233±32 BP, OxA-12741)	Wales_N.SG	Wales_N.SG / England_Late_Neolithic_Bryn_yr_Hen_Bobl	Wales, Anglesey, Bryn Yr Hen Bobl	United Kingdom	53.1146	-4.13021	0.076237	F	n/a (female)	L / N5
I5358	29.607/12	1240k	OlaldeNature2018	3076-2902 calBCE (4354±27 BP, OxA-17562)	Wales_N	Wales_N / England_Late_Neolithic_Rhos_Ddigre	Wales, Denbighshire, Rhos Ddigre	United Kingdom	53.0587	-3.24509	0.245	F	n/a (female)	K1a1
I6764.SG	SB 515A2	Shotgun	BraceDiekmannNatureEcologyEvolution2019	3800-2500 BCE	Scotland_N.SG	Scotland_N.SG / England_Middle_Late_Neolithic_Embo	Scotland, Sutherland, Embo	United Kingdom	57.9073	-3.99683	0.332437	F	n/a (female)	K1a1b
I6766.SG	SB 519A2	Shotgun	BraceDiekmannNatureEcologyEvolution2019	3800-2500 BCE	Scotland_N.SG	Scotland_N.SG / England_Middle_Late_Neolithic_Embo	Scotland, Sutherland, Embo	United Kingdom	57.9073	-3.99683	1.30915	F	n/a (female)	H
I5387.SG	SB 543A3	Shotgun	BraceDiekmannNatureEcologyEvolution2019	3300-2500 BCE	England_N.SG	England_N.SG / England_Middle_Neolithic_WestKennet	England, Wiltshire, Avebury, West Kennet	United Kingdom	51.2431	-1.51039	0.37063	M	I2a1b1a1a1	U5a
I0519	NBL11_2011.2	1240k	OlaldeNature2018	3360-3100 BCE	England_N	England_N England_Neolithic_BanburyLane	England, Northampton, Banbury Lane	United Kingdom	52.2173	-0.940217	0.077539	M	I2a1a2	X2b+226
I0520	NBL11_2002.1	1240k	OlaldeNature2018	3360-3100 BCE	England_N	England_N / England_Neolithic_BanburyLane	England, Northampton, Banbury Lane	United Kingdom	52.2173	-0.940217	0.014162	M	I2	U5a2c
I0518	NBL11_2016.1	1240k	OlaldeNature2018	3360-3100 BCE	England_N	England_N / England_Neolithic_BanburyLane	England, Northampton, Banbury Lane	United Kingdom	52.2173	-0.940217	0.03803	M	I2a1b	K1a3a1
I2605	SK 5587 (DBC 96)	1240k	OlaldeNature2018	3516-3368 calBCE (4658±31 BP) [R_combine: (4710±35 BP, Poz-83483); (4500±60 BP, BM-3173)]	England_N	England_N / England_Neolithic_EtonRowing	England, Eton Rowing Course	United Kingdom	51.4928	-0.665402	1.126	F	n/a (female)	J1c6
I2606	SK 5856 (DBC 96)	1240k	OlaldeNature2018	3330-2900 BCE	England_N	England_N / England_Neolithic_EtonRowing	England, Eton Rowing Course	United Kingdom	51.4928	-0.665402	1.18087	M	I2a1b1a1a1	K1a+195
I4949_published	DZSWS:C.11a	1240k	OlaldeNature2018	3624-3376 calBCE (4715±20 BP, PSUAMS-2513)	England_N_published	England_N_published / England_Neolithic_Millbarrow	England, Wiltshire, Winterbourne Monkton, North Millbarrow	United Kingdom	51.445	-1.85261	0.067	M	I2a1b1a1a1	T2b
I5374	TP 2004.9/257	1240k	OlaldeNature2018	2663-2456 calBCE (4008±39 BP, OxA-16460)	England_N	England_N / England_Neolithic_TottyPot	England, Somerset, Cheddar, Totty Pot	United Kingdom	51.279	-2.74332	0.034	M	CT	H1c
MA974.SG	Kudruk√ºla2	Shotgun	SaagCurrentBiology2017	3785-3519 calBCE (4860±60 BP, CAMS-6266)	Estonia_N_CombCeramic.SG	Estonia Comb Ceramic Neolithic.SG	Kudruk√ºla, Ida-Viru	Estonia	59.45	28.08	0.046522	F	n/a (female)	U4a
MA975.SG	Kudruk√ºla3	Shotgun	SaagCurrentBiology2017	3646-3376 calBCE (4770±60 BP, CAMS-6265)	Estonia_N_CombCeramic.SG	Estonia Comb Ceramic Neolithic.SG	Kudruk√ºla, Ida-Viru	Estonia	59.45	28.08	0.095362	M	R1a	U2e1
MA969.SG	Ardu2	Shotgun	SaagCurrentBiology2017	2872-2501 calBCE (4110±40 BP, Poz-10824)	Estonia_CordedWare.SG_o2	Estonia CordedWare.SG	Ardu, Harju	Estonia	59.1	25.37	0.848372	M	R1a1a1	U5b2c
MA971.SG	Kunila1	Shotgun	SaagCurrentBiology2017	2850-2050 BCE	Estonia_CordedWare.SG	Estonia CordedWare.SG	Kursi, J√µgeva	Estonia	58.33	26.15	0.506932	M	R1b1a1b1a	U5b1b
MA973.SG	Kunila2	Shotgun	SaagCurrentBiology2017	2575-2307 calBCE (3960±40 BP, Poz-10825)	Estonia_CordedWare.SG	Estonia CordedWare.SG	Kursi, J√µgeva	Estonia	58.33	26.15	1.69997	M	R1a1a1	J1c3
MA826.RISE00.SG	Sope	Shotgun	SaagCurrentBiology2017.merge.with.AllentoftNature2015	2575-2348 calBCE (3969±32 BP, UBA-29064)	Estonia_CordedWare.SG_o1	Estonia CordedWare.SG	J√§bara, Ida-Viru, Sope	Estonia	59.408	27.026	0.799	F	n/a (female)	H5a1
MA968.MA976.SG	Ardu1	Shotgun	SaagCurrentBiology2017	2872-2501 calBCE (4110±40 BP, Poz-10824)	Estonia_CordedWare.SG	Estonia CordedWare.SG	Ardu, Harju	Estonia	59.1	25.37	0.61196	M	R1a1a1	T2a1
Veibri4	Veibri4	1240k	MittnikNatureCommunications2018	4895-4726 calBCE (5940±22 BP, KIA-48843)	Estonia_EMN_Narva	Estonia EMN Narva mix	Veibri	Estonia	58.2017	26.465	544896	F	..	U5b1
Kivisaare3	Kivisaare3	1240k	MittnikNatureCommunications2018	4776-4542 calBCE (5796±37 BP, UBA-25993)	Estonia_EMN_Narva	Estonia EMN Narva WHG	Kivisaare	Estonia	58.272	26.052	179342	M	R1b1a1	U4a1
Tamula1	Tamula1	1240k	MittnikNatureCommunications2018	3621-3366 calBCE (4680±40 BP, Poz-15645)	Estonia_MN_CCC_1	Estonia MN CCC	Tamula	Estonia	57.505	26.584	0.161371	F	n/a (female)	U5a1d2b
Tamula3	Tamula3	1240k	MittnikNatureCommunications2018	3796-3641 calBCE (4940±40 BP, Poz-10826)	Estonia_MN_CCC_2	Estonia MN CCC	Tamula	Estonia	57.505	26.584	0.152483	M	R1b	U4d2
GRG003	GLN 204	1240k	RivollatScienceAdvance2020	5000-4000 BCE	France_MN	France MN GRG	Yonne, Gurgy "les Noisats"	France	47.97	3.56	735617	M	G2a2b2a1	..
GRG008	GLN 210	1240k	RivollatScienceAdvance2020	5000-4000 BCE	France_MN	France MN GRG	France, Yonne, Gurgy "les Noisats" Family A (12 members) (we detect 21 2d/3d relative pairs: GRG008-GRG018, GRG023-GRG027, GRG021-GRG027, GRG018-GRG027, GRG023-GRG035, GRG016-GRG023, GRG016-GRG025, GRG016-GRG035, GRG016-GRG041, GRG015-GRG041, GRG008-GRG041, GRG018-GRG041, GRG021-GRG041, GRG023-GRG041, GRG027-GRG041, GRG035-GRG041, GRG057-GRG041, GRG057-GRG008, GRG057-GRG018, GRG057-GRG021, GRG057…	France	47.97	3.56	661417	M	G2a2b2a1	..
GRG015	GLN 215B	1240k	RivollatScienceAdvance2020	5000-4000 BCE	France_MN	France MN GRG	France, Yonne, Gurgy "les Noisats" Family A (12 members) (we detect 21 2d/3d relative pairs: GRG008-GRG018, GRG023-GRG027, GRG021-GRG027, GRG018-GRG027, GRG023-GRG035, GRG016-GRG023, GRG016-GRG025, GRG016-GRG035, GRG016-GRG041, GRG015-GRG041, GRG008-GRG041, GRG018-GRG041, GRG021-GRG041, GRG023-GRG041, GRG027-GRG041, GRG035-GRG041, GRG057-GRG041, GRG057-GRG008, GRG057-GRG018, GRG057-GRG021, GRG057…	France	47.97	3.56	766960	F	..	..
GRG016	GLN 220	1240k	RivollatScienceAdvance2020	4542-4363 calBCE (5635±35 BP, Lyon-4680, SacA-9832)	France_MN	France MN GRG	France, Yonne, Gurgy "les Noisats" Family A (12 members) (we detect 21 2d/3d relative pairs: GRG008-GRG018, GRG023-GRG027, GRG021-GRG027, GRG018-GRG027, GRG023-GRG035, GRG016-GRG023, GRG016-GRG025, GRG016-GRG035, GRG016-GRG041, GRG015-GRG041, GRG008-GRG041, GRG018-GRG041, GRG021-GRG041, GRG023-GRG041, GRG027-GRG041, GRG035-GRG041, GRG057-GRG041, GRG057-GRG008, GRG057-GRG018, GRG057-GRG021, GRG057…	France	47.97	3.56	649358	M	G2a2b2a1	..
GRG018	GLN 223	1240k	RivollatScienceAdvance2020	4784-4537 calBCE (5795±45 BP, Lyon-5875, SacA-14823)	France_MN	France MN GRG	France, Yonne, Gurgy "les Noisats" Family A (12 members) (we detect 21 2d/3d relative pairs: GRG008-GRG018, GRG023-GRG027, GRG021-GRG027, GRG018-GRG027, GRG023-GRG035, GRG016-GRG023, GRG016-GRG025, GRG016-GRG035, GRG016-GRG041, GRG015-GRG041, GRG008-GRG041, GRG018-GRG041, GRG021-GRG041, GRG023-GRG041, GRG027-GRG041, GRG035-GRG041, GRG057-GRG041, GRG057-GRG008, GRG057-GRG018, GRG057-GRG021, GRG057…	France	47.97	3.56	365011	F	..	..
GRG019	GLN 225	1240k	RivollatScienceAdvance2020	5000-4000 BCE	France_MN	France MN GRG	Yonne, Gurgy "les Noisats"	France	47.97	3.56	748055	F	..	..
GRG021	GLN 227	1240k	RivollatScienceAdvance2020	5000-4000 BCE	France_MN	France MN GRG	France, Yonne, Gurgy "les Noisats" Family A (12 members) (we detect 21 2d/3d relative pairs: GRG008-GRG018, GRG023-GRG027, GRG021-GRG027, GRG018-GRG027, GRG023-GRG035, GRG016-GRG023, GRG016-GRG025, GRG016-GRG035, GRG016-GRG041, GRG015-GRG041, GRG008-GRG041, GRG018-GRG041, GRG021-GRG041, GRG023-GRG041, GRG027-GRG041, GRG035-GRG041, GRG057-GRG041, GRG057-GRG008, GRG057-GRG018, GRG057-GRG021, GRG057…	France	47.97	3.56	703952	M	G2a2b2a1	..
GRG022	GLN 229	1240k	RivollatScienceAdvance2020	5000-4000 BCE	France_MN	France MN GRG	Yonne, Gurgy "les Noisats"	France	47.97	3.56	679243	M	H2c~	..
GRG023	GLN 231A	1240k	RivollatScienceAdvance2020	5000-4000 BCE	France_MN	France MN GRG	France, Yonne, Gurgy "les Noisats" Family A (12 members) (we detect 21 2d/3d relative pairs: GRG008-GRG018, GRG023-GRG027, GRG021-GRG027, GRG018-GRG027, GRG023-GRG035, GRG016-GRG023, GRG016-GRG025, GRG016-GRG035, GRG016-GRG041, GRG015-GRG041, GRG008-GRG041, GRG018-GRG041, GRG021-GRG041, GRG023-GRG041, GRG027-GRG041, GRG035-GRG041, GRG057-GRG041, GRG057-GRG008, GRG057-GRG018, GRG057-GRG021, GRG057…	France	47.97	3.56	379035	M	G2a2b2a	..
GRG025	GLN 232C	1240k	RivollatScienceAdvance2020	5000-4000 BCE	France_MN	France MN GRG	France, Yonne, Gurgy "les Noisats" Family A (12 members) (we detect 21 2d/3d relative pairs: GRG008-GRG018, GRG023-GRG027, GRG021-GRG027, GRG018-GRG027, GRG023-GRG035, GRG016-GRG023, GRG016-GRG025, GRG016-GRG035, GRG016-GRG041, GRG015-GRG041, GRG008-GRG041, GRG018-GRG041, GRG021-GRG041, GRG023-GRG041, GRG027-GRG041, GRG035-GRG041, GRG057-GRG041, GRG057-GRG008, GRG057-GRG018, GRG057-GRG021, GRG057…	France	47.97	3.56	677429	F	..	..
GRG027	GLN 243A	1240k	RivollatScienceAdvance2020	4840-4615 calBCE (5870±40 BP, Lyon-4444, SacA-8627)	France_MN	France MN GRG	France, Yonne, Gurgy "les Noisats" Family A (12 members) (we detect 21 2d/3d relative pairs: GRG008-GRG018, GRG023-GRG027, GRG021-GRG027, GRG018-GRG027, GRG023-GRG035, GRG016-GRG023, GRG016-GRG025, GRG016-GRG035, GRG016-GRG041, GRG015-GRG041, GRG008-GRG041, GRG018-GRG041, GRG021-GRG041, GRG023-GRG041, GRG027-GRG041, GRG035-GRG041, GRG057-GRG041, GRG057-GRG008, GRG057-GRG018, GRG057-GRG021, GRG057…	France	47.97	3.56	752706	M	G2a2b2a1	..
GRG028	GLN 243B	1240k	RivollatScienceAdvance2020	4836-4606 calBCE (5855±40 BP, Lyon-4446, SacA-8629)	France_MN	France MN GRG	Yonne, Gurgy "les Noisats"	France	47.97	3.56	603262	F	..	..
GRG032	GLN 248	1240k	RivollatScienceAdvance2020	4310-3994 calBCE (5303±40 BP, Ly-12933)	France_MN	France MN GRG	Yonne, Gurgy "les Noisats"	France	47.97	3.56	722083	F	..	..
GRG035	GLN 256	1240k	RivollatScienceAdvance2020	5000-4000 BCE	France_MN	France MN GRG	France, Yonne, Gurgy "les Noisats" Family A (12 members) (we detect 21 2d/3d relative pairs: GRG008-GRG018, GRG023-GRG027, GRG021-GRG027, GRG018-GRG027, GRG023-GRG035, GRG016-GRG023, GRG016-GRG025, GRG016-GRG035, GRG016-GRG041, GRG015-GRG041, GRG008-GRG041, GRG018-GRG041, GRG021-GRG041, GRG023-GRG041, GRG027-GRG041, GRG035-GRG041, GRG057-GRG041, GRG057-GRG008, GRG057-GRG018, GRG057-GRG021, GRG057…	France	47.97	3.56	579510	M	G2a2b2a1	..
GRG041	GLN 276	1240k	RivollatScienceAdvance2020	5000-4000 BCE	France_MN	France MN GRG	France, Yonne, Gurgy "les Noisats" Family A (12 members) (we detect 21 2d/3d relative pairs: GRG008-GRG018, GRG023-GRG027, GRG021-GRG027, GRG018-GRG027, GRG023-GRG035, GRG016-GRG023, GRG016-GRG025, GRG016-GRG035, GRG016-GRG041, GRG015-GRG041, GRG008-GRG041, GRG018-GRG041, GRG021-GRG041, GRG023-GRG041, GRG027-GRG041, GRG035-GRG041, GRG057-GRG041, GRG057-GRG008, GRG057-GRG018, GRG057-GRG021, GRG057…	France	47.97	3.56	559579	M	H	..
GRG043	GLN 280	1240k	RivollatScienceAdvance2020	5000-4000 BCE	France_MN	France MN GRG	Yonne, Gurgy "les Noisats"	France	47.97	3.56	675473	M	G2a2b2a1	..
GRG047	GLN 287	1240k	RivollatScienceAdvance2020	5000-4000 BCE	France_MN	France MN GRG	France, Yonne, Gurgy "les Noisats" Family A (2 members) (GRG047-GRG056 are 2d/3d rels)	France	47.97	3.56	461739	M	G2a2b2a1	..
GRG049	GLN 289B	1240k	RivollatScienceAdvance2020	4781-4460 calBCE (5773±58 BP, Ly-12934)	France_MN	France MN GRG	Yonne, Gurgy "les Noisats"	France	47.97	3.56	82526	F	..	..
GRG050	GLN 294	1240k	RivollatScienceAdvance2020	5000-4000 BCE	France_MN	France MN GRG	Yonne, Gurgy "les Noisats"	France	47.97	3.56	402990	F	..	..
GRG052	GLN 299	1240k	RivollatScienceAdvance2020	5000-4000 BCE	France_MN	France MN GRG	Yonne, Gurgy "les Noisats"	France	47.97	3.56	594341	M	G2a2b2a1a	..
GRG056	GLN 313	1240k	RivollatScienceAdvance2020	5000-4000 BCE	France_MN	France MN GRG	France, Yonne, Gurgy "les Noisats" Family A (2 members) (GRG047-GRG056 are 2d/3d rels)	France	47.97	3.56	449092	F	..	..
GRG057	GLN 317	1240k	RivollatScienceAdvance2020	4786-4547 calBCE (5815±45 BP, Lyon-4449, SacA-8632)	France_MN	France MN GRG	France, Yonne, Gurgy "les Noisats" Family A (12 members) (we detect 21 2d/3d relative pairs: GRG008-GRG018, GRG023-GRG027, GRG021-GRG027, GRG018-GRG027, GRG023-GRG035, GRG016-GRG023, GRG016-GRG025, GRG016-GRG035, GRG016-GRG041, GRG015-GRG041, GRG008-GRG041, GRG018-GRG041, GRG021-GRG041, GRG023-GRG041, GRG027-GRG041, GRG035-GRG041, GRG057-GRG041, GRG057-GRG008, GRG057-GRG018, GRG057-GRG021, GRG057…	France	47.97	3.56	525978	M	G2a2b2a1	..
OBN001	OB 4008-1	1240k	RivollatScienceAdvance2020	4777-4548 calBCE (5809±33 BP, OxA-30277)	France_MN_o	France MN OBN	Bas-Rhin, Obernai	France	48.46	7.48	242080	F	..	..
OBN002	OB 4017-1	1240k	RivollatScienceAdvance2020	5000-4500 BCE	France_MN	France MN OBN	Bas-Rhin, Obernai	France	48.46	7.48	408444	F	..	..
OBN003	OB 4022-1	1240k	RivollatScienceAdvance2020	4691-4496 calBCE (5744±33 BP, OxA-30278)	France_MN_o	France MN OBN	Bas-Rhin, Obernai	France	48.46	7.48	586304	F	..	..
OBN004	OB 4088-1	1240k	RivollatScienceAdvance2020	4678-4496 calBCE (5732±25 BP, LTL-18525A)	France_MN	France MN OBN	Bas-Rhin, Obernai	France	48.46	7.48	503960	M	I2a1a2	..
OBN005	OB 4090-1	1240k	RivollatScienceAdvance2020	5023-4845 calBCE (6044±25 BP, LTL-18526A)	France_MN	France MN OBN	Bas-Rhin, Obernai	France	48.46	7.48	435817	M	I2a1a2	..
OBN006	OB 4730-1	1240k	RivollatScienceAdvance2020	5209-4954 calBCE (6124±25 BP, LTL-18527A)	France_MN	France MN OBN	Bas-Rhin, Obernai	France	48.46	7.48	526876	M	C1a2	..
OBN007	OB 4001-1	1240k	RivollatScienceAdvance2020	4536-4349 calBCE (5601±45 BP, LTL-18528A)	France_MN	France MN OBN	Bas-Rhin, Obernai	France	48.46	7.48	546337	M	I2a1a2	..
OBN008	OB 4015-1	1240k	RivollatScienceAdvance2020	4686-4499 calBCE (5743±30 BP, SUERC-52378)	France_MN	France MN OBN	Bas-Rhin, Obernai	France	48.46	7.48	822877	F	..	..
OBN009	OB 4035-1	1240k	RivollatScienceAdvance2020	4537-4364 calBCE (5628±25 BP, LTL-18529A)	France_MN	France MN OBN	Bas-Rhin, Obernai	France	48.46	7.48	660137	F	..	..
OBN010	OB 4106-1	1240k	RivollatScienceAdvance2020	5000-4500 BCE	France_MN	France MN OBN	Bas-Rhin, Obernai	France	48.46	7.48	608521	F	..	..
OBN011	OB 4664-1	1240k	RivollatScienceAdvance2020	4686-4504 calBCE (5749±25 BP, LTL-18531A)	France_MN	France MN OBN	Bas-Rhin, Obernai	France	48.46	7.48	555538	M	I2a1a2	..
I0807	ESP30	1240k	MathiesonNature2015 (1240k of same same sample with 390k in HaakLazaridis2015)	3977-3659 calBCE (5061±62 BP, Erl-7784)	Germany_MN_Baalberge	Germany Baalberge MN	Esperstedt	Germany	51.42	11.68	0.086	M	IJ	H1e1a
I0559	QLB15D	1240k	MathiesonNature2015 (1240k of same same sample with 390k in HaakLazaridis2015)	3646-3528 calBCE (4815±26 BP, MAMS-22818)	Germany_MN_Baalberge	Germany Baalberge MN	Quedlinburg Site IX	Germany	51.792	11.142	0.163	M	R1b	H+16311
I0560	QLB18A	1240k	MathiesonNature2015 (1240k of same same sample with 390k in HaakLazaridis2015)	3637-3376 calBCE (4745±52 BP, Erl-7856)	Germany_MN_Baalberge	Germany Baalberge MN	Quedlinburg Site IX	Germany	51.792	11.142	0.407	F	n/a (female)	T2e1
I1549	BZH15	1240k	MathiesonNature2015	2500-2050 BCE	Germany_BellBeaker	Germany BellBeaker	Benzingerode-Heimburg	Germany	51.82	10.91	2.357	F	n/a (female)	W1c1
I3600	Grave 14	1240k	OlaldeNature2018	2300-2150 BCE	Germany_BellBeaker	Germany BellBeaker	Bavaria, Alburg-Lerchenhaid, Spedition H√§ring, Stkr. Straubing	Germany	48.8833	12.5332	0.297	F	n/a (female)	U5b
I3601	Grave 15	1240k	OlaldeNature2018	2300-2150 BCE	Germany_BellBeaker	Germany BellBeaker	Bavaria, Alburg-Lerchenhaid, Spedition H√§ring, Stkr. Straubing	Germany	48.8833	12.5332	2.336	F	n/a (female)	H10e
I3602_published	Grave 16	1240k	OlaldeNature2018	2300-2150 BCE	Germany_BellBeaker_published	Germany BellBeaker	Bavaria, Alburg-Lerchenhaid, Spedition H√§ring, Stkr. Straubing	Germany	48.8833	12.5332	0.077	F	n/a (female)	I3a
I3604_published	Obj. 278, grave 9	1240k	OlaldeNature2018	2500-2000 BCE	Germany_BellBeaker_published	Germany BellBeaker	Bavaria, K√ºnzing-Bruck, Lkr. Deggendorf	Germany	48.6639	13.0736	0.026	M	R1b1a1b	HV9
I3600	Grave 14	1240k	OlaldeNature2018	2300-2150 BCE	Germany_BellBeaker	Germany BellBeaker	Bavaria, Alburg-Lerchenhaid, Spedition H√§ring, Stkr. Straubing	Germany	48.8833	12.5332	0.297	F	n/a (female)	U5b
I3601	Grave 15	1240k	OlaldeNature2018	2300-2150 BCE	Germany_BellBeaker	Germany BellBeaker	Bavaria, Alburg-Lerchenhaid, Spedition H√§ring, Stkr. Straubing	Germany	48.8833	12.5332	2.336	F	n/a (female)	H10e
I3602_published	Grave 16	1240k	OlaldeNature2018	2300-2150 BCE	Germany_BellBeaker_published	Germany BellBeaker	Bavaria, Alburg-Lerchenhaid, Spedition H√§ring, Stkr. Straubing	Germany	48.8833	12.5332	0.077	F	n/a (female)	I3a
I4249_published	RISE917, grave 4	1240k	OlaldeNature2018	2341-2141 calBCE (3802±26 BP, BRAMS1217)	Germany_BellBeaker_published	Germany BellBeaker	Irlbach LKR	Germany	48.841	12.75	0.028	F	n/a (female)	H5a1
I4250_published	RISE918, grave 5	1240k	OlaldeNature2018	2441-2147 calBCE (3825±26 BP, BRAMS1219)	Germany_BellBeaker_published	Germany BellBeaker	Irlbach LKR	Germany	48.841	12.75	0.026	F	n/a (female)	U5a1a2b
I5014	RISE556/F0003/Grave 4	1240k	OlaldeNature2018	2500-2000 BCE	Germany_BellBeaker	Germany BellBeaker	Manching-Oberstimm	Germany	48.711	11.453	0.096	F	n/a (female)	V
I4124	RISE559, F0187, gr 4	1240k	OlaldeNature2018 (known there as I5017)	2459-2204 calBCE (3855±35 BP, Poz-84458)	Germany_Lech_BellBeaker	Germany BellBeaker	Augsburg	Germany	48.33	10.895	0.201	F	n/a (female)	H46
I4143	RISE562, F0228, obj. 136/92 = gr.9	1240k	OlaldeNature2018 (known there as I5020)	2456-2203 calBCE (3848±34 BP, Hd-19835)	Germany_BellBeaker	Germany BellBeaker	Landau an der Isar	Germany	48.663	12.707	0.105	F	n/a (female)	H2a1e
I4144	RISE563, F0234,obj.8	1240k	OlaldeNature2018 (known there as I5021)	2573-2310 calBCE (3955±35 BP, Poz-84553)	Germany_BellBeaker	Germany BellBeaker	Osterhofen-Altenmarkt	Germany	48.691	13.016	0.086	M	R1b1a1b	K1
I4134	RISE564, F0241,obj.25	1240k	OlaldeNature2018 (known there as I5022)	2800-1800 BCE	Germany_BellBeaker	Germany BellBeaker	Osterhofen-Altenmarkt	Germany	48.691	13.016	0.057	M	R1b1a1b	HV
I5023	RISE565	1240k	OlaldeNature2018	2500-2000 BCE	Germany_BellBeaker	Germany BellBeaker	Osterhofen-Altenmarkt	Germany	48.691	13.016	0.706	F	n/a (female)	U2e1a1
I5519	F0172	1240k	OlaldeNature2018	2500-2000 BCE	Germany_Lech_BellBeaker	Germany BellBeaker	Augsburg	Germany	48.33	10.895	1.548	M	R1b1a1b1a1a2b1	I4a
I5520	F0196	1240k	OlaldeNature2018	2800-1800 BCE	Germany_Lech_BellBeaker	Germany BellBeaker	Augsburg	Germany	48.33	10.895	0.272	F	n/a (female)	K1b2a
I5521	F0209	1240k	OlaldeNature2018	2800-1800 BCE	Germany_Lech_BellBeaker	Germany BellBeaker	Augsburg	Germany	48.33	10.895	1.105	F	n/a (female)	J1b1a1
I5523	F0226	1240k	OlaldeNature2018	2800-1800 BCE	Germany_BellBeaker	Germany BellBeaker	Landau, DGF-Lan	Germany	48.663	12.707	0.71	F	n/a (female)	K1b1a1+199
I5524	F0224	1240k	OlaldeNature2018	2800-1800 BCE	Germany_BellBeaker	Germany BellBeaker	Landau, DGF-Lan	Germany	48.663	12.707	0.788	F	n/a (female)	H72
I5525	F0274	1240k	OlaldeNature2018	2800-1800 BCE	Germany_BellBeaker	Germany BellBeaker	Landau, DGF-Lan	Germany	48.663	12.707	1.691	F	n/a (female)	U4b1b2
I5527	F0215	1240k	OlaldeNature2018	2800-1800 BCE	Germany_BellBeaker	Germany BellBeaker	Manching-Oberstimm	Germany	48.711	11.453	0.02	F	n/a (female)	K2b1a1
I5529	F0238	1240k	OlaldeNature2018	2800-1800 BCE	Germany_BellBeaker	Germany BellBeaker	Osterhofen-Altenmarkt	Germany	48.691	13.016	0.543	M	R1b1a1b1a1a2b1	HV15
I5531	F0180	1240k	OlaldeNature2018	2800-1800 BCE	Germany_BellBeaker	Germany BellBeaker	Weichering	Germany	48.7059	11.3254	1.111	F	n/a (female)	T2b
I5833	RISE924	1240k	OlaldeNature2018	2500-2000 BCE	Germany_BellBeaker	Germany BellBeaker	Irlbach LKR	Germany	48.841	12.75	3.01	M	R1b1a1b1a1a2b1	J1c
I5834	RISE927	1240k	OlaldeNature2018	2500-2000 BCE	Germany_BellBeaker	Germany BellBeaker	Irlbach LKR	Germany	48.841	12.75	3.941	F	n/a (female)	W5
I5836	FM 14-003	1240k	OlaldeNature2018	2800-1800 BCE	Germany_BellBeaker	Germany BellBeaker	Worms-Herrnsheim	Germany	49.6529	8.32768	0.892	F	n/a (female)	H1b1+16362
I5655_published	RISE919	1240k	OlaldeNature2018	2500-2000 BCE	Germany_BellBeaker_published	Germany BellBeaker	Irlbach LKR	Germany	48.841	12.75	0.022	F	n/a (female)	H5a1
I5658	RISE922	1240k	OlaldeNature2018	2500-2000 BCE	Germany_BellBeaker	Germany BellBeaker	Irlbach LKR	Germany	48.841	12.75	0.29	F	n/a (female)	T2b+152
I5659	RISE923	1240k	OlaldeNature2018	2500-2000 BCE	Germany_BellBeaker	Germany BellBeaker	Irlbach LKR	Germany	48.841	12.75	0.101	M	R1b1a1b	K1a4b
I5661_published	RISE926	1240k	OlaldeNature2018	2500-2000 BCE	Germany_BellBeaker_published	Germany BellBeaker	Irlbach LKR	Germany	48.841	12.75	0.08	M	R1b1a1b1a1a2d1	K1b1b1
I5663_published	RISE929	1240k	OlaldeNature2018	2500-2000 BCE	Germany_BellBeaker_published	Germany BellBeaker	Irlbach LKR	Germany	48.841	12.75	0.02	M	R1b	U5a2+16294
I6482	F0184	1240k	OlaldeNature2018	2800-1800 BCE	Germany_BellBeaker	Germany BellBeaker	Weichering	Germany	48.7059	11.3254	0.015	F	n/a (female)	U4d2
I6590	RISE915	1240k	OlaldeNature2018	2500-2000 BCE	Germany_BellBeaker	Germany BellBeaker	Irlbach LKR	Germany	48.841	12.75	3.936	F	n/a (female)	X2c1
I6591	RISE914	1240k	OlaldeNature2018	2500-2000 BCE	Germany_BellBeaker	Germany BellBeaker	Irlbach LKR	Germany	48.841	12.75	3.005	F	n/a (female)	U5b2c
I6624	RISE932	1240k	OlaldeNature2018	2500-2000 BCE	Germany_BellBeaker	Germany BellBeaker	Irlbach LKR	Germany	48.841	12.75	1.039	F	n/a (female)	T1a1
AMP_1_d	AMPA_1	1240k.and.Shotgun	MittnikScience2019	2473-2303 calBCE (3924±23 BP, MAMS-18887)	Germany_Lech_BellBeaker	Germany BellBeaker	K√∂nigsbrunn-Ampack	Germany	48.2228	10.8734	0.04096	M	F	T2b33
HUGO_168_d	HUGO_168	1240k	MittnikScience2019 (higher coverage version of E09613_d, first published in OlaldeNature2018)	2291-2140 calBCE (3788±23 BP, MAMS-18913)	Germany_Lech_BellBeaker	Germany BellBeaker	Augsburg - Hugo-Eckener-Stra√üe	Germany	48.3285	10.8982	0.39713	F	n/a (female)	H1
HUGO_169Sk1_d	HUGO_169Sk1	1240k.and.Shotgun	MittnikScience2019	2566-2310 calBCE (3942±25 BP, MAMS-18914)	Germany_Lech_BellBeaker	Germany BellBeaker	Augsburg - Hugo-Eckener-Stra√üe	Germany	48.3285	10.8982	0.031143	M	G2a2b1a1a1b	U5a2b3
HUGO_171_d	HUGO_171	1240k	MittnikScience2019	2397-2146 calBCE (3815±25 BP, MAMS-18917)	Germany_Lech_BellBeaker	Germany BellBeaker	Augsburg - Hugo-Eckener-Stra√üe	Germany	48.3285	10.8982	0.015383	F	n/a (female)	U5a1a1
HUGO_180Sk1_d	HUGO_180Sk1	1240k	MittnikScience2019 (higher coverage version of E09568, first published in OlaldeNature2018)	2457-2209 calBCE (3860±25 BP, MAMS-18918)	Germany_Lech_BellBeaker	Germany BellBeaker	Augsburg - Hugo-Eckener-Stra√üe	Germany	48.3285	10.8982	0.070365	M	R1b1a1b1a1a2a	U5b2b4
HUGO_190_d	HUGO_190	1240k	MittnikScience2019 (higher coverage version of E09614, first published in OlaldeNature2018)	2275-2041 calBCE (3748±19 BP, MAMS-18921)	Germany_Lech_BellBeaker	Germany BellBeaker	Augsburg - Hugo-Eckener-Stra√üe	Germany	48.3285	10.8982	0.088545	F	n/a (female)	J1c3g
I0060_published	ROT3	1240k	MathiesonNature2015	2404-2146 calBCE (3822±25 BP, MAMS-22819)	Germany_BellBeaker_published	Germany BellBeaker	Rothenschirmbach	Germany	51.45	11.54	0.105	F	n/a (female)	K1a2c
I1546	BZH2	1240k	MathiesonNature2015	2500-2050 BCE	Germany_BellBeaker	Germany BellBeaker	Benzingerode-Heimburg	Germany	51.82	10.91	0.143	F	n/a (female)	U5a1b1
I0806	QLB28	1240k	MathiesonNature2015 (1240k of same same sample with 390k in HaakLazaridis2015)	2433-2147 calBCE (3824±25 BP, MAMS-22820)	Germany_BellBeaker	Germany BellBeaker	Quedlinburg Site VII	Germany	51.79	11.14	0.13	M	R1b1a1b1a1a2	H1
I0113	QUEXII4	1240k	MathiesonNature2015 (1240k of same same sample with 390k in HaakLazaridis2015)	2396-2034 calBCE (3773±47 BP, Erl-7283)	Germany_BellBeaker	Germany BellBeaker	Quedlinburg Site XII	Germany	51.791	11.141	0.777	F	n/a (female)	J1c5
I0112	QUEXII6	1240k	MathiesonNature2015 (1240k of same same sample with 390k in HaakLazaridis2015)	2455-2141 calBCE (3820±42 BP, Erl-7038)	Germany_BellBeaker	Germany BellBeaker	Quedlinburg Site XII	Germany	51.791	11.141	3.768	F	n/a (female)	H13a1a2
I0111	ROT4	1240k	MathiesonNature2015 (1240k of same same sample with 390k in HaakLazaridis2015)	2474-2201 calBCE (3881±50 BP, Erl-8712)	Germany_BellBeaker	Germany BellBeaker	Rothenschirmbach	Germany	51.45	11.54	0.731	F	n/a (female)	H3ao
I0108	ROT6	1240k	MathiesonNature2015 (1240k of same same sample with 390k in HaakLazaridis2015)	2575-2297 calBCE (3953±47 BP, Erl-8710)	Germany_BellBeaker	Germany BellBeaker	Rothenschirmbach	Germany	51.45	11.54	1.197	F	n/a (female)	H5a3
I1593	Bla16+Bla27+Bla59	1240k	LipsonNature2017	3644-3528 calBCE (4810±23 BP) [R_combine: (4615±30, KIA-28845, Bla16); (5055±35, KIA-37508, Bla27)]	Germany_Blatterhohle_MN	Germany Blatterhohle MN	Blatterhole Cave	Germany	51.3583	7.55111	0.798	M	R1b	U5b2a2
I1563	Bla5+Bla7+Bal13+Bla26(o)+Bla30+Bla54	1240k	LipsonNature2017	3626-3378 calBCE (4726±17 BP) [R_combine: (4580±30, KIA-28844, Bla5); (4860±30, KIA-45011, Bla7); (4730±25, KIA-45010, Bla13)]	Germany_Blatterhohle_MN	Germany Blatterhohle MN	Blatterhole Cave	Germany	51.3583	7.55111	5.071	F	n/a (female)	H5
I1565	Bla8+Bla9+Bla11+Bla24+Bla26(x)+Bla45	1240k	LipsonNature2017	3725-3655 calBCE (4965±15 BP) [R_combine: (4950±30, KIA-45006, Bla8); (4905±25, KIA-45008, Bla9); (5145±30, KIA-45007, Bla11); (4845±35, KIA-37507, Bla24)]	Germany_Blatterhohle_MN_oWHG	Germany Blatterhohle MN	Blatterhole Cave	Germany	51.3583	7.55111	4.577	M	I2a1a1b1b~	U5b2b2
I1594	Bla28	1240k	LipsonNature2017	3338-3024 calBCE (4465±30 BP, KIA-28846)	Germany_Blatterhohle_MN	Germany Blatterhohle MN	Blatterhole Cave	Germany	51.3583	7.55111	0.096	M	R1b	J1c1b1
I0103	ESP16	1240k	MathiesonNature2015 (1240k of same same sample with 390k in HaakLazaridis2015)	2617-2461 calBCE (4000±31 BP, MAMS-21488)	Germany_CordedWare	Germany CordedWare	Esperstedt	Germany	51.42	11.68	17.528	F	n/a (female)	W6
I0104	ESP11	1240k	MathiesonNature2015 (1240k of same same sample with 390k in HaakLazaridis2015)	2563-2295 calBCE (3927±37 BP, MAMS-21487)	Germany_CordedWare	Germany CordedWare	Esperstedt	Germany	51.42	11.68	4.184	M	R1a1a1	U4b1a1a1
ALT_3_d	ALT_3	1240k	MittnikScience2019	2600-2400 BCE	Germany_Tauber_CordedWare	Germany CordedWare	Althausen	Germany	49.4683	9.74407	0.002069	F	n/a (female)	K1b2b¨‚Ä†
ALT_4_d	ALT_4	1240k	MittnikScience2019	2573-2356 calBCE (3970±24 BP, MAMS-18885)	Germany_Tauber_CordedWare	Germany CordedWare	Althausen	Germany	49.4683	9.74407	0.043051	M	R1b1a1b1a1	U5a1a1¨‚Ä†
I1542	ESP33	1240k	MathiesonNature2015	2500-2050 BCE	Germany_CordedWare	Germany CordedWare	Esperstedt	Germany	51.42	11.68	0.068	M	R1b1a2	K1b1a
I1536	ESP17	1240k	MathiesonNature2015	2500-2050 BCE	Germany_CordedWare	Germany CordedWare	Esperstedt	Germany	51.42	11.68	0.105	M	R1a1a1	U5a1g2
I1544	ESP36	1240k	MathiesonNature2015	2500-2050 BCE	Germany_CordedWare	Germany CordedWare	Esperstedt	Germany	51.42	11.68	0.104	M	R1a1a1b1a3a4a~	J1c3j
I1538	ESP20	1240k	MathiesonNature2015	2500-2050 BCE	Germany_CordedWare	Germany CordedWare	Esperstedt	Germany	51.42	11.68	0.126	M	R1a1a1	J1c5
I1539	ESP25	1240k	MathiesonNature2015	2630-2287 calBCE (3967±57 BP, Erl-7779)	Germany_CordedWare	Germany CordedWare	Esperstedt	Germany	51.42	11.68	0.132	F	n/a (female)	J1c1b1a
I0106	ESP26	1240k	MathiesonNature2015 (1240k of same same sample with 390k in HaakLazaridis2015)	2461-2208 calBCE (3867±32 BP, MAMS-21490)	Germany_CordedWare	Germany CordedWare	Esperstedt	Germany	51.42	11.68	0.224	F	n/a (female)	T2a1b1
I1532	ESP8	1240k	MathiesonNature2015	2500-2050 BCE	Germany_CordedWare	Germany CordedWare	Esperstedt	Germany	51.42	11.68	0.566	M	R1a1a1	J1c2e
I0049	ESP22	1240k	MathiesonNature2015 (1240k of same same sample with 390k in HaakLazaridis2015)	2463-2206 calBCE (3867±35 BP, MAMS-21489)	Germany_CordedWare	Germany CordedWare	Esperstedt	Germany	51.42	11.68	0.649	F	n/a (female)	X2b4
I0115	ESP3	1240k	MathiesonNature2015 (1240k of same same sample with 390k in HaakLazaridis2015)	1959-1751 calBCE (3540±31 BP, MAMS-21494)	Germany_EBA_Unetice	Germany_EBA_Unetice	Esperstedt	Germany	51.42	11.68	0.409	F	n/a (female)	U5a1i
I0117	ESP29	1240k	MathiesonNature2015 (1240k of same same sample with 390k in HaakLazaridis2015)	2276-2037 calBCE (3743±25 BP, MAMS-21496)	Germany_EBA_Unetice	Germany_EBA_Unetice	Esperstedt	Germany	51.42	11.68	1.902	F	n/a (female)	I3a
I0804	EUL57	1240k	MathiesonNature2015 (1240k of same same sample with 390k in HaakLazaridis2015)	2139-1959 calBCE (3671±26 BP, MAMS-22821)	Germany_EBA_Unetice	Germany_EBA_Unetice	Eulau	Germany	51.1677	11.8475	0.054	M	IJ	H3
I0803	EUL41	1240k	MathiesonNature2015 (1240k of same same sample with 390k in HaakLazaridis2015)	2135-1941 calBCE (3650±26 BP, MAMS-22822)	Germany_EBA_Unetice	Germany_EBA_Unetice	Eulau	Germany	51.1677	11.8475	0.228	F	n/a (female)	H4a1a1a
I0164	QUEVIII6	1240k	MathiesonNature2015 (1240k of same same sample with 390k in HaakLazaridis2015)	2027-1890 calBCE (3599±25 BP, MAMS-21497)	Germany_EBA_Unetice	Germany_EBA_Unetice	Quedlinburg Site VIII	Germany	51.793	11.143	2.487	F	n/a (female)	U5b2a1b
I0116	ESP4	1240k	MathiesonNature2015 (1240k of same same sample with 390k in HaakLazaridis2015)	2137-1936 calBCE (3650±32 BP, MAMS-21495)	Germany_EBA_Unetice	Germany_EBA_Unetice	Esperstedt	Germany	51.42	11.68	1.648	M	I2	W3a1
I0046_published	HAL5	1240k	LipsonNature2017 (higher.cov.version.of.MathiesonNature2015)	5211-4957 calBCE (6136±34 BP, MAMS-21479)	Germany_EN_LBK_published	Germany_EN_LBK_published	Halberstadt-Sonntagsfeld	Germany	51.8958	11.0467	950914	F	..	T2c1
I0659_published	HAL2	1240k	LipsonNature2017 (supplement of MathiesonNature2015, which itself was supplement of HaakLazaridis2015)	5210-4952 calBCE (6130±40 BP, KIA-40350)	Germany_EN_LBK_published	Germany_EN_LBK_published	Halberstadt-Sonntagsfeld	Germany	51.8958	11.0467	648193	M	G2a2a1	N1a1a1a2
I0048_published	HAL25	1240k	LipsonNature2017 (supplement of MathiesonNature2015, which itself was supplement of HaakLazaridis2015)	5210-5003 calBCE (6153±33 BP, MAMS-21482)	Germany_EN_LBK_published	Germany_EN_LBK_published	Halberstadt-Sonntagsfeld	Germany	51.8958	11.0467	489640	M	G2a2a1	K1a
I1550_published	HAL19	1240k	LipsonNature2017 (supplement of MathiesonNature2015, which itself was supplement of HaakLazaridis2015)	5500-4850 BCE	Germany_EN_LBK_published	Germany_EN_LBK_published	Halberstadt-Sonntagsfeld	Germany	51.8958	11.0467	616873	F	..	K1a2
I0821_published	HAL24	1240k	LipsonNature2017 (supplement of MathiesonNature2015, which itself was supplement of HaakLazaridis2015)	5205-4847 calBCE (6076±34 BP, KIA-40348)	Germany_EN_LBK_published	Germany_EN_LBK_published	Halberstadt-Sonntagsfeld	Germany	51.8958	11.0467	629014	M	G2a2a1	X2d1
I0057_published	HAL34	1240k	LipsonNature2017 (higher.cov.version.of.MathiesonNature2015)	5215-5011 calBCE (6173±34 BP, MAMS-21483)	Germany_EN_LBK_published	Germany_EN_LBK_published	Halberstadt-Sonntagsfeld	Germany	51.8958	11.0467	392874	F	..	N1a1a1
I2008_published	HAL07a	1240k	LipsonNature2017	5211-4957 calBCE (6137±35 BP, KIA-40342)	Germany_EN_LBK_published	Germany_EN_LBK_published	Halberstadt-Sonntagsfeld	Germany	51.8958	11.0467	121860	F	..	N1a1a1
I2017_published	HAL18a	1240k	LipsonNature2017	5500-4850 BCE	Germany_EN_LBK_published	Germany_EN_LBK_published	Halberstadt-Sonntagsfeld	Germany	51.8958	11.0467	55588	F	..	K2a
I2021_published	HAL21a	1240k	LipsonNature2017	5500-4850 BCE	Germany_EN_LBK_published	Germany_EN_LBK_published	Halberstadt-Sonntagsfeld	Germany	51.8958	11.0467	35761	M	CT	T2b
I2026_published	HAL27a	1240k	LipsonNature2017	5500-4850 BCE	Germany_EN_LBK_published	Germany_EN_LBK_published	Halberstadt-Sonntagsfeld	Germany	51.8958	11.0467	141883	M	G2a	N1a1a1a3
I2029_published	HAL31a	1240k	LipsonNature2017	5299-5049 calBCE (6211±32 BP, KIA-40349)	Germany_EN_LBK_published	Germany_EN_LBK_published	Halberstadt-Sonntagsfeld	Germany	51.8958	11.0467	246281	F	..	K1
I2030_published	HAL32b	1240k	LipsonNature2017	5500-4850 BCE	Germany_EN_LBK_published	Germany_EN_LBK_published	Halberstadt-Sonntagsfeld	Germany	51.8958	11.0467	532623	F	..	H26
I2032_published	HAL35b	1240k	LipsonNature2017	5500-4850 BCE	Germany_EN_LBK_published	Germany_EN_LBK_published	Halberstadt-Sonntagsfeld	Germany	51.8958	11.0467	285045	F	..	J1c
I2036_published	HAL38a	1240k	LipsonNature2017	5500-4850 BCE	Germany_EN_LBK_published	Germany_EN_LBK_published	Halberstadt-Sonntagsfeld	Germany	51.8958	11.0467	468627	F	..	V1
I2037_published	HAL39b	1240k	LipsonNature2017	5210-4998 calBCE (6144±32 BP, KIA-40343)	Germany_EN_LBK_published	Germany_EN_LBK_published	Halberstadt-Sonntagsfeld	Germany	51.8958	11.0467	206907	M	G	H1e
I2038_published	HAL40a	1240k	LipsonNature2017	5350-5000 BCE	Germany_EN_LBK_published	Germany_EN_LBK_published	Halberstadt-Sonntagsfeld	Germany	51.8958	11.0467	299173	F	..	T2b
Stuttgart_published.DG	LBK380(Stuttgart)	Shotgun.diploid	LazaridisNature2014	5307-5071 calBCE (6246±30 BP, MAMS-24635)	Germany_EN_LBK_Stuttgart_published.DG	Germany_EN_LBK_Stuttgart_published.DG	Baden-Württemberg, Stuttgart-Mühlhausen, Viesenhaeuser Hof	Germany	48.78	9.18	1130723	F	..	T2c1d1
I0172	ESP24	1240k	MathiesonNature2015 (1240k of same same sample with 390k in HaakLazaridis2015)	3363-3029 calBCE (4502±48 BP, Erl-8699)	Germany_MN_Esperstedt	Germany Esperstedt MN	Esperstedt	Germany	51.42	11.68	25.372	M	I2a1a2	T2b
BDB001	HK34:823a	1240k	RivollatScienceAdvance2020	7100-6200 BCE	Germany_Mesolithic	Germany HG	Saxony-Anhalt, Bad Duerrenberg	Germany	51.3	12.07	803839	F	..	..
BOT004	HK39:147a-b BII/1	1240k	RivollatScienceAdvance2020	5750-5450 BCE	Germany_Mesolithic	Germany HG	Saxony-Anhalt, Bottendorf	Germany	51.31	11.4	33519	M	I	..
BOT005	HK39:147b BII/2	1240k	RivollatScienceAdvance2020	5701-5486 calBCE (6685±38 BP, OxA-27248)	Germany_Mesolithic	Germany HG	Saxony-Anhalt, Bottendorf	Germany	51.31	11.4	83640	F	..	..
AITI_119	AITI_119	1240k	MittnikScience2019	1883-1695 calBCE (3470±27 BP, MAMS-21594)	Germany_Lech_EBA	Germany_Lech_EBA	Kleinaitingen - Gewerbegebiet Nord	Germany	48.2228	10.845	0.700491	M	R1b1a1b1a1a2b1	U4a1a
AITI_120	AITI_120	1240k.and.Shotgun	MittnikScience2019	1870-1623 calBCE (3417±27 BP, MAMS-21595)	Germany_Lech_EBA	Germany_Lech_EBA	Kleinaitingen - Gewerbegebiet Nord	Germany	48.2228	10.845	1.04717	M	R1b1a1b1a1a2b1c	U4a1a
AITI_2	AITI_2	1240k	MittnikScience2019	1885-1696 calBCE (3477±28 BP, MAMS-21562)	Germany_Lech_EBA	Germany_Lech_EBA	Kleinaitingen - Gewerbegebiet Nord	Germany	48.2228	10.845	2.27735	M	R1b1a1b1a1a2b1	H6a
AITI_36	AITI_36	1240k.and.Shotgun	MittnikScience2019	2011-1773 calBCE (3552±27 BP, MAMS-21568)	Germany_Lech_EBA	Germany_Lech_EBA	Kleinaitingen - Gewerbegebiet Nord	Germany	48.2228	10.845	0.022237	M	P1	J1c2c2
AITI_43	AITI_43	1240k	MittnikScience2019	1888-1700 calBCE (3486±27 BP, MAMS-21571)	Germany_Lech_EBA	Germany_Lech_EBA	Kleinaitingen - Gewerbegebiet Nord	Germany	48.2228	10.845	5.0281	M	R1b1a1b1a1a2b1	X2b+226
AITI_50	AITI_50	1240k.and.Shotgun	MittnikScience2019	1926-1742 calBCE (3505±33 BP, MAMS-21572)	Germany_Lech_EBA	Germany_Lech_EBA	Kleinaitingen - Gewerbegebiet Nord	Germany	48.2228	10.845	0.357682	M	R1b1a1b1a1a2b1	J1c3
AITI_65adult_d	AITI_65adult	1240k.and.Shotgun	MittnikScience2019	1885-1642 calBCE (3456±34 BP, MAMS-21578)	Germany_Lech_EBA	Germany_Lech_EBA	Kleinaitingen - Gewerbegebiet Nord	Germany	48.2228	10.845	0.066444	F	n/a (female)	H1af
AITI_66_d	AITI_66	1240k.and.Shotgun	MittnikScience2019	1917-1694 calBCE (3489±34 BP, MAMS-21580)	Germany_Lech_EBA	Germany_Lech_EBA	Kleinaitingen - Gewerbegebiet Nord	Germany	48.2228	10.845	0.210596	F	n/a (female)	U5b2b3a
AITI_70	AITI_70	1240k.and.Shotgun	MittnikScience2019	2116-1781 calBCE (3594±37 BP, MAMS-21582)	Germany_Lech_EBA	Germany_Lech_EBA	Kleinaitingen - Gewerbegebiet Nord	Germany	48.2228	10.845	0.584392	M	R1b1a1b1a1a2	J1c2c2
AITI_72	AITI_72	1240k.and.Shotgun	MittnikScience2019	1931-1742 calBCE (3508±34 BP, MAMS-21583)	Germany_Lech_EBA	Germany_Lech_EBA	Kleinaitingen - Gewerbegebiet Nord	Germany	48.2228	10.845	2.46768	M	R1b1a1b1a1a2b1	J1c2c2
AITI_77B_d	AITI_77B	1240k.and.Shotgun	MittnikScience2019	1890-1688 calBCE (3469±35 BP, MAMS-21585)	Germany_Lech_EBA	Germany_Lech_EBA	Kleinaitingen - Gewerbegebiet Nord	Germany	48.2228	10.845	0.022626	F	n/a (female)	I1a1
AITI_78	AITI_78	1240k.and.Shotgun	MittnikScience2019	1891-1690 calBCE (3474±34 BP, MAMS-21586)	Germany_Lech_EBA	Germany_Lech_EBA	Kleinaitingen - Gewerbegebiet Nord	Germany	48.2228	10.845	2.01237	M	R1b1a1b1a1a2b1	H3
AITI_92_d	AITI_92	1240k.and.Shotgun	MittnikScience2019	1890-1700 calBCE (3489±28 BP, MAMS-21590)	Germany_Lech_EBA	Germany_Lech_EBA	Kleinaitingen - Gewerbegebiet Nord	Germany	48.2228	10.845	0.084237	F	n/a (female)	H5a4a1
AITI_95_d	AITI_95	1240k.and.Shotgun	MittnikScience2019	1872-1624 calBCE (3422±28 BP, MAMS-21591)	Germany_Lech_EBA	Germany_Lech_EBA	Kleinaitingen - Gewerbegebiet Nord	Germany	48.2228	10.845	0.145711	F	n/a (female)	X2b+226
AITI_98	AITI_98	1240k.and.Shotgun	MittnikScience2019	1742-1544 calBCE (3370±27 BP, MAMS-21592)	Germany_Lech_EBA	Germany_Lech_EBA	Kleinaitingen - Gewerbegebiet Nord	Germany	48.2228	10.845	0.353498	M	R1b1a1b1a1a2b1	H49
I0118	ALB3	1240k	MathiesonNature2015 (1240k of same same sample with 390k in HaakLazaridis2015)	2469-2238 calBCE (3892±32 BP, MAMS-21492)	Germany_LN_Alberstedt	Germany_LN_Alberstedt	Alberstedt	Germany	51.45	11.63	11.371	F	n/a (female)	H+16311
I0171	BZH12	1240k	MathiesonNature2015 (1240k of same same sample with 390k in HaakLazaridis2015)	2288-2039 calBCE (3758±33 BP, KIA-27952)	Germany_BenzigerodeHeimburg_LN	Germany_LN_BenzigerodeHeimburg	Benzingerode-Heimburg	Germany	51.82	10.91	0.143	F	n/a (female)	U5a1a2a
I0059	BZH6	1240k	MathiesonNature2015 (1240k of same same sample with 390k in HaakLazaridis2015)	2343-2137 calBCE (3796±30 BP, MAMS-21486)	Germany_BenzigerodeHeimburg_LN	Germany_LN_BenzigerodeHeimburg	Benzingerode-Heimburg	Germany	51.82	10.91	1.303	F	n/a (female)	H1+16189
I0550	KAR22A	1240k	MathiesonNature2015 (1240k of same same sample with 390k in HaakLazaridis2015)	2572-2467 calBCE (3993±21 BP, MAMS-23344)	Germany_LN_Karsdorf	Germany_LN_Karsdorf	Karsdorf	Germany	51.2831	11.65	0.15	F	n/a (female)	T1a1
I0802	SALZ77A	1240k	LipsonNature2017	3400-3025 BCE	Germany_MN_Salzmuende	Germany_MN_Salzmuende	Salzmuende-Schiepzig	Germany	51.5331	11.8331	20614	M	IJ	H3
I0800	SALZ57A	1240k	LipsonNature2017	3348-3097 calBCE (4498±27 BP, KIA-31459)	Germany_MN_Salzmuende	Germany_MN_Salzmuende	Salzmuende-Schiepzig	Germany	51.5331	11.8331	23827	F	..	H3+152C!
I0551	SALZ3B	1240k	MathiesonNature2015	3400-3025 BCE	Germany_MN_Salzmuende	Germany_MN_Salzmuende	Salzmuende-Schiepzig	Germany	51.5331	11.8331	102382	M	G2a2a1	U3a1
ILK001	ILK001	1240k	MathiesonNature2018	2900-2701 calBCE (4221±22 BP, MAMS-30072)	Ukraine_Globular_Amphora	Globular Amphora	Ilatka	Ukraine	49.5578	27.6886	900165	M	I2a1b1a2b1	..
ILK002	ILK002	1240k	MathiesonNature2018	2889-2675 calBCE (4192±22 BP, MAMS-30073)	Ukraine_EBA_GlobularAmphora	Globular Amphora	Ilatka	Ukraine	49.5578	27.6886	926361	M	I2a1b1a2b	..
ILK003	ILK003	1240k	MathiesonNature2018	2901-2703 calBCE (4225±22 BP, MAMS-30074)	Ukraine_Globular_Amphora	Globular Amphora	Ilatka	Ukraine	49.5578	27.6886	869552	F	..	..
I2405_published	8.2a	1240k	MathiesonNature2018	3337-3021 calBCE (4460±30 BP, Beta-430713)	Poland_Globular_Amphora_published	Globular Amphora	Kierzkowo	Poland	52.85	17.8833	91505	M	I2a1b1	W5
I2433	5.1	1240k	MathiesonNature2018	3100-2900 BCE	Poland_Globular_Amphora	Globular Amphora	Kierzkowo	Poland	52.85	17.8833	528330	F	..	H28
I2434	5.3	1240k	MathiesonNature2018	3400-2800 BCE	Poland_Globular_Amphora	Globular Amphora	Kierzkowo	Poland	52.85	17.8833	112399	F	..	U5b1d1a
I2440	7.6	1240k	MathiesonNature2018	3100-2900 BCE	Poland_Globular_Amphora	Globular Amphora	Kierzkowo	Poland	52.85	17.8833	189493	M	I2	H1b
I2441	8.5	1240k	MathiesonNature2018	3400-2800 BCE	Poland_Globular_Amphora	Globular Amphora	Kierzkowo	Poland	52.85	17.8833	510373	M	I2a1b1a2b1	K1b1a1
I2403	3.4	1240k	MathiesonNature2018	2868-2577 calBCE (4120±30 BP, Beta-430712)	Poland_Globular_Amphora	Globular Amphora	Kierzkowo	Poland	52.85	17.8833	290049	M	I2a1b1a2b	U5b2b1a1
I0634	NG19/8, Grave 8; inv. K19	1240k	MathiesonNature2018	4712-4502 calBCE (5760±40 BP, Poz-82185)	Serbia_EN	Gomolava_C / SEE CA	Vojvodina, Hrtkovci, Gomolova	Serbia	44.9	19.75	888440	M	G2a2a1a	K1a4
I1131	NG21/10, Grave 10; inv. K21	1240k	MathiesonNature2018	4653-4452 calBCE (5700±30 BP, Beta-432798)	Serbia_EN	Gomolava_C / SEE CA	Vojvodina, Hrtkovci, Gomolova	Serbia	44.9	19.75	776289	M	G2a2a1a	H
I0633	NG11/3, Grave 3; inv. K11	1240k	MathiesonNature2018	5610-5376 calBCE (6520±40 BP, Poz-82186)	Serbia_EN	Gomolava_N / SEE MN	Vojvodina, Hrtkovci, Gomolova	Serbia	44.9	19.75	632128	M	G2a2a1	HV
Pal7.SG	Pal7	Shotgun	HofmanovaPNAS2016	4449-4348 calBCE (5559±29 BP, MAMS-23037)	Greece_LN_2.SG	Greece_LN_2.SG	Paliambela	Greece	39.7517	22.0096	839338	F	..	J1c1
Klei10.SG	Klei10	Shotgun	HofmanovaPNAS2016	4446-4351 calBCE (5559±22 BP, MAMS-23038)	Greece_LN_2.SG	Greece_LN.SG	Kleitos	Greece	40.4317	21.8588	2.195	M	G2a2a1a2b	K1a2
I0070	Lassithi2	1240k	LazaridisNature2017	2400-1700 BCE	Greece_Minoan_Lassithi	Greece_Minoan_Lassithi	Crete, Lassithi	Greece	35.08	25.83	1.267	M	J2a1a1a2b1b	H13a1a
I0071	Lassithi4	1240k	LazaridisNature2017	2400-1700 BCE	Greece_Minoan_Lassithi	Greece_Minoan_Lassithi	Crete, Lassithi	Greece	35.08	25.83	7.312	F	n/a (female)	U5a1
I0073	Lassithi7	1240k	LazaridisNature2017	2400-1700 BCE	Greece_Minoan_Lassithi	Greece_Minoan_Lassithi	Crete, Lassithi	Greece	35.08	25.83	1.481	M	J2a1a1a2b1b	H
I0074	Lassithi9	1240k	LazaridisNature2017	2400-1700 BCE	Greece_Minoan_Lassithi	Greece_Minoan_Lassithi	Crete, Lassithi	Greece	35.08	25.83	0.874	F	n/a (female)	H5
I9005	Lassithi17	1240k	LazaridisNature2017	2400-1700 BCE	Greece_Minoan_Lassithi	Greece_Minoan_Lassithi	Crete, Lassithi	Greece	35.08	25.83	1.351	F	n/a (female)	H
I9127	12V t2 Tholos	1240k	LazaridisNature2017	2210-1680 BCE	Greece_Minoan_Odigitria	Greece_Minoan_Odigitria	Crete, Heraklion, Moni Odigitria	Greece	35.0514	24.8136	0.035	F	n/a (female)	J2b1a1
I9128	13V t2 Tholos	1240k	LazaridisNature2017	2210-1680 BCE	Greece_Minoan_Odigitria	Greece_Minoan_Odigitria	Crete, Heraklion, Moni Odigitria	Greece	35.0514	24.8136	0.016	F	n/a (female)	I5
I9129	14V t2 Tholos	1240k	LazaridisNature2017	2210-1680 BCE	Greece_Minoan_Odigitria	Greece_Minoan_Odigitria	Crete, Heraklion, Moni Odigitria	Greece	35.0514	24.8136	0.063	F	n/a (female)	H+163
I9130	16V Tholos	1240k	LazaridisNature2017	2210-1680 BCE	Greece_Minoan_Odigitria	Greece_Minoan_Odigitria	Crete, Heraklion, Moni Odigitria	Greece	35.0514	24.8136	0.086	M	G2a2b2a	U3b3
I9131	19V t2 Tholos	1240k	LazaridisNature2017	2210-1680 BCE	Greece_Minoan_Odigitria	Greece_Minoan_Odigitria	Crete, Heraklion, Moni Odigitria	Greece	35.0514	24.8136	0.095	F	n/a (female)	K1a2
I5427	A2055	1240k	MathiesonNature2018	6009-5845 calBCE (7050±30 BP, PSUAMS-2682)	Greece_N	Greece_N	Diros, Alepotrypa Cave	Greece	36.6383	22.3825	767650	F	..	K
I3709	A236	1240k	MathiesonNature2018	4036-3804 calBCE (5130±30 BP, UCIAMS-186358)	Greece_Peloponnese_N	Greece Peloponnese Neolithic	Diros, Alepotrypa Cave	Greece	36.6383	22.3825	2.17536	F	n/a (female)	K1b1a
I2318	FR115	1240k	MathiesonNature2018	4049-3820 calBCE (5170±30 BP, Poz-81125)	Greece_Peloponnese_N	Greece Peloponnese Neolithic	Argolid, Franchthi Cave	Greece	37.4233	23.1322	0.518535	F	n/a (female)	H2a+152 16311
I3920	A68, _ 20, 2(1?)4-7-70	1240k	MathiesonNature2018	3938-3658 calBCE (5000±25 BP, UCIAMS-186359)	Greece_Peloponnese_N	Greece Peloponnese Neolithic	Diros, Alepotrypa Cave	Greece	36.6383	22.3825	3.14418	F	n/a (female)	H
I2351	TOLM2a	1240k	LipsonNature2017	4300-3900 BCE	Hungary_C_Balaton_Lasinja	Hungary_C_Balaton_Lasinja	Tolna-M√∂zs TO3	Hungary	46.4071	18.7422	22437	F	..	T2c1d+152
I2394	VEJ9a	1240k	LipsonNature2017	4341-4176 calBCE (5418±29 BP, MAMS-14828)	Hungary_C_Balaton_Lasinja	Hungary_C_Balaton_Lasinja	Veszpr√©m Jutasi √∫t	Hungary	47.1026	17.913	58242	M	C1a2	H40
I4189	GEN100	1240k	LipsonNature2017	4300-3900 BCE	Hungary_C_Balaton_Lasinja	Hungary_C_Balaton_Lasinja	Als√≥ny√©k, site 11	Hungary	46.2045	18.7299	764910	F	..	T2b
I1908	KEFP2a	1240k	LipsonNature2017	4300-3900 BCE	Hungary_C_Balaton_Lasinja	Hungary_C_Balaton_Lasinja	Keszthely-Fen√©kpuszta, Pusztaszentegyh√°zi-d≈±l≈ë	Hungary	46.7099	17.2394	542798	F	..	J2b1a
I1909	M6-116.12a	1240k	LipsonNature2017	4239-4046 calBCE (5300±23 BP, MAMS-14132)	Hungary_C_Balaton_Lasinja	Hungary_C_Balaton_Lasinja	L√°nycs√≥k, Csata-alja	Hungary	45.993	18.5813	486998	F	..	T2
I1907_published	KON2a	1240k	LipsonNature2017	4334-4060 calBCE (5380±30 BP, Beta-310033)	Hungary_C_Balaton_Lasinja_published	Hungary_C_Balaton_Lasinja	Enese elker√ºl≈ë, K√≥ny, Prolet√°r-d√ºl√∂, M85, Site 2	Hungary	47.6387	17.3645	835823	F	..	K2a
I2793_published	GEN67	1240k	LipsonNature2017	4442-4250 calBCE (5480±35 BP, Poz-83629)	Hungary_EarlyC_Tiszapolgar_Bodrogkeresztur_published	Hungary_EarlyC_Tiszapolgar_Bodrogkeresztur_published	T√∂r√∂kszentmikl√≥s, road 4, site 3	Hungary	47.1916	20.4023	850019	M	I2a1b1a2	H1
I1502	HUNG370, BR1	1240k	MathiesonNature2015 (capture of same sample shotgunned in Gamba2014)	2195-1973 calBCE (3686±28 BP, OxA-23799)	Hungary_EBA_Mako	Hungary_EBA_Mako	Kompolt-Kigyoser	Hungary	47.167	20.833	4.682	F	n/a (female)	K1
I1508	HUNG276, KO2	1240k	MathiesonNature2015 (capture of same sample shotgunned in Gamba2014)	5716-5565 calBCE (6726±35 BP, OxA-28101)	Hungary_EN_Koros_o	Hungary_EN_Koros_o	Beretty√≥√∫jfalu-Morotva-Liget	Hungary	47.3187	21.5274	565253	F	..	K
I2374	TOSM3a	1240k	LipsonNature2017	6000-5500 BCE	Hungary_EN_Koros_contam	Hungary_EN_Koros_contam	T√∂r√∂kszentmiklos Tiszap√ºsp√∂ki Karanycs haromag 3. lh.	Hungary	47.1828	20.3509	24882	M	G	K1a4
I2794	GEN68	1240k	LipsonNature2017	5713-5536 calBCE (6700±40 BP, Poz-83628)	Hungary_EN_Koros	Hungary_EN_Koros	T√∂r√∂kszentmikl√≥s, road 4, site 3	Hungary	47.1916	20.4023	986747	F	..	K1a+195C!
I2373	TOSM1a	1240k	LipsonNature2017	6000-5500 BCE	Hungary_EN_Koros_contam	Hungary_EN_Koros_contam	T√∂r√∂kszentmiklos Tiszap√ºsp√∂ki Karanycs haromag 3. lh.	Hungary	47.1828	20.3509	168885	F	..	H
I2783	GEN49	1240k	LipsonNature2017	4228-3962 calBCE (5230±40 BP, Poz-83638)	Hungary_Hunyadihalom_MCHA	Hungary_Hunyadihalom_MCHA	Nemesn√°dudvar-Papf√∂ld, M9/7 lh.	Hungary	46.3348	19.0539	648306	M	C1a2a	T2b
I1497	HUNG353, CO1	1240k	MathiesonNature2015 (capture of same sample shotgunned in Gamba2014)	3320-2922 calBCE (4421±27 BP, MAMS-14825)	Hungary_LateC_Baden	Hungary_LateC_Baden	Apc-Berekalya I	Hungary	47.167	19.833	4.563	F	n/a (female)	H
I2368	GEN14a	1240k	LipsonNature2017	3300-2850 BCE	Hungary_LateC_Baden_contam	Hungary_LateC_Baden_contam	Budakal√°sz-Luppa cs√°rda	Hungary	47.6209	19.0449	0.07	M	G2a2b2a	U
I2369	GEN15a	1240k	LipsonNature2017	3370-3101 calBCE (4545±35 BP, Poz-83634)	Hungary_LateC_Baden	Hungary_LateC_Baden	Budakal√°sz-Luppa cs√°rda	Hungary	47.6209	19.0449	1.664	M	G2a2b2a1a1c	J2a1a1
I2370	GEN16a	1240k	LipsonNature2017	3345-2937 calBCE (4460±40 BP, Poz-88230)	Hungary_LateC_Baden	Hungary_LateC_Baden	Als√≥n√©medi	Hungary	47.3188	19.1669	4.3	F	n/a (female)	T2b
I2371	GEN17a	1240k	LipsonNature2017	3361-3099 calBCE (4520±35 BP, Poz-83635)	Hungary_LateC_Baden	Hungary_LateC_Baden	Als√≥n√©medi	Hungary	47.3188	19.1669	0.823	M	G2a2a2b	U5b
I2752	GEN21	1240k	LipsonNature2017	3600-2850 BCE	Hungary_LateC_Baden	Hungary_LateC_Baden	Balatonlelle-Fels≈ë-Gam√°sz	Hungary	46.7847	17.7317	0.669	M	I2a1a1a1~	K1a
I2753	GEN22	1240k	LipsonNature2017	3333-2928 calBCE (4440±35 BP, Poz-88231)	Hungary_LateC_Baden	Hungary_LateC_Baden	Balatonlelle-Fels≈ë-Gam√°sz	Hungary	46.7847	17.7317	2.306	M	I2a1a1a1~	U5a1
I2754	GEN23	1240k	LipsonNature2017	3338-3024 calBCE (4465±30 BP, Poz-83637)	Hungary_LateC_Baden	Hungary_LateC_Baden	Balatonlelle-Fels≈ë-Gam√°sz	Hungary	46.7847	17.7317	0.335	M	I2a1a1a1~	J1c+16261+189
I2755	GEN24	1240k	LipsonNature2017	3600-2850 BCE	Hungary_LateC_Baden	Hungary_LateC_Baden	Balatonlelle-Fels≈ë-Gam√°sz	Hungary	46.7847	17.7317	0.037	M	I2	U8b1a1
I2763	Vors1	1240k	LipsonNature2017	3363-3101 calBCE (4528±31 BP, DeA-14662)	Hungary_LateC_Baden	Hungary_LateC_Baden	V√∂rs	Hungary	46.6658	17.2708	0.025	F	n/a (female)	T2
I2785	GEN55	1240k	LipsonNature2017	3600-2850 BCE	Hungary_LateC_Baden	Hungary_LateC_Baden	V√°mosgy√∂rk MHAT telep	Hungary	47.685	19.9184	0.811	F	n/a (female)	T2c1d1
I1902_published	FEB3a	1240k	LipsonNature2017	4900-4300 BCE	Hungary_LN_Lengyel_published	Hungary LN Lengyel	Fels≈ë√∂rs-B√°r√≥kert	Hungary	47.0194	17.9624	170342	M	J2a1a2b~	H44
I1905_published	CSAT25a	1240k	LipsonNature2017	4834-4556 calBCE (5850±40 BP, Poz-82582)	Hungary_LN_Lengyel_published	Hungary LN Lengyel	Csabdi-T√©liz√∂ldes	Hungary	47.5106	18.6169	384045	M	I2a2a	T2b
I1495	HUNG347, NE7	1240k	MathiesonNature2015 (capture of same sample shotgunned in Gamba2014)	4496-4353 calBCE (5598±32 BP, MAMS-14819)	Hungary_LN_Lengyel	Hungary LN Lengyel	Apc-Berekalya I	Hungary	47.167	19.833	829966	M	I2a1a1b	N1a1a+152
I1893	ALE14a	1240k	LipsonNature2017	5034-4846 calBCE (6049±29 BP, MAMS-14817)	Hungary_LN_Sopot	Hungary_LN_Sopot/ SEE 1	Als√≥ny√©k-Elker√ºl≈ë 2	Hungary	46.2045	18.7299	59294	M	G2a2b	U8b1b
I4184	SZEH7b	1240k	LipsonNature2017	4932-4714 calBCE (5930±40 BP, Beta-310040)	Hungary_LN_Sopot	Hungary_LN_Sopot/ SEE 1	Szemely-Hegyes	Hungary	46.0254	18.3251	425704	F	..	K1a
I4185	ALE4a	1240k	LipsonNature2017	5026-4837 calBCE (6032±32 BP, MAMS-14814)	Hungary_LN_Sopot	Hungary_LN_Sopot/ SEE 1	Als√≥ny√©k-Elker√ºl√∂ 2	Hungary	46.2045	18.7299	38275	M	J2	T2c1+146
I1890	FAGA1a	1240k	LipsonNature2017	5100-4750 BCE	Hungary_LN_Sopot	Hungary_LN_Sopot/ SEE 1	Fajsz Garadomb	Hungary	46.4159	18.9197	101919	M	I2	HV0a
I1891	FAGA2a	1240k	LipsonNature2017	5203-4841 calBCE (6060±40 BP, Poz-83633)	Hungary_LN_Sopot	Hungary_LN_Sopot/ SEE 1	Fajsz Garadomb	Hungary	46.4159	18.9197	411794	F	..	H
I0447_published	Gorzsa4	1240k	LipsonNature2017	5000-4500 BCE	Hungary_LN_Tisza_published	Hungary LN Tisza	H√≥dmez≈ëv√°s√°rhely-Gorzsa, grave 4	Hungary	46.3559	20.2782	66240	F	..	T1a
I0449	Gorzsa18	1240k	LipsonNature2017	5000-4500 BCE	Hungary_LN_Tisza	Hungary LN Tisza	H√≥dmez≈ëv√°s√°rhely-Gorzsa, grave 18	Hungary	46.3559	20.2782	955623	M	I2a1a1b	U5b2c
I2358	PULE1.24	1240k	LipsonNature2017	5000-4500 BCE	Hungary_LN_Tisza	Hungary LN Tisza	Pusztataskony-Ledence I	Hungary	47.4592	20.5128	362236	F	..	K1a4
I2359	PULE1.26a	1240k	LipsonNature2017	5000-4500 BCE	Hungary_LN_Tisza_contam	Hungary_LN_Tisza_contam	Pusztataskony-Ledence I	Hungary	47.4592	20.5128	33604	F	..	T2
I2387	KOKE3a	1240k	LipsonNature2017	5000-4500 BCE	Hungary_LN_Tisza	Hungary LN Tisza	H√≥dmez≈ëv√°s√°rhely-K√∂k√©nydomb V√∂r√∂s tanya	Hungary	46.3941	20.245	68780	M	F	K1b1+(16093)
I2746	VSM3a	1240k	LipsonNature2017	5000-4500 BCE	Hungary_LN_Tisza	Hungary LN Tisza	V√©szt≈ë-M√°gor	Hungary	46.9396	21.2091	104785	M	G2a2b2a3b	H26
RISE349.SG	Grave # 33	Shotgun	AllentoftNature2015	2034-1780 calBCE (3588±34 BP, OxA-30987)	Hungary_Maros_EBA.SG	Hungary_Maros_EBA.SG	Battonya V√∂r√∂s Oktober	Hungary	46.356	20.985	0.082	F	n/a (female)	T2b3
RISE371.SG	Grave # 105	Shotgun	AllentoftNature2015	2137-1939 calBCE (3653±32 BP, OxA-30988)	Hungary_Maros_EBA.SG	Hungary_Maros_EBA.SG	Sz√∂reg-C (Sziv Utca)	Hungary	46.22	20.199	0.045	F	n/a (female)	U5a2b
RISE373.SG	Grave # 123	Shotgun	AllentoftNature2015	1887-1694 calBCE (3476±30 BP, OxA-31104)	Hungary_Maros_EBA.SG	Hungary_Maros_EBA.SG	Sz√∂reg-C (Sziv Utca)	Hungary	46.22	20.199	0.282	F	n/a (female)	K1a2a
RISE374.SG	Grave # 147	Shotgun	AllentoftNature2015	1872-1565 calBCE (3402±34 BP, OxA-30989)	Hungary_Maros_EBA.SG	Hungary_Maros_EBA.SG	Sz√∂reg-C (Sziv Utca)	Hungary	46.22	20.199	0.149	M	G2a2a1a2	T2b
RISE247.SG	ID 3437	Shotgun	AllentoftNature2015	1743-1544 calBCE (3372±29 BP, OxA-29769)	Hungary_MBA_Vatya.SG	Hungary_MBA_Vatya.SG	Sz√°zhalombatta-F√∂ldv√°r	Hungary	47.327	18.962	0.273	M	I2a1b1a1b1	H11a
RISE254.SG	ID 4091	Shotgun	AllentoftNature2015	2130-1898 calBCE (3631±29 BP, OxA-29842)	Hungary_MBA_Vatya_o.SG	Hungary_MBA_Vatya.SG	Sz√°zhalombatta-F√∂ldv√°r	Hungary	47.327	18.962	0.038	M	I2a1a1b	J1c9
RISE479.SG	ID 1129/1706 Q3 (P23)	Shotgun	AllentoftNature2015	2000-1500 BCE	Hungary_MBA_Vatya_o2.SG	Hungary_MBA_Vatya.SG	Erd 4	Hungary	47.341	18.896	1.4	M	I2a1b1a1b1b1~	T2b
RISE480.SG	ID 1039/1550 Q1 (P24)	Shotgun	AllentoftNature2015	1700-1500 BCE	Hungary_MBA_Vatya.SG	Hungary_MBA_Vatya.SG	Erd 4	Hungary	47.341	18.896	0.148	F	n/a (female)	U5a2a
RISE483.SG	ID 106/159 Q2 (P27)	Shotgun	AllentoftNature2015	2000-1500 BCE	Hungary_MBA_Vatya.SG	Hungary_MBA_Vatya.SG	Erd 4	Hungary	47.341	18.896	0.121	F	n/a (female)	H2a1
RISE484.SG	ID 772/1170 Q3 (P28)	Shotgun	AllentoftNature2015	2000-1500 BCE	Hungary_MBA_Vatya.SG	Hungary_MBA_Vatya.SG	Erd 4	Hungary	47.341	18.896	0.152	F	n/a (female)	T1a1
I7042	HUNG496, grave 244	1240k	OlaldeNature2018	4239-4046 calBCE (5300±25 BP, PSUAMS-4035)	Hungary_MN	Hungary_MN	Szigetszentmikl√≥s-√úd√ºl≈ësor	Hungary	47.43	19.052	783888	M	I2a1a1b1b~	H
I1498	HUNG302, NE2	1240k	MathiesonNature2015 (capture of same sample shotgunned in Gamba2014)	5297-5048 calBCE (6207±30 BP, OxA-27858)	Hungary_MN_ALPc	Hungary_MN_ALPc	Debrecen Tocopart Erdoalja	Hungary	47.5247	21.5856	810430	F	..	H
I1506	PF325, NE1	1240k	MathiesonNature2015 (capture of same sample shotgunned in Gamba2014)	5306-5064 calBCE (6237±32 BP, OxA-27861)	Hungary_MN_ALPc	Hungary_MN_ALPc	Polg√°r-Ferenci h√°t, M3-31	Hungary	47.88	21.19	704606	F	..	U5b2c
I1500	HUNG372, NE5	1240k	MathiesonNature2015 (capture of same sample shotgunned in Gamba2014)	5301-4940 calBCE (6164±64 BP,OxA-23763)	Hungary_MN_ALPc	Hungary_MN_ALPc	Kompolt-Kigyoser	Hungary	47.167	20.833	830691	M	C1a2	J1c1
I1499	HUNG86, NE3	1240k	MathiesonNature2015 (capture of same sample shotgunned in Gamba2014)	5286-5015 calBCE (6185±34 BP, OxA-27732)	Hungary_MN_ALPc_Bukk	Hungary_MN_ALPc_Bukk	Garadna	Hungary	48.52	21.168	817728	F	..	X2b+226
I2375	TISO1b	1240k	LipsonNature2017	5300-4900 BCE	Hungary_MN_ALPc_Tiszadob	Hungary_MN_ALPc_Tiszadob	Tiszadob-√ì-Ken√©z	Hungary	48.0036	21.1765	120796	M	I2a1b1a2	H7
I2376	TISO11a	1240k	LipsonNature2017	5300-4900 BCE	Hungary_MN_ALPc_Tiszadob	Hungary_MN_ALPc_Tiszadob	Tiszadob-√ì-Ken√©z	Hungary	48.0036	21.1765	386187	M	H	HV0a
I2377	TISO13a	1240k	LipsonNature2017	5210-4935 calBCE (6110±40 BP, Poz-83630)	Hungary_MN_ALPc_Tiszadob	Hungary_MN_ALPc_Tiszadob	Tiszadob-√ì-Ken√©z	Hungary	48.0036	21.1765	649593	M	I2a1b1a2	J1c2
I2378	HELI2a	1240k	LipsonNature2017	5300-4900 BCE	Hungary_MN_ALPc_Tiszadob	Hungary_MN_ALPc_Tiszadob	Hej≈ëk√ºrt-Lidl logisztikai k√∂zpont	Hungary	47.8607	21.0006	105512	M	I2a1b1	U8b1b
I2379	HELI11a	1240k	LipsonNature2017	5209-4855 calBCE (6100±40 BP, Poz-88115)	Hungary_MN_ALPc_Tiszadob	Hungary_MN_ALPc_Tiszadob	Hej≈ëk√ºrt-Lidl logisztikai k√∂zpont	Hungary	47.8607	21.0006	618281	M	I2a1b1a2	N1a1a
I4199	TISO3a	1240k	LipsonNature2017	5300-4900 BCE	Hungary_MN_ALPc_Tiszadob	Hungary_MN_ALPc_Tiszadob	Tiszadob-√ì-Ken√©z	Hungary	48.0036	21.1765	269420	F	..	U5b2b1a
I1496	HUNG352, NE6	1240k	MathiesonNature2015 (capture of same sample shotgunned in Gamba2014)	5211-4958 calBCE (6135±33 BP, MAMS-14821)	Hungary_MN_LBK	Hungary_MN_LBK	Apc-Berekalya I	Hungary	47.167	19.833	812201	M	C1a2	K1a3a3
I1904	BAL25b	1240k	LipsonNature2017	5209-4941 calBCE (6115±35 BP, Poz-82584)	Hungary_MN_LBK	Hungary_MN_LBK	B√°tasz√©k-Lajv√©r	Hungary	46.2049	18.7004	804922	M	G2a2a1	K1b1a
I1882	BUD4a	1240k	LipsonNature2017	5300-4900 BCE	Hungary_MN_LBK	Hungary_MN_LBK	Budakeszi, Sz≈ël≈ëskert-Tangazdas√°g	Hungary	47.5016	18.9105	176572	M	G2a2b2a	T1a
I1883	TOLM4a	1240k	LipsonNature2017	5303-5066 calBCE (6233±23 BP, MAMS-14145)	Hungary_MN_LBK_o	Hungary_MN_LBK_o	Tolna-M√∂zs TO26	Hungary	46.4071	18.7422	65309	M	G2a	K1a
I3536	KON3	1240k	LipsonNature2017	5300-4900 BCE	Hungary_MN_LBK	Hungary_MN_LBK	Enese elker√ºl≈ë, K√≥ny, Prolet√°r-d√ºl√∂, M85, Site 2	Hungary	47.6387	17.3645	32582	F	..	T2b
I4196	BUD9a	1240k	LipsonNature2017	5300-4900 BCE	Hungary_MN_LBK	Hungary_MN_LBK	Budakeszi, Sz≈ël≈ëskert-Tangazdas√°g	Hungary	47.5016	18.9105	638509	F	..	U2+152
I1885	VEGI1a	1240k	LipsonNature2017	5363-5216 calBCE (6321±28 BP, MAMS-14830)	Hungary_MN_Vinca_contam	Hungary_MN_Vinca_contam	Versend-Gilencsa	Hungary	45.5853	18.3077	56371	F	..	T
I1887	VEGI3a	1240k	LipsonNature2017	5400-5000 BCE	Hungary_MN_Vinca	Hungary MN Vinca	Versend-Gilencsa	Hungary	45.5853	18.3077	379728	M	H	T2b
I1889	SEKU1a	1240k	LipsonNature2017	5205-4848 calBCE (6079±33 BP, MAMS-14808)	Hungary_MN_Vinca	Hungary MN Vinca	Szederk√©ny-Kukorica-d√ºl√∂	Hungary	45.5969	18.2825	391493	M	G2a2a1a2a2a1	K1a2
I1894	VEGI17a	1240k	LipsonNature2017	5400-5000 BCE	Hungary_MN_Vinca	Hungary MN Vinca	Versend-Gilencsa	Hungary	45.5853	18.3077	15436	F	..	U2+152
I1896	SEKU10a	1240k	LipsonNature2017	5317-5074 calBCE (6264±34 BP, OxA-29050)	Hungary_MN_Vinca	Hungary MN Vinca	Szederk√©ny-Kukorica-d√ºl√∂	Hungary	45.5969	18.2825	245617	M	G2a2b2a1a	K2a
I1895_published	SEKU6a	1240k	LipsonNature2017	5318-5077 calBCE (6267±33 BP, MAMS-14809)	Hungary_MN_Vinca_published	Hungary MN Vinca	Szederk√©ny-Kukorica-d√ºl√∂	Hungary	45.5969	18.2825	673444	F	..	H26
I1303	MIR25	1240k	MathiesonNature2015	2900-2300 BCE	Spain_C	Iberia_C	Burgos, Atapuerca, El Mirador Cave	Spain	42.3333	-3.5	0.733	M	I2a1a1a1a1	U3a1
I1981	LHUE2010.10	1240k	LipsonNature2017	3013-2889 calBCE (4320±30 BP, Beta-301223)	Spain_C	Iberia_C	Basque Country, Alava, Alto de la Huesera	Spain	42.57	-2.57	0.113	F	n/a (female)	J1c1
I3270	LY.II.A.10.15067	1240k	LipsonNature2017	3000-2800 BCE	Spain_C	Iberia_C	Basque Country, Alava, Las Yurdinas II	Spain	42.63	-2.7	0.302	F	n/a (female)	J2a1a1
I3271	LY.II.A.10.15068	1240k	LipsonNature2017	3000-2800 BCE	Spain_C	Iberia_C	Basque Country, Alava, Las Yurdinas II	Spain	42.63	-2.7	0.388	F	n/a (female)	K1a4a1
I3272	1.-K11	1240k	LipsonNature2017	3307-2899 calBCE (4380±40 BP, Beta-288933)	Spain_C	Iberia_C	Basque Country, Alava, La Chabola de la Hechicera	Spain	42.57	-2.55	0.178	M	I2a1b1b	X2b+226
I3432	Pit 11, UE77	1240k	OlaldeScience2019	3081-2907 calBCE (4365±25 BP, PSUAMS-1882)	Portugal_C	Iberia_C	√âvora, Reguengos de Monsaraz, Perdig√µes	Portugal	38.387	-7.55	1.355	F	n/a (female)	U5b2b3
I3269	LY.II.A.10.15066	1240k	LipsonNature2017	3000-2800 BCE	Spain_C	Iberia_C	Basque Country, Alava, Las Yurdinas II	Spain	42.63	-2.7	1.925	M	I2a1b1b	U5b2b3a
I1838	LY.II.A.10.15069	1240k	LipsonNature2017	3356-2936 calBCE (4470±50 BP, Poz-83429)	Spain_C	Iberia_C	Basque Country, Alava, Las Yurdinas II	Spain	42.63	-2.7	4.241	F	n/a (female)	J1c3
I1843	LHUE11J.5	1240k	LipsonNature2017	3015-2901 calBCE (4340±22 BP) [R_combine: (4390±30 BP, Beta-301225); (4290±30 BP, Beta-301226)]	Spain_C	Iberia_C	Basque Country, Alava, Alto de la Huesera	Spain	42.57	-2.57	1.189	F	n/a (female)	U5b1+16189+@16192
I1975	5.-K18	1240k	LipsonNature2017	3092-2893 calBCE (4350±40 BP, Beta-288937)	Spain_C	Iberia_C	Basque Country, Alava, La Chabola de la Hechicera	Spain	42.57	-2.55	0.095	M	I2a1b	J1c
I4565	GC.I-1-c.n10	1240k	OlaldeScience2019	3022-2907 calBCE (4355±20 BP, PSUAMS-2866)	Spain_C	Iberia_C	Tarragona, Galls Carboners	Spain	41.2916	1.0638	1.156	M	I2a1b1b	H5
I5838	MIR202-037-n105	1240k	LipsonNature2017	2900-2300 BCE	Spain_C	Iberia_C	Burgos, Atapuerca, El Mirador Cave	Spain	42.3333	-3.5	5.728	M	I2a1b1b1a1~	K1a+195
I3238	TDPAD-04	1240k	OlaldeScience2019	2500-2200 BCE	Spain_C_oSteppe	Iberia_C	Asturias, Soto de las Regueras, Cueva de la Paloma	Spain	43.4102	-5.98496	0.206	M	R1b1a1b1a1	H3+152
I6543	Yese 13A, Area 10 UE05 E7 Ind 4	1240k	OlaldeNature2018	2600-1700 BCE	Spain_C	Iberia_C	Madrid, San Fernando de Henares, Camino de las Yeseras	Spain	40.439	-3.501	0.095	M	I2a1a2	H1
I6604	Yese 2A, Area 10 UE03 E01 Ind 2	1240k	OlaldeNature2018	2130-1896 calBCE (3630±30 BP, Ua-35012)	Spain_C	Iberia_C	Madrid, San Fernando de Henares, Camino de las Yeseras	Spain	40.439	-3.501	0.188	M	G2a2a	U5b1c
I6612	Yese 9A, Area 85 E02 Ind5	1240k	OlaldeNature2018	2600-1700 BCE	Spain_C	Iberia_C	Madrid, San Fernando de Henares, Camino de las Yeseras	Spain	40.439	-3.501	0.042	F	n/a (female)	J1c3
I6617	Hume 19A, 14612 Ind 1	1240k	OlaldeNature2018	2900-2300 BCE	Spain_C	Iberia_C	Madrid, Humanejos	Spain	40.22	-3.76	0.408	M	I2a1b1a2b	H1
I6628	Hume 2A, 146187	1240k	OlaldeNature2018	2900-2300 BCE	Spain_C	Iberia_C	Madrid, Humanejos	Spain	40.22	-3.76	0.102	F	n/a (female)	H1
I6629	Hume 3A, 146154	1240k	OlaldeNature2018	2900-2300 BCE	Spain_C	Iberia_C	Madrid, Humanejos	Spain	40.22	-3.76	0.029	M	F	T2b
I6630	Hume 4A, 146143	1240k	OlaldeNature2018	2900-2300 BCE	Spain_C	Iberia_C	Madrid, Humanejos	Spain	40.22	-3.76	0.042	F	n/a (female)	J2a1a1
I6609	Yese 6A, Area 85 E02 Ind 2	1240k	OlaldeNature2018	2600-1700 BCE	Spain_C	Iberia_C	Madrid, San Fernando de Henares, Camino de las Yeseras	Spain	40.439	-3.501	0.267324	F	n/a (female)	U5b1e
I3243	TDPAD-03	1240k	OlaldeScience2019	2500-2200 BCE	Spain_C_oSteppe	Iberia_C	Asturias, Soto de las Regueras, Cueva de la Paloma	Spain	43.4102	-5.98496	0.033027	M	P1	U5a1a2b
I1842	LY.II.A.10.15064	1240k	OlaldeScience2019	3000-2800 BCE	Spain_C	Iberia_C	Basque Country, Araba/√Ålava, Pe√±acerrada-Urizaharra, Las Yurdinas II	Spain	42.63	-2.7	0.528348	M	G2a2a	H1e1a
I1845	LHUE-Pet1: LHUE-2010, CUADRO KII, Sector 7, L-IV.	1240k	OlaldeScience2019	3100-2650 BCE	Spain_C	Iberia_C	Basque Country, Araba/√Ålava, Laguardia, Alto de la Huesera	Spain	42.57	-2.57	0.442559	M	I2a1b1b1a1~	K1a2c
I1846	LHUE-Pet3: LHUE-2010, CUADRO K12, Lecho 5, x=63, y=95,z=255.	1240k	OlaldeScience2019	3100-2650 BCE	Spain_C	Iberia_C	Basque Country, Araba/√Ålava, Laguardia, Alto de la Huesera	Spain	42.57	-2.57	0.975267	F	n/a (female)	T2b3+151
I1978	LHUE-Pet2: LHUE-2010, CUADRO K10, Sector 5, x=14, y=70,z=251/258	1240k	OlaldeScience2019	3100-2650 BCE	Spain_C	Iberia_C	Basque Country, Araba/√Ålava, Laguardia, Alto de la Huesera	Spain	42.57	-2.57	2.1777	F	n/a (female)	K1a4a1
I7606	Mandubi Zelaia-13H-16.37	1240k	OlaldeScience2019	3500-2700 BCE	Spain_MLN	Iberia_C	Mandubi Zelaia	Spain	43.0858	-2.2512	3.05693	M	I2a1b1b	U5b1+16189+@16192
I1976	ES.1/4	1240k	OlaldeScience2019 (supplement of LipsonNature2017)	2571-2347 calBCE (3960±30 BP, Beta-299306)	Spain_C	Iberia_C	Basque Country, Araba/√Ålava, Laguardia, El Sotillo	Spain	42.57	-2.62	0.12618	M	I2a1b2a	H3
I2473	ES-6G-110	1240k	OlaldeScience2019 (supplement of LipsonNature2017)	2916-2704 calBCE (4250±30 BP, Beta-299305)	Spain_C	Iberia_C	Basque Country, Araba/√Ålava, Laguardia, El Sotillo	Spain	42.57	-2.62	0.140336	M	I2a1b	H3
I3239	TDPAD-02	1240k	OlaldeScience2019	2500-2200 BCE	Spain_C_oSteppe	Iberia_C	Asturias, Soto de las Regueras, Cueva de la Paloma	Spain	43.4102	-5.98496	0.040859	F	n/a (female)	U5b1d2
I3277	LHUE2014.11J	1240k	OlaldeScience2019 (supplement of LipsonNature2017)	3150-2850 BCE	Spain_C	Iberia_C	Basque Country, Alava, Alto de la Huesera	Spain	42.57	-2.57	0.104922	F	n/a (female)	U5b2b
EHU001	UE 750	1240k	OlaldeScience2019	2287-2041 calBCE (3760±30 BP, Beta-492280)	Spain_C_oSteppe	Iberia_C	Castilla y Le√≥n, Burgos, Monasterio de Rodilla, El Hundido	Spain	42.4192	-3.48475	0.764436	M	R1b1a1b	U5a1b1
EHU002	UE450	1240k	OlaldeScience2019	2564-2299 calBCE (3933±32 BP, CSIC-1896)	Spain_C_oSteppe	Iberia_C	Castilla y Le√≥n, Burgos, Monasterio de Rodilla, El Hundido	Spain	42.4192	-3.48475	1.23279	M	R1b1a1b1a1a2	K1a4a1
I2467	Inventario0/4	1240k	LipsonNature2017	2474-2209 calBCE (3900±40 BP, Beta-299300)	Spain_C	Iberia_C	Basque Country, Alava, El Sotillo	Spain	42.57	-2.62	0.116	M	I2a1b1	X2
I1282	MIR19	1240k	MathiesonNature2015	2900-2300 BCE	Spain_C	Iberia_C	Burgos, Atapuerca, El Mirador Cave	Spain	42.3333	-3.5	0.06	M	I2	H3
I1276	MIR13	1240k	MathiesonNature2015	2900-2300 BCE	Spain_C	Iberia_C	Burgos, Atapuerca, El Mirador Cave	Spain	42.3333	-3.5	0.104	F	n/a (female)	H3c3
I1284	MIR21	1240k	MathiesonNature2015	2900-2300 BCE	Spain_C	Iberia_C	Burgos, Atapuerca, El Mirador Cave	Spain	42.3333	-3.5	0.114	M	I2a1b	H3
I1280	MIR17	1240k	MathiesonNature2015	2900-2300 BCE	Spain_C	Iberia_C	Burgos, Atapuerca, El Mirador Cave	Spain	42.3333	-3.5	0.22	F	n/a (female)	J1c1
I1314	MIR26	1240k	MathiesonNature2015	2900-2300 BCE	Spain_C	Iberia_C	Burgos, Atapuerca, El Mirador Cave	Spain	42.3333	-3.5	0.268	M	G2a2b2b1a1a	J2a1a1
I1277	MIR14	1240k	MathiesonNature2015	2570-2342 calBCE (3950±30 BP, Beta-416457)	Spain_C	Iberia_C	Burgos, Atapuerca, El Mirador Cave	Spain	42.3333	-3.5	0.941	M	I2a1b1b	H3
I1272	MIR2	1240k	MathiesonNature2015	2857-2492 calBCE (4080±30 BP, Beta-416456)	Spain_C	Iberia_C	Burgos, Atapuerca, El Mirador Cave	Spain	42.3333	-3.5	0.977	F	n/a (female)	K1b1a
I1281	MIR18	1240k	MathiesonNature2015	2867-2573 calBCE (4110±30 BP, Beta-416458)	Spain_C	Iberia_C	Burgos, Atapuerca, El Mirador Cave	Spain	42.3333	-3.5	1.575	F	n/a (female)	H1t
I1300	MIR22	1240k	MathiesonNature2015	2900-2300 BCE	Spain_C	Iberia_C	Burgos, Atapuerca, El Mirador Cave	Spain	42.3333	-3.5	2.792	F	n/a (female)	K1a2a
I1271	MIR1	1240k	MathiesonNature2015	2900-2300 BCE	Spain_C	Iberia_C	Burgos, Atapuerca, El Mirador Cave	Spain	42.3333	-3.5	0.241	F	n/a (female)	K1a+195
I7600	LL12, S-EVA 22879	1240k	OlaldeScience2019	4000-3350 BCE	Spain_MLN	Iberia_LN	Alicante, Alcoi, Llometes	Spain	38.7025	-0.48631	318896	F	..	K1a2a
I7643	LL3, S-EVA 22872	1240k	OlaldeScience2019	3960-3710 calBCE (MAMS-16344)	Spain_MLN	Iberia_LN	Valencian Community, Alacant/Alicante, Alcoi, Les Llometes	Spain	38.7025	-0.48631	152222	M	H2c1a~	K1a1b1
I7644	LL4	1240k	OlaldeScience2019	3640-3380 calBCE (MAMS-16353)	Spain_MLN	Iberia_LN	Valencian Community, Alacant/Alicante, Alcoi, Les Llometes	Spain	38.7025	-0.48631	343965	M	I2a1a2	n/a (<2x)
I7646	LL7, S-EVA 22875	1240k	OlaldeScience2019	3710-3630 calBCE (MAMS-16339)	Spain_MLN	Iberia_LN	Valencian Community, Alacant/Alicante, Alcoi, Les Llometes	Spain	38.7025	-0.48631	135922	F	..	H1e1c
I7647	LL9, S-EVA 22876	1240k	OlaldeScience2019	4050-3340 calBCE (MAMS-16335)	Spain_MLN	Iberia_LN	Valencian Community, Alacant/Alicante, Alcoi, Les Llometes	Spain	38.7025	-0.48631	23864	M	H2c1a~	K1b1a
I7645	LL5, S-EVA 22874	1240k	OlaldeScience2019	3990-3550 calBCE (MAMS-16340)	Spain_MLN	Iberia_LN	Valencian Community, Alacant/Alicante, Alcoi, Les Llometes	Spain	38.7025	-0.48631	33669	M	I2a1a1b	HV0d
I7601	LL10, S-EVA 22877	1240k	OlaldeScience2019	3660-3520 calBCE (MAMS-16354)	Spain_MLN	Iberia_LN	Alicante, Alcoi, Llometes	Spain	38.7025	-0.48631	174720	M	G2a2a1	X2b+226
I7642	LL27	1240k	OlaldeScience2019	2907-2761 calBCE (MAMS-16338)	Spain_MLN	Iberia_LN	Valencian Community, Alacant/Alicante, Alcoi, Les Llometes	Spain	38.7025	-0.48631	620981	M	I2a1b1b	J2b1a
I7594	LL2, S-EVA 22871	1240k	OlaldeScience2019	3520-3360 calBCE (MAMS-16356)	Spain_MLN	Iberia_LN	Alicante, Alcoi, Llometes	Spain	38.7025	-0.48631	173731	F	..	U5b2b
I7598	LL25	1240k	OlaldeScience2019	3630-3370 calBCE (MAMS-16346)	Spain_MLN	Iberia_LN	Alicante, Alcoi, Llometes	Spain	38.7025	-0.48631	385031	M	G2a2a1	U5b3
I5076	MCI.228	1240k	OlaldeScience2019	3336-3026 calBCE (4465±25 BP, PSUAMS-3902)	Portugal_C	Iberia_LN	Monte Canelas 1	Portugal	37.1968	-8.58855	806951	F	..	H1
I5429	P78, Pit 11, UE78	1240k	OlaldeScience2019	3010-2886 calBCE (4310±20 BP, PSUAMS-2692)	Portugal_C	Iberia_LN	√âvora, Reguengos de Monsaraz, Perdig√µes	Portugal	38.387	-7.55	899025	M	I2a1a1a1a1	J2b1a3
I10277	GN.08.Data:27/4; Nivell:Rx.Q:F3.n3	1240k	OlaldeScience2019	3400-2500 BCE	Spain_MLN	Iberia_MN	Barcelona, Cova de la Guineu	Spain	41.4391	1.5733	0.574585	M	I2a1a1a1~	X2c1
I10278	GN.88.E3.32	1240k	OlaldeScience2019	3400-2500 BCE	Spain_MLN	Iberia_MN	Barcelona, Cova de la Guineu	Spain	41.4391	1.5733	0.477447	M	I2	U5b1
I10280	GN.89.E2.379a	1240k	OlaldeScience2019	3400-2500 BCE	Spain_MLN	Iberia_MN	Barcelona, Cova de la Guineu	Spain	41.4391	1.5733	0.350951	M	G2a2b2b1a1a	J1c1
I10283	Guineu.08.RemenatF3-4	1240k	OlaldeScience2019	3400-2500 BCE	Spain_MLN	Iberia_MN	Barcelona, Cova de la Guineu	Spain	41.4391	1.5733	0.126126	M	I2	H
I10284	Guineu.82.5.	1240k	OlaldeScience2019	3400-2500 BCE	Spain_MLN	Iberia_MN	Barcelona, Cova de la Guineu	Spain	41.4391	1.5733	0.106304	M	I2a1b	U5b1
I10285	Guineu.88.Rem.Cala123a	1240k	OlaldeScience2019	3400-2500 BCE	Spain_MLN	Iberia_MN	Barcelona, Cova de la Guineu	Spain	41.4391	1.5733	0.328082	F	n/a (female)	T2b
I10286	Guineu.89.Rem.Ext.3611a	1240k	OlaldeScience2019	3400-2500 BCE	Spain_MLN	Iberia_MN	Barcelona, Cova de la Guineu	Spain	41.4391	1.5733	0.031212	M	I	U5b1
I11306	Guineu.95.Rem.Ext.4000	1240k	OlaldeScience2019	3400-2500 BCE	Spain_MLN	Iberia_MN	Barcelona, Cova de la Guineu	Spain	41.4391	1.5733	0.529848	F	n/a (female)	J2b1a2
I11304_published	Guineu.94.C5.125	1240k	OlaldeScience2019	3400-2500 BCE	Spain_MLN_published	Iberia_MN	Barcelona, Cova de la Guineu	Spain	41.4391	1.5733	0.059441	M	I2a1b1	U5a2+16294
I11305	Guineu.95.B7.424.	1240k	OlaldeScience2019	3400-2500 BCE	Spain_MLN	Iberia_MN	Barcelona, Cova de la Guineu	Spain	41.4391	1.5733	0.664012	M	G2a2a1	J1c1b
I11303	Guineu.90.Rem.Ext.4002	1240k	OlaldeScience2019	3400-2500 BCE	Spain_MLN	Iberia_MN	Barcelona, Cova de la Guineu	Spain	41.4391	1.5733	0.063933	F	n/a (female)	H1j
I10287_published	Guineu.M.56.	1240k	OlaldeScience2019	3400-2500 BCE	Spain_MLN_published	Iberia_MN	Barcelona, Cova de la Guineu	Spain	41.4391	1.5733	0.991604	M	I2a1b1b1a1~	U2e3
I0405	Mina3	1240k	MathiesonNature2015 (1240k of same same sample with 390k in HaakLazaridis2015)	3900-3600 BCE	Spain_MLN	Iberia_MN_Mina	La Mina	Spain	41.2522	-2.32622	0.377	M	H2c1a~	K1a1b1
I0407	Mina6	1240k	MathiesonNature2015 (1240k of same same sample with 390k in HaakLazaridis2015)	3900-3600 BCE	Spain_MLN	Iberia_MN_Mina	La Mina	Spain	41.2522	-2.32622	1.363	F	n/a (female)	K1b1a1
I0408	Mina18	1240k	MathiesonNature2015 (1240k of same same sample with 390k in HaakLazaridis2015)	3895-3651 calBCE (4970±30 BP, Beta-316132)	Spain_MLN	Iberia_MN_Mina	La Mina	Spain	41.2522	-2.32622	13.608	F	n/a (female)	U5b1+16189+@16192
I0406	Mina4	1240k	MathiesonNature2015 (1240k of same same sample with 390k in HaakLazaridis2015)	3900-3600 BCE	Spain_MLN	Iberia_MN_Mina	La Mina	Spain	41.2522	-2.32622	3.947	M	I2a1b1a2b	H1
I0409	Troc1	1240k	MathiesonNature2015 (1240k of same same sample with 390k in HaakLazaridis2015)	5312-5212 calBCE (6280±25 BP, MAMS-16159)	Spain_EN	Iberia_MN_Trocs	Els Trocs	Spain	42.5	0.5	0.686	F	n/a (female)	J1c3
I0412	Troc5	1240k	MathiesonNature2015 (1240k of same same sample with 390k in HaakLazaridis2015)	5309-5073 calBCE (6249±28 BP, MAMS-16164)	Spain_EN	Iberia_MN_Trocs	Els Trocs	Spain	42.5	0.5	13.785	M	I2a1a2	N1a1a1
I0410	Troc3	1240k	MathiesonNature2015 (1240k of same same sample with 390k in HaakLazaridis2015)	5298-5057 calBCE (6217±25 BP, MAMS-16161)	Spain_EN	Iberia_MN_Trocs	Els Trocs	Spain	42.5	0.5	1.305	M	R1b	T2c1d+152
I0413	Troc7	1240k	MathiesonNature2015 (1240k of same same sample with 390k in HaakLazaridis2015)	5304-5065 calBCE (6234±28 BP, MAMS-16166)	Spain_EN	Iberia_MN_Trocs	Els Trocs	Spain	42.5	0.5	1.572	F	n/a (female)	V
ELT002_merged	UE 69 C: 589 S:7 N∫ Inv: 14227	1240k	VillalbaMoucoCurrentBiology2019	3941-3660 calBCE (5008±23 BP, MAMS-16160)	Spain_MLN	Iberia_MN_Trocs	Cova de Els Trocs	Spain	42.5	0.5	3.39444	M	I2a1a1a1~	J1c1b
ELT006_merged	UE:1 C: 650 S:1 N∫ Inv: 22404	1240k	VillalbaMoucoCurrentBiology2019	3949-3715 calBCE (5035±23 BP, MAMS-16165)	Spain_MLN	Iberia_MN_Trocs	Cova de Els Trocs	Spain	42.5	0.5	2.03377	M	I2a1a1a1~	U3a1
LugarCanto41.SG	LC41	Shotgun	MartinianoPLoSGenetics2017	4500-3500 BCE	Portugal_MN.SG	Iberia_MN.SG_LugarCanto	Lugar do Canto	Portugal	39.414	-8.822	1.08864	F	n/a (female)	U5b1
LugarCanto42.SG	LC42	Shotgun	MartinianoPLoSGenetics2017	4500-3500 BCE	Portugal_MN.SG	Iberia_MN.SG_LugarCanto	Lugar do Canto	Portugal	39.414	-8.822	3.05114	F	n/a (female)	H3
LugarCanto44.SG	LC44	Shotgun	MartinianoPLoSGenetics2017	4500-3500 BCE	Portugal_MN.SG	Iberia_MN.SG_LugarCanto	Lugar do Canto	Portugal	39.414	-8.822	2.05756	F	n/a (female)	H1e1a2
LugarCanto45.SG	LC45	Shotgun	MartinianoPLoSGenetics2017	4500-3500 BCE	Portugal_MN.SG	Iberia_MN.SG_LugarCanto	Lugar do Canto	Portugal	39.414	-8.822	0.075762	M	I2a1a2	..
IKI002	SK 528	1240k	SkourtaniontiCell2020	3341-3094 calBCE (4488±22 BP, MAMS-40673)	Turkey_Ikiztepe_LateC	Ikiztepe_LC	Samsun Province, Ikiztepe	Turkey	41.6137	35.8711	73745	F	..	J1c16
IKI009	SK 552	1240k	SkourtaniontiCell2020	3370-3105 calBCE (4552±22 BP, MAMS-40674)	Turkey_Ikiztepe_LateC	Ikiztepe_LC	Samsun Province, Ikiztepe	Turkey	41.6137	35.8711	81528	F	..	J2a1
IKI012	SK 567	1240k	SkourtaniontiCell2020	3371-3106 calBCE (4557±22 BP, MAMS-40675)	Turkey_Ikiztepe_LateC	Ikiztepe_LC	Samsun Province, Ikiztepe	Turkey	41.6137	35.8711	118802	F	..	..
IKI016	SK 581	1240k	SkourtaniontiCell2020	3519-3371 calBCE (4671±22 BP, MAMS-40676)	Turkey_Ikiztepe_LateC	Ikiztepe_LC	Samsun Province, Ikiztepe	Turkey	41.6137	35.8711	191205	F	..	I5
IKI017	SK 593	1240k	SkourtaniontiCell2020	3494-3110 calBCE (4580±26 BP, MAMS-40677)	Turkey_Ikiztepe_LateC	Ikiztepe_LC	Samsun Province, Ikiztepe	Turkey	41.6137	35.8711	59360	F	..	..
IKI024	SK 635	1240k	SkourtaniontiCell2020	3959-3797 calBCE (5080±27 BP, MAMS-40678)	Turkey_Ikiztepe_LateC	Ikiztepe_LC	Samsun Province, Ikiztepe	Turkey	41.6137	35.8711	110391	M	J2a1a1a2	U1b1
IKI030	SK 652	1240k	SkourtaniontiCell2020	3513-3359 calBCE (4635±26 BP, MAMS-40679)	Turkey_Ikiztepe_LateC	Ikiztepe_LC	Samsun Province, Ikiztepe	Turkey	41.6137	35.8711	42408	F	..	..
IKI034	SK 665	1240k	SkourtaniontiCell2020	3511-3353 calBCE (4623±26 BP, MAMS-40680)	Turkey_Ikiztepe_LateC	Ikiztepe_LC	Samsun Province, Ikiztepe	Turkey	41.6137	35.8711	140907	F	..	K1a17
IKI036	SK 668	1240k	SkourtaniontiCell2020	3621-3372 calBCE (4700±26 BP, MAMS-40681)	Turkey_Ikiztepe_LateC	Ikiztepe_LC	Samsun Province, Ikiztepe	Turkey	41.6137	35.8711	67215	F	..	J2b1c
IKI037	SK 675	1240k	SkourtaniontiCell2020	3634-3381 calBCE (4748±29 BP, MAMS-40682)	Turkey_Ikiztepe_LateC	Ikiztepe_LC	Samsun Province, Ikiztepe	Turkey	41.6137	35.8711	103236	M	G2a2b1	..
IKI038	SK 677	1240k	SkourtaniontiCell2020	3632-3379 calBCE (4738±26 BP, MAMS-40683)	Turkey_Ikiztepe_LateC	Ikiztepe_LC	Samsun Province, Ikiztepe	Turkey	41.6137	35.8711	43321	F	..	X1'2'3
I1661	SG16	1240k	LazaridisNature2016	4700-4461 calBCE (5740±40 BP, Poz-81104)	Iran_C_SehGabi	Iran_C_SehGabi	Seh Gabi	Iran	34.5	47.96	837023	F	..	H29
I1670	SG11	1240k	LazaridisNature2016	4840-4615 calBCE (5870±40 BP, Poz-81107)	Iran_C_SehGabi	Iran_C_SehGabi	Seh Gabi	Iran	34.5	47.96	141920	F	..	U3a'c
I1662	SG7	1240k	LazaridisNature2016	4836-4610 calBCE (5860±40 BP, Poz-81105)	Iran_C_SehGabi	Iran_C_SehGabi	Seh Gabi	Iran	34.5	47.96	607598	M	J2a2~	K1a12a
I1674	SG21	1240k	LazaridisNature2016	3978-3798 calBCE (5105±35 BP, Poz-81108)	Iran_C_SehGabi	Iran_C_SehGabi	Seh Gabi	Iran	34.5	47.96	624951	M	G1a1a1b	I1c
I1665	SG19	1240k	LazaridisNature2016	3957-3792 calBCE (5070±30 BP, Poz-81106)	Iran_C_SehGabi	Iran_C_SehGabi	Seh Gabi	Iran	34.5	47.96	730012	F	..	U7a
I1290	GD13A	1240k	LazaridisNature2016	8170-7606 calBCE (8780±50 BP, Poz-81100)	Iran_GanjDareh_N	Iran_GanjDareh_N	Ganj Dareh	Iran	34.45	48.116	838740	F	..	X2
I1944	GD14B	1240k	NarasimhanPattersonScience2019 (supplement of Lazaridis Nature 2016)	8000-7700 BCE	Iran_GanjDareh_N	Iran_GanjDareh_N	Ganj Dareh	Iran	34.45	48.116	61169	F	..	R2
I1945	GD16	1240k	NarasimhanPattersonScience2019 (supplement of Lazaridis Nature 2016)	8000-7700 BCE	Iran_GanjDareh_N	Iran_GanjDareh_N	Ganj Dareh	Iran	34.45	48.116	247405	M	R2	J1c10
I1947	GD22	1240k	NarasimhanPattersonScience2019	8211-7827 calBCE (8860±30 BP, Beta-432800)	Iran_GanjDareh_N	Iran_GanjDareh_N	Ganj Dareh	Iran	34.45	48.116	934570	M	R2	R2
I1949	GD37	1240k	NarasimhanPattersonScience2019 (supplement of Lazaridis Nature 2016)	8242-7954 calBCE (8915±40 BP, PSUAMS-2261)	Iran_GanjDareh_N	Iran_GanjDareh_N	Ganj Dareh	Iran	34.45	48.116	149362	M	R2	..
I1954	GD41	1240k	NarasimhanPattersonScience2019	8295-7976 calBCE (9000±40 BP, Beta-436170)	Iran_GanjDareh_N	Iran_GanjDareh_N	Ganj Dareh	Iran	34.45	48.116	938523	M	R2	R2
I1951	GD39	1240k	NarasimhanPattersonScience2019 (supplement of Lazaridis Nature 2016)	8198-7613 calBCE (8800±50 BP, Poz-81109)	Iran_GanjDareh_N	Iran_GanjDareh_N	Ganj Dareh	Iran	34.45	48.116	38566	F	..	HV*
I7527	GANJ_25_M	1240k	NarasimhanPattersonScience2019	8200-7700 BCE	Iran_GanjDareh_N	Iran_GanjDareh_N	Ganj Dareh	Iran	34.45	48.116	99468	F	..	U7a
bally.SG	bally	Shotgun	CassidyPNAS2016	3346-3014 calBCE (4465±38 BP, UBA-7059)	Ireland_N.SG	Ireland_MN_Ballynahatty	Ballynahatty, County Down	Ireland	54.5422	-5.95667	11.285	F	n/a (female)	HV0+195
car004-ALL_DATA.SG	Carrowmore4	Shotgun+whole.genome.capture	SanchezQuintoPNAS2019	3638-3386 calBCE (4770±30 BP, Beta-468275)	Ireland_Megalithic.SG	Irish_MN_Carrowmore	Carrowmore	Ireland	54.251	-8.519	0.017825	M	CT	T2c1d1
prs002-ALL_DATA.SG	Primrose2	Shotgun	SanchezQuintoPNAS2019	3785-3649 calBCE (4950±30 BP, Beta-446171)	Ireland_Megalithic.SG	Irish_MN_Primrose	Primrose Grange	Ireland	54.2469	-8.55609	3.76481	F	n/a (female)	H1+16189
prs003-ALL_DATA.SG	Primrose3	Shotgun+whole.genome.capture	SanchezQuintoPNAS2019	3769-3642 calBCE (4920±30 BP, Beta-468277)	Ireland_Megalithic.SG	Irish_MN_Primrose	Primrose Grange	Ireland	54.2469	-8.55609	0.07571	M	I2a1b1a1a1b	H1i
prs006-ALL_DATA.SG	Primrose6	Shotgun+whole.genome.capture	SanchezQuintoPNAS2019	3633-3378 calBCE (4740±30 BP, Beta-446177)	Ireland_Megalithic.SG	Irish_MN_Primrose	Primrose Grange	Ireland	54.2469	-8.55609	0.138119	F	n/a (female)	K1a+195
prs009-ALL_DATA.SG	Primrose9	Shotgun+whole.genome.capture	SanchezQuintoPNAS2019	3508-3359 calBCE (4630±22 BP) [R_combine: (4670±30 BP, Beta-446174); (4590±30 BP, Beta-446175)]	Ireland_Megalithic.SG	Irish_MN_Primrose	Primrose Grange	Ireland	54.2469	-8.55609	3.46081	M	I2a1b1a1a1	U5b2c
prs010-ALL_DATA.SG	Primrose10	Shotgun+whole.genome.capture	SanchezQuintoPNAS2019	3640-3518 calBCE (4780±30 BP, Beta-446176)	Ireland_Megalithic.SG	Irish_MN_Primrose	Primrose Grange	Ireland	54.2469	-8.55609	0.08729	M	I2a1b1a1a	K1a+195
prs012-ALL_DATA.SG	Primrose12	Shotgun+whole.genome.capture	SanchezQuintoPNAS2019	3771-3645 calBCE (4930±30 BP, Beta-446178)	Ireland_Megalithic.SG	Irish_MN_Primrose	Primrose Grange	Ireland	54.2469	-8.55609	0.110069	M	I2a1b1a1a1	W1+119
prs013-ALL_DATA.SG	Primrose13	Shotgun+whole.genome.capture	SanchezQuintoPNAS2019	3605-3370 calBCE (4690±30 BP, Beta-446179)	Ireland_Megalithic.SG	Irish_MN_Primrose	Primrose Grange	Ireland	54.2469	-8.55609	4.23241	M	I2a1b1a1a1b	T2b3c
prs016-ALL_DATA.SG	Primrose16	Shotgun	SanchezQuintoPNAS2019	3651-3528 calBCE (4830±30 BP, Beta-446180)	Ireland_Megalithic.SG	Irish_MN_Primrose	Primrose Grange	Ireland	54.2469	-8.55609	4.34973	M	I2a1b1a1a1	K1a4a1
prs018-ALL_DATA.SG	Primrose18	Shotgun+whole.genome.capture	SanchezQuintoPNAS2019	3769-3642 calBCE (4920±30 BP, Beta-446182)	Ireland_Megalithic.SG	Irish_MN_Primrose	Primrose Grange	Ireland	54.2469	-8.55609	0.052734	M	I2a1a2	K1a+195
I4081_published	OSTCOR1a+OSTCOR1b	1240k	MathiesonNature2018	7581-7191 calBCE (8369±73 BP, OxA-31595)	Romania_IronGates_Mesolithic_published	Iron Gates HG	Iron Gates, Ostrovul Corbului	Romania	44.517	22.722	311701	M	R1b	H13
I4655_published	SCCL_50	1240k	MathiesonNature2018	7059-6571 calBCE (7904±93 BP, OxA-8581)	Romania_IronGates_Mesolithic_published	Iron Gates HG	Iron Gates, Schela Cladovei	Romania	44.6261	22.6058	59405	M	R1	K1+16362
I5408	OSTCOR_24	1240k	MathiesonNature2018	7022-6485 calBCE (8277±34 BP, MAMS-28615)	Romania_IronGates_Mesolithic	Iron Gates HG	Iron Gates, Ostrovul Corbului	Romania	44.517	22.722	528139	M	R1b	K1+16362
I5411	SCCL_12	1240k	MathiesonNature2018	7000-6300 BCE	Romania_IronGates_Mesolithic	Iron Gates HG	Iron Gates, Schela Cladovei	Romania	44.6261	22.6058	716414	M	R1b	U5a1+@16192
I4582	OSTCOR_32	1240k	MathiesonNature2018	7026-6470 calBCE (7812±69 BP) [R_combine after marine calibration: (8305±50 BP, OxA-31598); (8300±40 BP, PSUAMS-1749); (8335±45 BP, PSUAMS-1904)]	Romania_IronGates_Mesolithic	Iron Gates HG	Iron Gates, Ostrovul Corbului	Romania	44.517	22.722	930179	F	..	K1
I4607	SCCL_46/1	1240k	MathiesonNature2018	7446-6643 calBCE (8047±122 BP, OxA-4380)	Romania_IronGates_Mesolithic_published	Iron Gates HG	Iron Gates, Schela Cladovei	Romania	44.6261	22.6058	321541	M	I2a1b2	U5a2
I5436	SCCL_43	1240k	MathiesonNature2018	7451-6698 calBCE	Romania_IronGates_Mesolithic_published_dup.I4654	Iron Gates HG	Iron Gates, Schela Cladovei	Romania	44.6261	22.6058	729326	F	..	U5a2
I4657_published	VLSC_1G/3	1240k	MathiesonNature2018	9755-9275 calBCE (9942±66 BP, PSUAMS-2294)	Serbia_IronGates_Mesolithic_published	Iron Gates HG	Vlasac	Serbia	44.5337	22.0503	31983	F	..	K1
I4871	VLSC_80A	1240k	MathiesonNature2018	7100-5900 BCE	Serbia_IronGates_Mesolithic	Iron Gates HG	Vlasac	Serbia	44.5337	22.0503	507099	F	..	U5b2a1a+16311
I4871	VLSC_80A	1240k	MathiesonNature2018	7100-5900 BCE	Serbia_IronGates_Mesolithic	Iron Gates HG	Vlasac	Serbia	44.5337	22.0503	507099	F	..	U5b2a1a+16311
I4871	VLSC_80A	1240k	MathiesonNature2018	7100-5900 BCE	Serbia_IronGates_Mesolithic	Iron Gates HG	Vlasac	Serbia	44.5337	22.0503	507099	F	..	U5b2a1a+16311
I4874	VLSC_H232	1240k	MathiesonNature2018	6640-6471 calBCE (7725±40 BP, OxA-20702)	Serbia_IronGates_Mesolithic	Iron Gates HG	Vlasac	Serbia	44.5337	22.0503	801500	F	..	U5b2a
I4875	VLSC_H267	1240k	MathiesonNature2018	6615-6400 calBCE (7643±63 BP, PSUAMS-2380)	Serbia_IronGates_Mesolithic	Iron Gates HG	Vlasac	Serbia	44.5337	22.0503	815491	F	..	U5b1d1
I4876	VLSC_H317	1240k	MathiesonNature2018	6635-6375 calBCE (7625±71 BP, PSUAMS-2381)	Serbia_IronGates_Mesolithic	Iron Gates HG	Vlasac	Serbia	44.5337	22.0503	802136	F	..	U5a2d
I4877	VLSC_H327	1240k	MathiesonNature2018	6645-6465 calBCE (7728±51 BP, PSUAMS-2382)	Serbia_IronGates_Mesolithic	Iron Gates HG	Vlasac	Serbia	44.5337	22.0503	817983	F	..	U5b1d1
I4878	VLSC_U21	1240k	MathiesonNature2018	5995-5710 calBCE (6955±76 BP, PSUAMS-2383)	Serbia_IronGates_Mesolithic	Iron Gates HG	Vlasac	Serbia	44.5337	22.0503	816301	M	I2a1b1a	U4a
I4880	VLSC_U62	1240k	MathiesonNature2018	6000-5725 calBCE (6979±75 BP, PSUAMS-2384)	Serbia_IronGates_Mesolithic	Iron Gates HG	Vlasac	Serbia	44.5337	22.0503	827165	M	I2a1b1a2b	U4b1b1
I4881_published	VLSC_U64	1240k	MathiesonNature2018	6570-6255 calBCE (7570±63 BP, PSUAMS-2385)	Serbia_IronGates_Mesolithic_published	Iron Gates HG	Vlasac	Serbia	44.5337	22.0503	841755	M	I2a1b1a2b	U4b1b1
I4914_published	HJDK_19-20(1)	1240k	MathiesonNature2018	6360-5986 calBCE (7264±80 BP, OxA-16941)	Serbia_IronGates_Mesolithic_published	Iron Gates HG	Hajduka Vodenica	Serbia	44.6403	22.3033	824939	M	I2a1b1a2b	U5a1c1
I4915	HJDK_21	1240k	MathiesonNature2018	6340-5990 calBCE (7260±76 BP, PSUAMS-2360)	Serbia_IronGates_Mesolithic	Iron Gates HG	Hajduka Vodenica	Serbia	44.6403	22.3033	834938	M	I2a1b	U5b2b
I4916	HJDK_31	1240k	MathiesonNature2018	7035-6590 calBCE (7874±72 BP, PSUAMS-2369)	Serbia_IronGates_Mesolithic	Iron Gates HG	Hajduka Vodenica	Serbia	44.6403	22.3033	804977	M	R1b	U5b2b
I4917	HJDK_33	1240k	MathiesonNature2018	6220-5995 calBCE (7209±57 BP, PSUAMS-2374)	Serbia_IronGates_Mesolithic	Iron Gates HG	Hajduka Vodenica	Serbia	44.6403	22.3033	789618	F	..	U5a1c
I5233	PADN_5	1240k	MathiesonNature2018	6224-5878 calBCE (7158±85 BP, AA-57770)	Serbia_IronGates_Mesolithic	Iron Gates HG	Padina	Serbia	44.5959	22.0106	824280	F	..	U5b1d1
I5234	PADN_6	1240k	MathiesonNature2018	9300-5800 BCE	Serbia_IronGates_Mesolithic	Iron Gates HG	Padina	Serbia	44.5959	22.0106	708929	F	..	U4a
I5235	PADN_9	1240k	MathiesonNature2018	9221-8548 calBCE (9480±110 BP, AA-57771)	Serbia_IronGates_Mesolithic	Iron Gates HG	Padina	Serbia	44.5959	22.0106	838984	M	R1b	U5b2c
I5236	PADN_12	1240k	MathiesonNature2018	8291-7826 calBCE (8943±77 BP, BM-1146)	Serbia_IronGates_Mesolithic	Iron Gates HG	Padina	Serbia	44.5959	22.0106	840166	M	I2a1a1b1~	U5a2d
I5237	PADN_14	1240k	MathiesonNature2018	9300-5800 BCE	Serbia_IronGates_Mesolithic	Iron Gates HG	Padina	Serbia	44.5959	22.0106	842513	M	R1b	U5a2+16294
I5238	PADN_16a	1240k	MathiesonNature2018	8265-7820 calBCE (8907±66 BP, PSUAMS-2407)	Serbia_IronGates_Mesolithic	Iron Gates HG	Padina	Serbia	44.5959	22.0106	823422	F	..	K1
I5239	PADN_17	1240k	MathiesonNature2018	8535-8230 calBCE (9105±62 BP, PSUAMS-2375)	Serbia_IronGates_Mesolithic	Iron Gates HG	Padina	Serbia	44.5959	22.0106	809534	F	..	U5a2d
I5240	PADN_22	1240k	MathiesonNature2018	9140-8570 calBCE (9469±70 BP, PSUAMS-2377)	Serbia_IronGates_Mesolithic	Iron Gates HG	Padina	Serbia	44.5959	22.0106	826331	M	R1b	U5a1c
I5242	PADN_26	1240k	MathiesonNature2018	8805-8355 calBCE (9363±64 BP, PSUAMS-2408)	Serbia_IronGates_Mesolithic	Iron Gates HG	Padina	Serbia	44.5959	22.0106	836819	F	..	U5a1
I5244	PADN_18b	1240k	MathiesonNature2018	9115-8555 calBCE (9424±55 BP, PSUAMS-2376)	Serbia_IronGates_Mesolithic	Iron Gates HG	Padina	Serbia	44.5959	22.0106	809448	F	..	K
I5771	VLSC_6	1240k	MathiesonNature2018	6500-6250 BCE	Serbia_IronGates_Mesolithic	Iron Gates HG	Vlasac	Serbia	44.5337	22.0503	231969	M	I2	U5a1+@16192
I5772	VLSC_16	1240k	MathiesonNature2018	7100-5900 BCE	Serbia_IronGates_Mesolithic	Iron Gates HG	Vlasac	Serbia	44.5337	22.0503	446446	M	R1b	U5a2+16294
I5773_published	VLSC_17	1240k	MathiesonNature2018	8240-7940 calBCE	Serbia_IronGates_Mesolithic_published	Iron Gates HG	Vlasac	Serbia	44.5337	22.0503	70981	M	I	U4a
I5401	HJDK_8	1240k	MathiesonNature2018	7076-6699 calBCE (8016±58 BP, OxA-13613)	Serbia_IronGates_Mesolithic	Iron Gates HG	Hajduka Vodenica	Serbia	44.6403	22.3033	469437	M	I2a1b2	U5a1+@16192
I5402	HJDK_15(1)	1240k	MathiesonNature2018	6361-6050 calBCE (7315±63 BP, OxA-16942)	Serbia_IronGates_Mesolithic	Iron Gates HG	Hajduka Vodenica	Serbia	44.6403	22.3033	823880	M	I2a1b1a2b	U5a1c1
I5409_published	PADI_25	1240k	MathiesonNature2018	9300-5800 BCE	Serbia_IronGates_Mesolithic_o_published	Iron Gates HG	Padina	Serbia	44.5959	22.0106	583173	F	..	U5a1c
I4660	VLSC_51B	1240k	MathiesonNature2018	7940-7585 calBCE (8676±58 BP, PSUAMS-2296)	Serbia_IronGates_Mesolithic	Iron Gates HG	Vlasac	Serbia	44.5337	22.0503	77342	F	..	U8b1b
I4870	VLSC_45	1240k	MathiesonNature2018	7045-6535 calBCE (7870±78 BP, PSUAMS-2295)	Serbia_IronGates_Mesolithic	Iron Gates HG	Vlasac	Serbia	44.5337	22.0503	619637	M	I	K1c
I0861	Nat10	1240k	LazaridisNature2016	12000-9500 BCE	Israel_Natufian_published	Israel_Natufian	Raqefet Cave	Israel	32.65	35.067	115964	M	E1b1b	J2a2
I1069_published	Nat5	1240k	LazaridisNature2016	12000-9500 BCE	Israel_Natufian_published	Israel_Natufian	Raqefet Cave	Israel	32.65	35.067	27137	M	E1b1b	H5b1
I1690_published	NAT6	1240k	LazaridisNature2016	12000-9500 BCE	Israel_Natufian_published	Israel_Natufian	Raqefet Cave	Israel	32.65	35.067	29883	M	E1b1b	H
RISE487.SG	T56	Shotgun	AllentoftNature2015	3485-3103 calBCE (4557±28 BP, OxA-X-2621)	Italy_North_Remedello_C.SG	Italy_North_Remedello_C.SG	Lombardy, Remedello di Sotto	Italy	45.26	10.379	0.223	M	I2a1a1a1~	H2a
RISE489.SG	T65	Shotgun	AllentoftNature2015	2909-2576 calBCE (4185±70 BP, ETH-12188)	Italy_North_Remedello_C.SG	Italy_North_Remedello_C.SG	Lombardy, Remedello di Sotto	Italy	45.26	10.379	0.548	M	I2a1a1a1~	X2c1
RISE486.SG	T78	Shotgun	AllentoftNature2015	2136-1771 calBCE (3595±55 BP, ETH-12913)	Italy_North_Remedello_EBA.SG	Italy_North_Remedello_EBA.SG	Lombardy, Remedello di Sotto	Italy	45.26	10.379	0.289	M	I2a1a1a1a2~	J1c1b
I2431	41	1240k	MathiesonNature2018	4784-4552 calBCE (5820±30 BP, Beta-432807)	Bulgaria_C	Ivanovo_C / SEE CA	Ivanovo	Bulgaria	43.0992	26.7194	738279	M	G2a2b2a1a1c1	N1b1
I1701_published	AG83_3	1240k	LazaridisNature2016	7752-7543 calBCE (8620±50 BP, Poz-81094)	Jordan_PPNB_published	Jordan_PPNB	Ain Ghazal	Jordan	31.988	35.976	20956	F	..	K1a18
I1414_published	AG84/1	1240k	LazaridisNature2016	8300-7900 BCE	Jordan_PPNB_published	Jordan_PPNB	Ain Ghazal	Jordan	31.988	35.976	73968	M	E1b1b	K1a18
I1415_published	AG84/2	1240k	LazaridisNature2016	8176-7608 calBCE (8790±50 BP, Poz-81101)	Jordan_PPNB_published	Jordan_PPNB	Ain Ghazal	Jordan	31.988	35.976	46572	M	E1b1b	T1a
I1700_published	AG88_1	1240k	LazaridisNature2016	8300-7900 BCE	Jordan_PPNB_published	Jordan_PPNB	Ain Ghazal	Jordan	31.988	35.976	51399	M	H	T1a
I1710	AG83_6	1240k	LazaridisNature2016	7741-7522 calBCE (8580±60 BP, Poz-81098)	Jordan_PPNB	Jordan_PPNB	Ain Ghazal	Jordan	31.988	35.976	127351	M	E1b1b1a1	T1a2
I1707	AG83_5	1240k	LazaridisNature2016	7732-7537 calBCE (8590±50 BP, Poz-81097)	Jordan_PPNB	Jordan_PPNB	Ain Ghazal	Jordan	31.988	35.976	149583	M	T1a	R0a
RISE391.SG	kurgan 7 burial 36	Shotgun	AllentoftNature2015	2126-1885 calBCE (3612±34 BP, OxA-30998)	Kazakhstan_MLBA_Sintashta_o.SG	Kazakhstan_Sintashta_MLBA_o.SG	Tanabergen II	Kazakhstan	50.593	56.83	0.056	F	n/a (female)	N1a1a1a1
KO1_published.SG	HungarianKO1	Shotgun	GambaNatureCommunications2014	5788-5640 calBCE (6835±34 BP, OxA-23757)	Hungary_EN_HG_Koros_published.SG	KO1	Tiszaszolos-Domahaza	Hungary	47.5592	20.7212	796242	M	I2a1a1b	R1b1
I0679_d	Kre 1	1240k	MathiesonNature2018	5723-5623 calBCE (6760±33 BP, OxA-31444)	Bulgaria_Krepost_N	Krepost N / SEE Neolithic / SEE N	Krepost	Bulgaria	42.02	25.6	234712	F	..	H5
I4432	ZVEJ10, Burial 67	1240k	MathiesonNature2018	6072-5920 calBCE (7140±40 BP, PSUAMS-2230)	Latvia_HG	Latvia_HG	Zvejnieki	Latvia	56.2833	25.1333	746654	M	R1b1a1	U5a2c
I4434	ZVEJ12, Burial 128	1240k	MathiesonNature2018	5611-5382 calBCE (6530±35 BP, PSUAMS-2231)	Latvia_HG	Latvia_HG	Zvejnieki	Latvia	56.2833	25.1333	745524	M	R1b1a1	U5a2d
I4438	ZVEJ16, Burial 224	1240k	MathiesonNature2018	5375-5216 calBCE (6335±35 BP, PSUAMS-2235)	Latvia_HG	Latvia_HG	Zvejnieki	Latvia	56.2833	25.1333	757881	M	I2a1a1b	U4b1a
I4439	ZVEJ20	1240k	MathiesonNature2018	5769-5628 calBCE (6815±40 BP, PSUAMS-2236)	Latvia_HG	Latvia_HG	Zvejnieki	Latvia	56.2833	25.1333	758805	M	R1b1a1	U5b1d1
I4440	ZVEJ21, Burial 197	1240k	MathiesonNature2018	5216-5016 calBCE (6180±30 BP, PSUAMS-2264)	Latvia_HG	Latvia_HG	Zvejnieki	Latvia	56.2833	25.1333	735842	M	I2a1a1b	U4a1
I4550	ZVEJ3, Burial 52	1240k	MathiesonNature2018	6633-6470 calBCE (7715±25 BP, PSUAMS-2835)	Latvia_HG	Latvia_HG	Zvejnieki	Latvia	56.2833	25.1333	777349	M	Q1b	U5b2a+@16192
I4551	ZVEJ4, Burial 108	1240k	MathiesonNature2018	5788-5663 calBCE (6845±25 BP, PSUAMS-2836)	Latvia_HG	Latvia_HG	Zvejnieki	Latvia	56.2833	25.1333	708525	M	I2a1b1a2	U5a2
I4552	ZVEJ5, Burial 117	1240k	MathiesonNature2018	5477-5374 calBCE (6460±25 BP, PSUAMS-2837)	Latvia_HG	Latvia_HG	Zvejnieki	Latvia	56.2833	25.1333	744989	F	..	U5a1d
I4553	ZVEJ7, Burial 98	1240k	MathiesonNature2018	5480-5375 calBCE (6470±25 BP, PSUAMS-2838)	Latvia_HG	Latvia_HG	Zvejnieki	Latvia	56.2833	25.1333	513811	M	I2a1b1a2	U5a1c
I4626	ZVEJ25	1240k	MathiesonNature2018	5838-5631 calBCE (6840±55 BP, Hela-1212)	Latvia_HG	Latvia_HG	Zvejnieki	Latvia	56.2833	25.1333	379869	M	R1b1a1	U2e1h
I4628	ZVEJ27	1240k	MathiesonNature2018	5304-4848 calBCE (6145±80 BP, Ua-19883)	Latvia_HG	Latvia_HG	Zvejnieki	Latvia	56.2833	25.1333	717447	M	R1b1a1	U5a2d
I4595	ZVEJ8, Grave 99	1240k	MathiesonNature2018	5729-5638 calBCE (6800±25 BP, PSUAMS-2683)	Latvia_HG	Latvia_HG	Zvejnieki	Latvia	56.2833	25.1333	784978	F	..	U2e1h
I4596	ZVEJ9, Burial 49	1240k	MathiesonNature2018	6069-5984 calBCE (7150±25 BP, PSUAMS-2839)	Latvia_HG	Latvia_HG	Zvejnieki	Latvia	56.2833	25.1333	826812	M	I2a1b1a2b	U5a2d
I4630	ZVEJ30	1240k	MathiesonNature2018	7471-7073 calBCE (8240±70 BP)	Latvia_HG	Latvia_HG	Zvejnieki	Latvia	56.2833	25.1333	765342	M	R1b1a1	U5a2c
I4632	ZVEJ32, HG1	1240k	MathiesonNature2018	6465-6242 calBCE (7525±60 BP, LuS-8220)	Latvia_HG	Latvia_HG	Zvejnieki	Latvia	56.2833	25.1333	785920	F	..	U5a1c
I4441	ZVEJ22, Burial 173	1240k	MathiesonNature2018	4841-4711 calBCE (5900±30 BP, PSUAMS-2265)	Latvia_HG	Latvia_HG / Latvia MN early	Zvejnieki	Latvia	56.2833	25.1333	747334	M	I2a1b1a2	U5a1c
I4629	ZVEJ28	1240k	MathiesonNature2018	3091-2671 calBCE (4280±60 BP, Ua-19811)	Latvia_LN_CordedWare	Latvia_LN_CordedWare	Zvejnieki	Latvia	56.2833	25.1333	0.321	F	n/a (female)	U5a1b
I4435	ZVEJ13, Burial 278	1240k	MathiesonNature2018	4214-3958 calBCE (5210±30 BP, PSUAMS-2232)	Latvia_MN_o3	Latvia MN EHG	Zvejnieki	Latvia	56.2833	25.1333	729122	F	..	U4a1
I4554	ZVEJ24, Burial 207	1240k	MathiesonNature2018	4048-3951 calBCE (5180±30 BP, PSUAMS-2237)	Latvia_MN_o3	Latvia MN EHG	Zvejnieki	Latvia	56.2833	25.1333	722665	F	..	U4d1
I4436	ZVEJ14, Burial 261	1240k	MathiesonNature2018	4318-4051 calBCE (5335±30 BP, PSUAMS-2233)	Latvia_MN_o2	Latvia MN mix / Latvia MN early	Zvejnieki	Latvia	56.2833	25.1333	751632	M	R1b1a1	U4a1
I4627	ZVEJ26	1240k	MathiesonNature2018	4311-3978 calBCE (5280±55 BP, Ua-3639)	Latvia_MN	Latvia MN WHG	Zvejnieki	Latvia	56.2833	25.1333	686273	M	R1b1a1	U4a1
I4437	ZVEJ15, Burial 226	1240k	MathiesonNature2018	4330-4057 calBCE (5370±30 BP, PSUAMS-2234)	Latvia_MN	Latvia MN WHG / Latvia MN early	Zvejnieki	Latvia	56.2833	25.1333	732248	F	..	U5a1d2
I5405	LEPI_17	1240k	MathiesonNature2018	5836-5632 calBCE (6829±53 BP, AA-58320)	Serbia_IronGates_N	Lepenski_Vir / SEE N	Lepenski Vir	Serbia	44.5529	22.0276	206255	F	..	HV
Donkalnis6	Donkalnis6	1240k	MittnikNatureCommunications2018	4718-4503 calBCE (5770±40 BP, Poz-61574)	Lithuania_EMN_Narva	Lithuania_EMN_Narva	Donkalnis	Lithuania	55.808	22.422	945839	F	..	U5a2e
Donkalnis7	Donkalnis7	1240k	MittnikNatureCommunications2018	5374-4939 calBCE (6220±90 BP, Poz-61576)	Lithuania_EMN_Narva	Lithuania_EMN_Narva	Donkalnis	Lithuania	55.808	22.422	467765	M	R1b1a1a	U5a2d1
Kretuonas1	Kretuonas1	1240k	MittnikNatureCommunications2018	4453-3818 calBCE (5350±130 BP, OxA-5935)	Lithuania_EMN_Narva	Lithuania_EMN_Narva	Kretuonas 1B	Lithuania	55.26	26.098	298198	F	..	U5b1
Kretuonas2	Kretuonas2	1240k	MittnikNatureCommunications2018	5500-2900 BCE	Lithuania_EMN_Narva	Lithuania_EMN_Narva	Kretuonas 1B	Lithuania	55.26	26.098	653282	M	I2a1a2	U5b2b
Kretuonas4	Kretuonas4	1240k	MittnikNatureCommunications2018	5500-2900 BCE	Lithuania_EMN_Narva	Lithuania_EMN_Narva	Kretuonas 1B	Lithuania	55.26	26.098	1006360	F	..	U5b1b1a
Spiginas1	Spiginas1	1240k	MittnikNatureCommunications2018	4442-4243 calBCE (5470±40 BP, Poz-61572)	Lithuania_EMN_Narva	Lithuania_EMN_Narva	Spiginas	Lithuania	55.768	22.417	998529	M	I2a1a1b1a	H11a
I0001	I0001	390K	MathiesonNature2018	6221-5986 calBCE (7205±50 BP, OxA-7738)	Luxembourg_Loschbour	WHG	Echternach	Luxembourg	49.81	6.4	464995	M	I2a1a2	U5b1a
I0676	MACE7, KV VIII, SE 513	1240k	MathiesonNature2018	5979-5732 calBCE (6960±50 BP, Poz-82188)	Macedonia_N	SEE Neolithic / SEE 2	Skopje, Sopiste, Govrlevo	North Macedonia	41.9	21.35	860846	M	G2a2b2b1	J1c1
I1109	MP10	1240k	MathiesonNature2018	5733-5631 calBCE (6796±36 BP, OxA-32539)	Bulgaria_MalakPreslavets_N_oHighEEF	MalakPreslavets N / SEE Neolithic / SEE 1/ SEE N	Malak Preslavets	Bulgaria	43.98	26.4	254956	F	..	J2b1
I2216_published	MP15	1240k	MathiesonNature2018	5983-5793 calBCE (7000±30 BP, PSUAMS-2340)	Bulgaria_MalakPreslavets_N_oHighEEF_published	MalakPreslavets N / SEE Neolithic / SEE 1/ SEE N	Malak Preslavets	Bulgaria	43.98	26.4	62931	F	..	J2b1
I3879	MP6, Burial 10; inventory: S26	1240k	MathiesonNature2018	5982-5755 calBCE (6990±40 BP, PSUAMS-2221)	Bulgaria_MalakPreslavets_N_oHighEEF	MalakPreslavets N / SEE Neolithic / SEE 1/ SEE N	Malak Preslavets	Bulgaria	43.98	26.4	155886	M	G2a2b2a	H
I1295	MP13, Burial 18; inventory: S36	1240k	MathiesonNature2018	5885-5723 calBCE (6914±34 BP, OxA-32542)	Bulgaria_MalakPreslavets_N	MalakPreslavets N o / SEE Neolithic	Malak Preslavets	Bulgaria	43.98	26.4	152930	M	G2a2b2a	J1c
I2215_published	MP9	1240k	MathiesonNature2018	6073-5985 calBCE (7160±30 BP, PSUAMS-2341)	Bulgaria_MalakPreslavets_N_published	MalakPreslavets N o / SEE Neolithic	Malak Preslavets	Bulgaria	43.98	26.4	84943	M	P1	T2b
I1108	MP1	1240k	MathiesonNature2018	6010-5841 calBCE (7044±38 BP, OxA-32530)	Bulgaria_MalakPreslavets_N_oLowEEF	MalakPreslavets N o2 / SEE Neolithic	Malak Preslavets	Bulgaria	43.98	26.4	273662	M	T1a1	T2e
I1113	MP3	1240k	MathiesonNature2018	6076-5928 calBCE (7162±35 BP, OxA-32532)	Bulgaria_MalakPreslavets_N	MalakPreslavets N o2 / SEE Neolithic	Malak Preslavets	Bulgaria	43.98	26.4	236110	F	..	U5a1c
I1297	MP17, Burial D10; inventory: S29	1240k	MathiesonNature2018	5731-5631 calBCE (6795±35 BP, OxA-32547)	Bulgaria_MalakPreslavets_N	MalakPreslavets N o2 / SEE Neolithic	Malak Preslavets	Bulgaria	43.98	26.4	118702	F	..	H5b
I2165	Merich4, Burial mound N1; Individual N6	1240k	MathiesonNature2018	3072-2895 calBCE (4340±30 BP, Beta-432797)	Bulgaria_EBA_o2	Merichleri_EBA / SEE EBA	Merichleri, Kairyaka necropolis	Bulgaria	42.1329	25.4963	857708	M	I2a1b1a2a2a2	T2
I11300	Ar-J11 (Jentillarri11)	1240k	OlaldeScience2019	3500-2700 BCE	Spain_MLN	N_Iberia_MLN_Jentillarri_BasqueCountry	Basque Country	Spain	43.0866	-2.2154	0.056043	F	n/a (female)	J2a1a1a
I11301	Ar-J14 (Jentillarri 14)	1240k	OlaldeScience2019	3500-2700 BCE	Spain_MLN	N_Iberia_MLN_Jentillarri_BasqueCountry	Basque Country	Spain	43.0866	-2.2154	0.820909	F	n/a (female)	H1j8
I11249	Ar-J10 (Jentillarri 10)	1240k	OlaldeScience2019	3500-2700 BCE	Spain_MLN	N_Iberia_MLN_Jentillarri_BasqueCountry	Basque Country	Spain	43.0866	-2.2154	1.46098	M	I2a1b1b	U5b1
I11248	Ar-J.6 (Jentillarri 6)	1240k	OlaldeScience2019	3500-2700 BCE	Spain_MLN	N_Iberia_MLN_Jentillarri_BasqueCountry	Basque Country	Spain	43.0866	-2.2154	2.87133	M	I2a1b1b	J2a1a1a
I7602	Mandubi Zelaia-13G-12.15 (x.4; y.74; Z.151)	1240k	OlaldeScience2019	3500-2700 BCE	Spain_MLN	N_Iberia_MLN_MandubiZelaia_BasqueCountry	Mandubi Zelaia	Spain	43.0858	-2.2512	0.931627	M	I2a1b1b	J1c1
I7603	Mandubi Zelaia-13G-12.9 (x.10; y74;z.152)	1240k	OlaldeScience2019	3500-2700 BCE	Spain_MLN	N_Iberia_MLN_MandubiZelaia_BasqueCountry	Mandubi Zelaia	Spain	43.0858	-2.2512	0.860499	M	I2a1b1b	K1a2b
I7605	Mandubi Zelaia-13G-15.4 (x.32; y.9; z.158)	1240k	OlaldeScience2019	3500-2700 BCE	Spain_MLN	N_Iberia_MLN_MandubiZelaia_BasqueCountry	Mandubi Zelaia	Spain	43.0858	-2.2512	0.428036	M	I2a1b1b	H3
I7604	Mandubi Zelaia-13G-14.5	1240k	OlaldeScience2019	3500-2700 BCE	Spain_MLN	N_Iberia_MLN_MandubiZelaia_BasqueCountry	Mandubi Zelaia	Spain	43.0858	-2.2512	1.19163	M	I2a1b1b	H1ak
I6266	I6266, KLD89-11\22, Klady, kurgan 11, grave 22	1240k	WangNatureCommunications2019	3504-3348 calBCE (4615±25 BP, PSUAMS-3881)	Russia_Caucasus_Maikop_Novosvobodnaya	Russia_Caucasus_Maikop_Novosvobodnaya / Caucasus Eneolithic/Maykop (Eneo + EBA)	Klady, Dlinnaya Polyana	Russia	44.385	40.3946	498628	M	J2a1a1a2b2a3b1a~	X2f
I6267	I6267, KLD89-11\43, Klady, kurgan 11, grave 43	1240k	WangNatureCommunications2019	3637-3196 calBCE (4675±70 BP, OxA-5058)	Russia_Caucasus_Maikop_Novosvobodnaya	Russia_Caucasus_Maikop_Novosvobodnaya / Caucasus Eneolithic/Maykop (Eneo + EBA)	Klady, Dlinnaya Polyana	Russia	44.385	40.3946	172630	F	..	T2c1
I6268	I6268, KLD89-11\50, Klady, kurgan 11, grave 50	1240k	WangNatureCommunications2019	3766-3382 calBCE (4835±60 BP, OxA-5059)	Russia_Caucasus_Maikop_Novosvobodnaya	Russia_Caucasus_Maikop_Novosvobodnaya / Caucasus Eneolithic/Maykop (Eneo + EBA)	Klady, Dlinnaya Polyana	Russia	44.385	40.3946	336886	M	J2a1a1a2b2a3b~	R1a
I6272	I6272, KLADY_DLP, Klady-Dlinnaya Polyana,	1240k	WangNatureCommunications2019	3337-2925 calBCE [union of two dates: 3337-3021 calBCE (4460±30 BP, PSUAMS-3905); 3308-2925 calBCE (4420±20 BP, PSUAMS-4251)]	Russia_Caucasus_Maikop_Novosvobodnaya	Russia_Caucasus_Maikop_Novosvobodnaya / Caucasus Eneolithic/Maykop (Eneo + EBA)	Klady, Dlinnaya Polyana	Russia	44.385	40.3946	396795	M	G2a2a2	U1b1
I3214	TDPAD-01	1240k	OlaldeScience2019	3400-3100 BCE	Spain_MLN	NW_Iberia_MLN_Paloma_Asturias	Asturias, Soto de las Regueras, Cueva de la Paloma	Spain	43.4102	-5.98496	0.025886	M	H2c1a~	V3
I1298_published	OH-00, child	1240k	MathiesonNature2018	6057-5805 calBCE (7060±50 BP, Poz-81112)	Bulgaria_N_published	Ohoden N / SEE Neolithic / SEE N	Ohoden	Bulgaria	43.3743	23.7293	96851	F	..	K1a
N25.SG	N25	Shotgun	FernandesScientificReports2018	4600-4000 BCE	Poland_BKG.SG	Poland_BKG.SG	Oslonki	Poland	52.61	18.8	1055361	F	..	K2a
N26.SG	N26	Shotgun	FernandesScientificReports2018	4335-4058 calBCE (5380±35 BP, Poz-77330)	Poland_BKG.SG	Poland_BKG.SG	Konary	Poland	50.67	21.38	1049737	M	G2a2b2a1a	T2b30
N27.SG	N27	Shotgun	FernandesScientificReports2018	4600-4000 BCE	Poland_BKG.SG	Poland_BKG.SG	Oslonki	Poland	52.61	18.8	1003248	M	G2a2b2a1a1	V14
N28.SG	N28	Shotgun	FernandesScientificReports2018	4251-3996 calBCE	Poland_BKG.SG	Poland_BKG.SG	Oslonki	Poland	52.61	18.8	984960	M	G2a2b2a1a1	T2b
N31.SG	N31	Shotgun	FernandesScientificReports2018	4327-4051 calBCE (5350±40 BP, Poz-77356)	Poland_BKG.SG	Poland_BKG.SG	Oslonki	Poland	52.61	18.8	969046	F	..	H26
N36.SG	N36	Shotgun	FernandesScientificReports2018	4600-4000 BCE	Poland_BKG.SG	Poland_BKG.SG	Konary	Poland	50.67	21.38	976414	F	..	J1c5
RISE431.SG	Barrow 4, skeleton 2	Shotgun	AllentoftNature2015	2286-2044 calBCE (3762±27 BP, OxA-27967)	Poland_CordedWare_ProtoUnetice.SG	Poland_CordedWare_ProtoUnetice.SG	Leki Male	Poland	52.143	16.538	0.111	M	R1a1a1	T2e
N18.SG	N18	Shotgun	FernandesScientificReports2018	3632-3376 calBCE (4730±35 BP, Poz-71316)	Poland_TRB.SG	Poland_TRB.SG	Pikutkowo	Poland	52.62	18.96	1.88942	F	n/a (female)	N1a1a1
N19.SG	N19	Shotgun	FernandesScientificReports2018	3636-3379 calBCE (4750±35 BP, Poz-71309)	Poland_TRB_o.SG	Poland_TRB.SG	Pikutkowo	Poland	52.62	18.96	2.09671	F	n/a (female)	V14
N20.SG	N20	Shotgun	FernandesScientificReports2018	3633-3377 calBCE (4735±35 BP, Poz-71315)	Poland_TRB.SG	Poland_TRB.SG	Pikutkowo	Poland	52.62	18.96	0.974753	M	C1a2	H3t
I5079	RAD1	1240k	MathiesonNature2018	3651-3110 calBCE (4700±90 BP, Beta-187421)	Croatia_N_Starcevo	Radovanci_C / SEE CA	Radovanci	Croatia	45.4885	17.6413	812932	F	..	J1c2
I2533	ROM29, Complex grave 3	1240k	MathiesonNature2018	5480-5372 calBCE (6470±30 BP, PSUAMS-1748)	Romania_EN	SEE MN / SEE Neolithic / SEE 2 / SEE N	Carcea	Romania	44.2667	23.9	766906	F	..	J1c5
I2532	ROM1, P1 square 1 -3, M1, 3.15m; Level 5c	1240k	MathiesonNature2018	5715-5626 calBCE (6755±30 BP, PSUAMS-1747)	Romania_EN	SEE MN / SEE Neolithic / SEE 2 / SEE N	Carcea	Romania	44.2667	23.9	708400	M	G2a2b2b	K1a2
RISE507.508.merge.SG	5910-2A,5910-2B	Shotgun	AllentoftNature2015	3323-2932 calBCE (4433±21 BP) [R_combine: (4423±29 BP, OxA-31219); (4442±29 BP, OxA-31220)]	Russia_Afanasievo.SG	Russia_Afanasievo.SG	River Kuyum	Russia	51.498	85.97	0.462	F	n/a (female)	U5a1a1
RISE509.SG	StPet43, collection 6136, individual 5	Shotgun	AllentoftNature2015	2889-2668 calBCE (4186±27 BP, OxA-31221)	Russia_Afanasievo.SG	Russia_Afanasievo.SG	Bateni	Russia	54.3566	90.9192	0.974	F	n/a (female)	T2c1a2
RISE510.SG	6136-9	Shotgun	AllentoftNature2015	2848-2465 calBCE (4040±45 BP, OxA-31222)	Russia_Afanasievo.SG	Russia_Afanasievo.SG	Bateni	Russia	54.3566	90.9192	0.236	F	n/a (female)	J2a2a
RK1001	BZNK-034/4, kurgan 21, grave 11	1240k	WangNatureCommunications2019	2881-2639 calBCE (4171±22 BP, MAMS-29816)	Russia_Caucasus_EBA_Yamnaya	Yamnaya Caucasus	Kuban steppe, Rasshevatskij 1	Russia	45.5372	41.1165	1.54551	M	R1b1a1b1	U5a1d
SA6010	BZNK-008/3, kurgan 2, grave 13	1240k	WangNatureCommunications2019	2886-2671 calBCE (4185±23 BP, MAMS-29821)	Russia_EBA_Yamnaya_o	Yamnaya Caucasus	Kaspi steppe, ≈†arachalsun 6	Russia	45.7257	43.9869	0.4313	M	R1b1a2	U5a1g
ZO2002	BZNK-281/2, kurgan 4, grave 4/Ind. 2	1240k	WangNatureCommunications2019	3300-2500 BCE	Russia_Caucasus_EBA_Yamnaya	Yamnaya Caucasus	North Caucasus steppe, Zolotarj√´vka 2	Russia	45.659	42.6067	0.813761	F	n/a (female)	U5a1+@16192
RK1007	BZNK-035/2, kurgan 21, grave 13	1240k	WangNatureCommunications2019	3331-3013 calBCE (4447±22 BP, MAMS-29818)	Russia_Caucasus_EBA_Yamnaya	Yamnaya Caucasus	Kuban steppe, Rasshevatskij 1	Russia	45.5372	41.1165	0.179359	F	n/a (female)	T2a1
MK5004	MK5004, BZNK-073/4, Marinskaya 5, kurgan 1, grave 25	1240k	WangNatureCommunications2019	3400-3000 BCE	Russia_Caucasus_LateMaikop	Russia_Caucasus_LateMaikop / Caucasus Eneolithic/Maykop (Eneo + EBA)	Piedmont, Mar'inskaja 5	Piedmont, Mar'inskaja 5	Russia	43.9054	43.5219	M	L	T2al
MK5008	MK5008.B0101, BZNK-066/3, Marinskaya 5, kurgan 1, grave 16	1240k	WangNatureCommunications2019	3369-3103 calBCE (4544±25 BP, MAMS-29810)	Russia_Caucasus_LateMaikop	Russia_Caucasus_LateMaikop	Piedmont, Mar'inskaja 6	Piedmont, Mar'inskaja 5	Russia	43.9054	43.5219	M	J1	T1a2
RISE546.SG	Kurgan 1, grave 13	Shotgun	AllentoftNature2015	3300-2500 BCE	Russia_Kalmykia_EBA_Yamnaya.SG	Russia_EBA_Yamnaya_Kalmykia.SG	Temrta IV	Russia	46.539	43.699	0.151	M	R1b1a1b	U5a1d2b
RISE547.SG	Kurgan 1, grave 9	Shotgun	AllentoftNature2015	2886-2631 calBCE (4175±35 BP, GrA-58960)	Russia_Kalmykia_EBA_Yamnaya.SG	Russia_EBA_Yamnaya_Kalmykia.SG	Temrta IV	Russia	46.539	43.699	0.729	M	R1b1a1b1b3	T2a1a
RISE548.SG	Kurgan 1, grave 6	Shotgun	AllentoftNature2015	3300-2500 BCE	Russia_Kalmykia_EBA_Yamnaya.SG	Russia_EBA_Yamnaya_Kalmykia.SG	Temrta IV	Russia	46.539	43.699	1.089	M	R1b1a1b1b	U4
RISE550.SG	Kurgan 1, grave 3	Shotgun	AllentoftNature2015	3335-2634 calBCE (4312±94 BP, IGAN-2880)	Russia_Kalmykia_EBA_Yamnaya.SG	Russia_EBA_Yamnaya_Kalmykia.SG	Peshany V	Russia	46.556	43.676	0.521	M	R1b1a1b1a	U5a1i
RISE552.SG	Kurgan 4, grave 8	Shotgun	AllentoftNature2015	2846-2144 calBCE (3940±90 BP, IGAN-4079)	Russia_Kalmykia_EBA_Yamnaya.SG	Russia_EBA_Yamnaya_Kalmykia.SG	Ulan V	Russia	46.615	43.334	2.839	M	I2a1b1a2a2a2	T2a1a
RISE240.SG	kurgan 1, grave 11	Shotgun	AllentoftNature2015	2879-2631 calBCE (4160±30 BP, GrA-45038)	Russia_Kalmykia_EBA_Yamnaya.SG	Russia_EBA_Yamnaya_Kalmykia.SG	Sukhaya Termista I	Russia	46.58	43.678	0.201	F	n/a (female)	U5a1d1
RISE555.SG	CGG_2_011887	Shotgun	AllentoftNature2015	2853-2495 calBCE (4082±28 BP, AA-R-20358)	Russia_EBA_o1.SG	Russia_EBA.SG	Stalingrad Quarry	Russia	48.716	44.5	0.218	M	R1b1a1b1b3	N1a1a-T152C
I0122	Khvalynsk II Grave 12, SVP 35	1240k	MathiesonNature2015	4936-4730 calBCE (5960±25 BP, PSUAMS-4031)	Russia_Khvalynsk_Eneolithic	Russia_Khvalynsk / Russia_Khvalynsk_Eneolithic1	Samara Oblast, Volga River Valley, Khvalynsk II	Russia	52.3534	48.0784	569453	M	R1b1a2	H2a1
I0433	Khvalynsk II Grave 1, SVP HB 46	1240k	MathiesonNature2015	4697-4539 calBCE (5760±25 BP, PSUAMS-4032)	Russia_Khvalynsk_Eneolithic	Russia_Khvalynsk / Russia_Khvalynsk_Eneolithic2	Samara Oblast, Volga River Valley, Khvalynsk II	Russia	52.3534	48.0784	431545	M	R1a	U5a1
Kostenki14	Kostenki14	3.7M	FuNature2016	37426-34726 calBCE (33250±500 BP, OxA-X-2395-15)	Russia_Kostenki14	Russia_Kostenki14	Kostenki	Russia	51.23	39.3	1095867	M	CF	..
SA6002	SIJ.001.A, BZNK-277/1, kurgan 1, grave 12, individual 1	1240k	WangNatureCommunications2019	3332-3021 calBCE (4454±23 BP, MAMS-31139)	Russia_LateMaikop	Russia_LateMaikop / Caucasus Eneolithic/Maykop (Eneo + EBA)	Sinjucha, Kuban steppe	Russia	45.05	39.91	2.43287	F	n/a (female)	U4c1
MA1.SG	Malta1	Shotgun	RaghavanNature2013	22621-22171 calBCE (20240±60 BP, UCIAMS-79666)	Russia_MA1_HG.SG	Russia_MA1_HG.SG	Mal'ta	Russia	52.9	103.5	820035	M	R	..
BU2001	BU2001.A0101, BZNK-305/1, Beliy Ugol 2, kurgan 1, grave 11	1240k	WangNatureCommunications2019	2866-2582 calBCE (4125±19 BP, HD-29619)	Russia_North_Caucasus	Russia_North_Caucasus	Piedmont, Belij Ugol 2	Russia	44.0236	42.8185	0.336958	M	R1b1a1b1b	..
GW1001	GW1001.A0101, BZNK-287/1, Goryachevodskiy 2, kurgan 3, grave 10	1240k	WangNatureCommunications2019	2883-2638 calBCE (4174±24 BP, MAMS-29807)	Russia_North_Caucasus	Russia_North_Caucasus	Piedmont, Gorjaƒçevodskij 1	Russia	44.0319	43.13	1.13224	M	R1b1a1b1b	U2e1b
I1723	I1723, Goryachevodskiy 2, kurgan 3, grave 5	1240k	WangNatureCommunications2019	2877-2626 calBCE (4150±31 BP, OxA-16190)	Russia_North_Caucasus	Russia_North_Caucasus	Goryachevadskiy	Russia	44.0319	43.13	0.064897	M	R1b1a1b1	U5b2
LYG001	LYG001.A0101, BZNK-297/1, Lysogorskaya 6, kurgan 3, grave 4	1240k	WangNatureCommunications2019	2866-2580 calBCE (4122±23 BP, MAMS-29825)	Russia_North_Caucasus	Russia_North_Caucasus	Piedmont, Lysogarskaya	Russia	44.0534	43.2103	0.995972	M	R1b1a1b	H13a1a2
MK5009	MK5009.A0101, BZNK-064/2, Marinskaya 5, kurgan 1, grave 10	1240k	WangNatureCommunications2019	2879-2631 calBCE (4160±30 BP, MAMS-110549)	Russia_North_Caucasus	Russia_North_Caucasus	Piedmont, Mar'inskaja 5	Russia	43.9054	43.5219	0.515949	M	R1b1a1b	R1a1a
PG2002	PG2002.A0101, BZNK-303/1, Progress 2, kurgan 1, grave 25b	1240k	WangNatureCommunications2019	2476-2303 calBCE (3929±22 BP, MAMS-29815)	Russia_North_Caucasus	Russia_North_Caucasus	Piedmont, Progress 2	Russia	43.8227	43.3503	0.28174	F	n/a (female)	U1a1a3
RK1003	RK1003.C0101, BZNK-042/3, Rasshevatskiy 1, kurgan 21, grave 21	1240k	WangNatureCommunications2019	2899-2701 calBCE (4218±24 BP, MAMS-29817)	Russia_North_Caucasus	Russia_North_Caucasus	Kuban steppe, Rasshevatskij 1	Russia	45.5372	41.1165	0.165278	F	n/a (female)	R1a1a
KBD001	KBD001, BZNK-123/2, Kabardinka, kurgan 2, grave 1b	1240k	WangNatureCommunications2019	2197-1975 calBCE (3690±30 BP, UGAMS-13455)	Russia_North_Caucasus_MBA	Russia_North_Caucasus_MBA_early	North Caucasus mountains, Kabardinka	Russia	43.8263	42.7162	4.71381	M	R1b1a1b1	I4a
I0126	Kurgan 1, Grave 1, SVP 51	1240k	MathiesonNature2015	2867-2475 calBCE (4081±54 BP, AA-53803)	Russia_MBA_Poltavka	Russia Poltavka	Samara Oblast, Volga River Valley, Kutuluk River, Kutuluk III	Russia	53.31	51.15	0.347	M	R1b1a1b1b	H6a2
I0440_published	Kurgan 1, Grave 1, SVP 53	1240k	MathiesonNature2015	2887-2636 calBCE (4180±30 BP, Beta-392492)	Russia_MBA_Poltavka_published	Russia Poltavka	Samara Oblast, Volga River Valley, Sok River, Lopatino II	Russia	53.6397	50.6643	4.953	M	R1b1a1b1b3	I3a
I0442	SVP55, Zhuravlikha I, kurgan 1, grave 10	1240k	NarasimhanPattersonScience2019	2800-2000 BCE	Russia_MBA_Poltavka_contam	Russia Poltavka contam	Samara Oblast, Volga River Valley, Bolshoi Irgiz River, Zhuravlikha I	Russia	53.38	52.12	0.024	F	n/a (female)	U5a1i
I6294	41, Grachevka II 2/1	1240k	NarasimhanPattersonScience2019	2877-2635 calBCE (4160±20 BP, PSUAMS-2956)	Russia_MBA_Poltavka	Russia Poltavka	Samara Oblast, Volga River Valley, Sok River, Grachevka	Russia	53.5898	50.5713	1.02177	M	R1b1a1b1b	U5a1g
I7671	Bobrovka kurgan 1, grave 1	1240k	NarasimhanPattersonScience2019	2885-2674 calBCE (4185±20 BP, PSUAMS-4275)	Russia_MBA_Poltavka_o2	Russia Poltavka o	Samara Oblast, Volga River Valley, Bobrovka	Russia	53.1664	50.6736	1.68229	M	R1b1a1b1b	U5a1b
I8745	Nikolaevka III K.1 B.3	1240k	NarasimhanPattersonScience2019	2500-2200 BCE	Russia_MBA_Poltavka	Russia Poltavka	Samara Oblast, Volga River Valley, Nikolaevka Kurgan	Russia	49.9667	44.6667	0.776334	M	R1b1a1b1b3	U4b
I0419	Kurgan 7, Grave 1, SVP27	1240k	NarasimhanPattersonScience2019 (supplement of MathiesonNature2018)	2200-1900 BCE	Russia_Potapovka_o2	Russia_Potapovka_o2	Samara Oblast, Volga River Valley, Samara River, Utyevka VI	Russia	52.9128	50.9906	0.728242	M	R1a1a1b2a2	U2e1h
I0418_published	Kurgan 4, Grave 1, SVP 24	1240k	MathiesonNature2015	2131-1767 calBCE (3583±52 BP, AA-53802)	Russia_MBA_Poltavka_published	Russia_MBA_Poltavka_published	Samara Oblast, Volga River Valley, Samara River, Utyevka VI	Russia	52.9128	50.9906	0.123	F	n/a (female)	T1a1
I0244	SVP62, Grachevka II, kurgan 5, grave 3	1240k	NarasimhanPattersonScience2019	2343-2039 calBCE (3779±40 BP) [R_combine: (3752±52 BP, AA-53806); (3815±60 BP, Le-6545)]	Russia_Potapovka_o1	Russia_Potapovka_o	Samara Oblast, Volga River Valley, Sok River, Grachevka	Russia	53.5898	50.5713	3.82248	F	n/a (female)	U2e1a1
I0246	Kurgan 6, Grave 2, SVP 41	1240k	NarasimhanPattersonScience2019 (supplement of MathiesonNature2018)	2468-1925 calBCE (3760±100 BP, AA-12568)	Russia_Potapovka	Russia_Potapovka_o	Samara Oblast, Volga River Valley, Samara River, Utyevka VI	Russia	52.9128	50.9906	0.166957	M	R1a1a1	C1
RISE386.SG	burial 4	Shotgun	AllentoftNature2015	2335-2041 calBCE (3775±34 BP, OxA-30991)	Russia_MLBA_Sintashta.SG	Russia_Sintashta_MLBA.SG	Bulanovo	Russia	52.453	55.16	0.415	M	R1a1a1	J1c1b1a
RISE392.SG	kurgan 4 burial B	Shotgun	AllentoftNature2015	2131-1891 calBCE (3626±33 BP, OxA-30999)	Russia_MLBA_Sintashta.SG	Russia_Sintashta_MLBA.SG	Stepnoe VII Cemetery	Russia	53.876	59.076	0.598	M	R1a1a1b2a2	J2b1a2a
RISE394.SG	burial 6 skeleton 1	Shotgun	AllentoftNature2015	1953-1748 calBCE (3532±34 BP, OxA-30993)	Russia_MLBA_Sintashta.SG	Russia_Sintashta_MLBA.SG	Bulanovo	Russia	52.453	55.16	0.363	F	n/a (female)	U2e1e
RISE395.SG	kurgan 25 burial 12	Shotgun	AllentoftNature2015	2008-1750 calBCE (3540±33 BP, OxA-30996)	Russia_MLBA_Sintashta.SG	Russia_Sintashta_MLBA.SG	Bol'shekaraganskii	Russia	52.637	59.536	2.397	F	n/a (female)	U2e1h
I0354	SVP1, Spiridonovka IV, kurgan 1, grave 15	1240k	NarasimhanPattersonScience2019 (supplement of MathiesonNature2018, which itself supplements MathiesonNature2015)	2021-1689 calBCE (3517±56 BP, AA-47809)	Russia_Srubnaya_o1	Russia_Srubnaya_o	Samara Oblast, Volga River Valley, Samara River, Spiridonovka IV	Russia	53.03	50.39	0.611429	F	n/a (female)	U5a1
MK3003	MK3003.A0101, BZNK-051/1, Marinskaya 3, kurgan 1, grave 7	1240k	WangNatureCommunications2019	2580-2470 calBCE (4020±22 BP, MAMS-29809)	Russia_Steppe_Catacomb	Russia_Steppe_Catacomb	Piedmont, Mar'inskaja 3	Russia	43.9254	43.5303	0.551024	F	n/a (female)	U4a2
RK4001	RK4001.A0101, BZNK-284/1, Rasshevatskiy 4, kurgan 1, grave 4	1240k	WangNatureCommunications2019	2451-2201 calBCE (3837±22 BP, MAMS-29819)	Russia_Steppe_Catacomb	Russia_Steppe_Catacomb	Kuban steppe, Rasshevatskij 4	Russia	45.536	41.0595	1.00447	M	R1b1a1b1b	U5a1i
RK4002	RK4002.B0101, BZNK-304/2, Rasshevatskiy 4, kurgan 1, grave 5	1240k	WangNatureCommunications2019	2662-2474 calBCE (4050±22 BP, MAMS-29820)	Russia_Steppe_Catacomb	Russia_Steppe_Catacomb	Kuban steppe, Rasshevatskij 4	Russia	45.536	41.0595	1.11849	M	R1b1a1b1	U4d3
SA6003	SA6003.B0101, BZNK-010/2, Sharakhalsun 6, kurgan 2, grave 9	1240k	WangNatureCommunications2019	2470-2209 calBCE (3890±40 BP, GIN-12400)	Russia_Steppe_Catacomb	Russia_Steppe_Catacomb	Kaspi steppe, ≈†arachalsun 6	Russia	45.7257	43.9869	0.472648	M	R1b1a1b1	U2e3a
PG2001	Progress-2 BZNK-113/4, kurgan 1, grave 37	1240k	WangNatureCommunications2019	4994-4802 calBCE (6012±28 BP, MAMS-110564)	Russia_Steppe_Eneolithic	Russia_Steppe_Eneolithic / Steppe Eneolithic	Piedmont, Progress 2	Russia	43.8227	43.3503	881613	M	R1b1a2	I3a
PG2004	Progress-2 BZNK-062/3, kurgan 4, grave 9	1240k	WangNatureCommunications2019	4240-4047 calBCE (5304±25 BP, MAMS-11210)	Russia_Steppe_Eneolithic	Russia_Steppe_Eneolithic / Steppe Eneolithic	Piedmont, Progress 2	Russia	43.8227	43.3503	868287	M	R1b1a2	H2
VJ1001	Vonjucka-1 BZNK-311/2, kurgan 1, grave 8	1240k	WangNatureCommunications2019	4337-4177 calBCE (5409±24 BP, MAMS-29823)	Russia_Steppe_Eneolithic	Russia_Steppe_Eneolithic / Steppe Eneolithic	Piedmont, Vonjucka 1	Russia	44.02	43.1555	807867	F	..	T2a1b
IV3002	IV3002.A0101, BZNK-293/1, Ipatovo 3, kurgan 2, grave 187	1240k	WangNatureCommunications2019	3617-2885 calBCE [union of two dates: 3617-3124 calBCE (4630±50 BP, GIN-10297); 3332-2885 calBCE (4370±70 BP, GIN-10953)]	Russia_Steppe_Maykop_o	Russia_Steppe_Maykop_o	North Caucasus steppe, Ipatovo 3	Russia	45.6854	42.9214	229615	M	T1a	X1'2'3
SA6013	SA6013.B0101, BZNK-009/2, Sharakhalsun 6, kurgan 2, grave 11	1240k	WangNatureCommunications2019	3360-3102 calBCE (4524±22 BP, MAMS-29246)	Russia_Steppe_Maykop_o	Russia_Steppe_Maykop_o	Kaspi steppe, ≈†arachalsun 6	Russia	45.7257	43.9869	403901	M	R1a	I5b
AY2001	AY2001.A0101.TF1.1, BZNK-290/1, Aygurskiy 2, kurgan 22, grave 15	1240k	WangNatureCommunications2019	3514-3360 calBCE (4636±27 BP) [R_combine: (4480±50 BP, GIN-11811); (4698±32 BP, OxA-16182)]	Russia_Steppe_Maykop_o2	Russia_Steppe_Maykop_o1	Kaspi steppe, Aygurskij 2	Russia	45.6883	43.2646	3.21343	F	n/a (female)	T2e
AY2003	AY2003.A0101.TF1.1, BZNK-289/1, Aygurskiy 2, kurgan 22, grave 9	1240k	WangNatureCommunications2019	3630-3376 calBCE (4726±31 BP, OxA-16147)	Russia_Steppe_Maykop	Russia_Steppe_Maykop	Kaspi steppe, Aygurskij 2	Russia	45.6883	43.2646	745293	F	..	H2a1
SA6001	SA6001.A0101, BZNK-004/3, Sharakhalsun 6, kurgan 2, grave 17	1240k	WangNatureCommunications2019	3520-3371 calBCE (4673±28 BP, MAMS-31143)	Russia_Steppe_Maykop	Russia_Steppe_Maykop	Kaspi steppe, ≈†arachalsun 6	Russia	45.7257	43.9869	743648	F	..	U7b
SA6004	SA6004, BZNK-003/4, Sharakhalsun 6, kurgan 2, grave 18	1240k	WangNatureCommunications2019	3359-3034 calBCE (4500±40 BP, GIN-12401)	Russia_Steppe_Maykop	Russia_Steppe_Maykop	Kaspi steppe, ≈†arachalsun 6	Russia	45.7257	43.9869	775252	M	Q1b2b1b2b~	U7b
Bul10	Obekt 12 a, Nr. 1 d (1_)	1240k	MathiesonNature2018	3092-2921 calBCE (4396±20 BP, MAMS-26835)	Bulgaria_EBA_Ezero	Sabrano_EBA_Ezero / SEE EBA	Nova Zagora, Sabrano	Bulgaria	42.4296	25.8984	66247	F	..	..
I3136	ORC_III_21.3	1240k	OlaldeNature2018	3516-3370 calBCE (4665±30 BP, PSUAMS-2069)	Scotland_N	Scotland_Early_Neolithic_Raschoille	Scotland, Argyll and Bute, Oban, Raschoille Cave	United Kingdom	56.4033	-5.47806	4.661	F	n/a (female)	H1+16189
I3137_published	ORC_IV_17.19	1240k	OlaldeNature2018	3800-3000 BCE	Scotland_N_published	Scotland_Early_Neolithic_Raschoille	Scotland, Argyll and Bute, Oban, Raschoille Cave	United Kingdom	56.4033	-5.47806	0.076	M	I2a1b	HV0+195
I3138	ORC_IVa_87.6	1240k	OlaldeNature2018	3312-2920 calBCE (4415±25 BP, PSUAMS-2156)	Scotland_N	Scotland_Early_Neolithic_Raschoille	Scotland, Argyll and Bute, Oban, Raschoille Cave	United Kingdom	56.4033	-5.47806	5.007	F	n/a (female)	K1a4a1
I3133	ORC_III_10.4	1240k	OlaldeNature2018	3627-3377 calBCE (4725±20 BP, PSUAMS-2154)	Scotland_N	Scotland_Early_Neolithic_Raschoille	Scotland, Argyll and Bute, Oban, Raschoille Cave	United Kingdom	56.4033	-5.47806	4.569	M	I2a1a2	K1a+195
I3134	ORC_III_17.21	1240k	OlaldeNature2018	3630-3377 calBCE (4730±25 BP, PSUAMS-2155)	Scotland_N	Scotland_Early_Neolithic_Raschoille	Scotland, Argyll and Bute, Oban, Raschoille Cave	United Kingdom	56.4033	-5.47806	4.652	M	I2a1b1a1a1	T2
I3135	ORC_III_19.1	1240k	OlaldeNature2018	3638-3386 calBCE (4770±30 BP, PSUAMS-2068)	Scotland_N_mediumlowEEF	Scotland_Early_Neolithic_Raschoille	Scotland, Argyll and Bute, Oban, Raschoille Cave	United Kingdom	56.4033	-5.47806	4.588	M	I2a1b1a1a1b	U5b2a+@16192
I3041	SB 513A2	1240k	OlaldeNature2018	3942-3037 BCE	Scotland_N_mediumlowEEF	Scotland_Early_Neolithic_Raschoille	Scotland, Argyll and Bute, Oban, Raschoille Cave	United Kingdom	56.4146	-5.46918	1.396	M	I2a1b1a1a1	K1a3a
I5370	ORC_III 12.10	1240k	OlaldeNature2018	4000-3300 BCE	Scotland_N	Scotland_Early_Neolithic_Raschoille	Scotland, Oban, Raschoille	United Kingdom	56.4146	-5.46918	0.044	F	n/a (female)	K1a+195
I5371	ORC_II_95.2	1240k	OlaldeNature2018	4000-3300 BCE	Scotland_N	Scotland_Early_Neolithic_Raschoille	Scotland, Oban, Raschoille	United Kingdom	56.4146	-5.46918	0.363	F	n/a (female)	H4a1a2a
I2988	GENSCOT60	1240k	OlaldeNature2018	3516-3362 calBCE (4645±29 BP, SUERC-68711)	Scotland_N	Scotland_Neolithic_Clachaig	Scotland, Clachaig	United Kingdom	55.4	-5.2	4.769	F	n/a (female)	U5b2a+@16192
I2659	GENSCOT28	1240k	OlaldeNature2018	3766-3640 calBCE (4914±27 BP, SUERC-68702)	Scotland_N	Scotland_Neolithic_DistilleryOban	Scotland, Distillery Cave	United Kingdom	56.41	-5.471	2.985	F	n/a (female)	H1c
I2660	GENSCOT29	1240k	OlaldeNature2018	3515-3357 calBCE (4631±29 BP, SUERC-68703)	Scotland_N_mediumlowEEF	Scotland_Neolithic_DistilleryOban	Scotland, Distillery Cave	United Kingdom	56.41	-5.471	3.914	M	I2a1b1a1a1	U5a2+16294
I2691	GENSCOT30	1240k	OlaldeNature2018	3710-3632 calBCE (4881±25 BP, SUERC-68704)	Scotland_N_mediumlowEEF	Scotland_Neolithic_DistilleryOban	Scotland, Distillery Cave	United Kingdom	56.41	-5.471	3.456	M	I2a1b1a1a2~	J1c1
I2636	GENSCOT08	1240k	OlaldeNature2018	3516-3365 calBCE (4651±33 BP, SUERC-68640)	Scotland_N	Scotland_Neolithic_HolmofPapa	Scotland, Orkney, Holm of Papa Westray North	United Kingdom	59.35	-2.873	6.846	F	n/a (female)	V
I2637	GENSCOT09	1240k	OlaldeNature2018	3510-3340 calBCE (4697±33 BP, SUERC-68641)	Scotland_N	Scotland_Neolithic_HolmofPapa	Scotland, Orkney, Holm of Papa Westray North	United Kingdom	59.35	-2.873	2.773	M	I2a1a2	K1b1a1
I2650	GENSCOT10	1240k	OlaldeNature2018	3500-3360 calBCE (4754±36 BP, SUERC-68642)	Scotland_N	Scotland_Neolithic_HolmofPapa	Scotland, Orkney, Holm of Papa Westray North	United Kingdom	59.35	-2.873	1.958	M	I2a1b1a2	T2c1d1
I2651	GENSCOT11	1240k	OlaldeNature2018	3330-3090 calBCE (4525±36 BP, SUERC-68643)	Scotland_N	Scotland_Neolithic_HolmofPapa	Scotland, Orkney, Holm of Papa Westray North	United Kingdom	59.35	-2.873	1.585	F	n/a (female)	K1a1b1
I2933	GENSCOT71; IS1976, BC3, SC4, DL28-.9, DL28.3; skull 5	1240k	OlaldeNature2018	3011-2884 calBCE (4309±29 BP, SUERC-68722)	Scotland_N	Scotland_Neolithic_Isbister	Scotland, Orkney, Isbister	United Kingdom	58.74	-2.916	4.261	M	I2a1b1a1a1b	J1c9
I2934	GENSCOT72	1240k	OlaldeNature2018	3340-3023 calBCE (4466±33 BP, SUERC-69071)	Scotland_N	Scotland_Neolithic_Isbister	Scotland, Orkney, Isbister	United Kingdom	58.74	-2.916	3.793	F	n/a (female)	U5a2c3
I2935	GENSCOT73	1240k	OlaldeNature2018	3336-2939 calBCE (4451±29 BP, SUERC-68723)	Scotland_N	Scotland_Neolithic_Isbister	Scotland, Orkney, Isbister	United Kingdom	58.74	-2.916	5.731	M	I2a1a2a1a2a	U8b1b
I3085	GENSCOT74; IS1976, DL715.23 BC4b	1240k	OlaldeNature2018	3340-3027 calBCE (4471±29 BP, SUERC-68724)	Scotland_N	Scotland_Neolithic_Isbister	Scotland, Orkney, Isbister	United Kingdom	58.74	-2.916	4.256	F	n/a (female)	K1a+195
I2977	GENSCOT75; IS1976 M25/30, BC6 ST5, DL248.14; skull 14	1240k	OlaldeNature2018	3010-2708 calBCE (4275±33 BP, SUERC-69072)	Scotland_N	Scotland_Neolithic_Isbister	Scotland, Orkney, Isbister	United Kingdom	58.74	-2.916	4.535	M	I2a1b2	H1
I2978	GENSCOT76	1240k	OlaldeNature2018	3336-3024 calBCE (4464±29 BP, SUERC-68725)	Scotland_N	Scotland_Neolithic_Isbister	Scotland, Orkney, Isbister	United Kingdom	58.74	-2.916	4.642	M	I2a1a2a1a2a	K1b1a1
I2979	GENSCOT77; IS1976, Adult 17/22 DL2122 S.53, BC4/3ST4, DL2122.6 ISIIS; skull 2	1240k	OlaldeNature2018	3334-2935 calBCE (4447±29 BP, SUERC-68726)	Scotland_N	Scotland_Neolithic_Isbister	Scotland, Orkney, Isbister	United Kingdom	58.74	-2.916	4.568	M	I2a1a2	K1a+195
I2629_published	GENSCOT01	1240k	OlaldeNature2018	3350-2350 BCE	Scotland_N_published	Scotland_Neolithic_Isbister	Scotland, Orkney, Isbister	United Kingdom	58.74	-2.916	0.019	M	I2	n/a (<2x)
I2657	GENSCOT26	1240k	OlaldeNature2018	3955-3773 calBCE (5052±30 BP, SUERC-68701)	Scotland_N	Scotland_Neolithic_MacarthurCave_5000-4000_cal_BCE	Scotland, Argyll and Bute, Oban, Macarthur Cave	United Kingdom	56.42	-5.472	0.138	M	I2a1b1a1a1	W1+119
I2980	GENSCOT78	1240k	OlaldeNature2018	3364-3101 calBCE (4530±33 BP, SUERC-69073)	Scotland_N	Scotland_Neolithic_PointofCott	Scotland, Orkney, Point of Cott	United Kingdom	59.3101	-2.94071	4.715	F	n/a (female)	H1
I2796_published	GENSCOT79	1240k	OlaldeNature2018	3706-3536 calBCE (4856±33 BP, SUERC-69074)	Scotland_N_published	Scotland_Neolithic_PointofCott	Scotland, Orkney, Point of Cott	United Kingdom	59.3101	-2.94071	0.032	M	I2a1a2	H3
I2631	GENSCOT03	1240k	OlaldeNature2018	3263-2905 calBCE (4384±36 BP, SUERC-68633)	Scotland_N	Scotland_Neolithic_Quoyness	Scotland, Orkney, Quoyness	United Kingdom	59.23	-2.568	3.823	M	I2a1a2	H5
I2634	GENSCOT06	1240k	OlaldeNature2018	3707-3528 calBCE (4851±34 BP, SUERC-68638)	Scotland_N	Scotland_Neolithic_TulachantSionnach	Scotland, Tulach an t'Sionnach	United Kingdom	58.54	-3.598	0.775	M	I2a1a2	U2+152
I2633	GENSCOT05, Site B	1240k	OlaldeNature2018	3768-3638 calBCE (4911±32 BP, SUERC-68634)	Scotland_N	Scotland_Neolithic_TullochofAssery	Scotland, Tulloch of Assery	United Kingdom	58.53	-3.603	2.833	F	n/a (female)	T2e1
I7554	NMS Unreg 1	1240k	OlaldeNature2018	3368-3102 calBCE (4541±32 BP, SUERC-73433 )	Scotland_N	Scotland_Neolithic_Unstan	Scotland, Orkney, Unstan Chamber Tomb	United Kingdom	58.9863	-3.249	3.41009	M	I2a1a2a1a2a	J1c9
bal004.SG	Balintore4	Shotgun	SanchezQuintoPNAS2019	3368-3103 calBCE (4543±24 BP, MAMS-21254)	Scotland_Megalithic.SG	Scottish_MN_Balintore	Scotland, Ross and Cromarty, Balintore	United Kingdom	57.757	-3.91195	1.10339	F	n/a (female)	H1
lai001.SG	Lairo1	Shotgun	SanchezQuintoPNAS2019	3367-3102 calBCE (4537±34 BP, SUERC-45833)	Scotland_Megalithic.SG	Scottish_MN_Lairo	Scotland, Orkney, Knowe of Lairo	United Kingdom	59.053	-2.853	0.108781	M	I2a1a2	U5b2
mid001.SG	Mideowe2	Shotgun	SanchezQuintoPNAS2019	3364-3102 calBCE (4531±28 BP, SUERC-46401)	Scotland_Megalithic.SG	Scottish_MN_Midhowe	Scotland, Orkney, Rousay, Midhowe	United Kingdom	59.1576	-3.10046	0.192354	M	I2a1a2	K1a+195
mid002.SG	Midhowe1	Shotgun	SanchezQuintoPNAS2019	3623-3372 calBCE (4700±30 BP, SUERC-46400)	Scotland_Megalithic.SG	Scottish_MN_Midhowe	Scotland, Orkney, Rousay, Midhowe	United Kingdom	59.1576	-3.10046	0.184923	M	I2a1a2	H5+16311
I8567	C.E.-1, 92.11	1240k	OlaldeScience2019	3500-3300 BCE	Spain_MLN	SE_Iberia_MLN_CovetaEmpareta_Valencia	Valencian Community, Val√®ncia/Valencia, Bocairent, La Coveta Emparet√†	Spain	38.7623	-0.586981	0.145333	M	H2c1a~	X2
I8568	C.E.-2, 92-8	1240k	OlaldeScience2019	3496-3355 calBCE (4615±20 BP, PSUAMS-4432)	Spain_MLN	SE_Iberia_MLN_CovetaEmpareta_Valencia	Valencian Community, Val√®ncia/Valencia, Bocairent, La Coveta Emparet√†	Spain	38.7623	-0.586981	0.481954	F	n/a (female)	X2b+226
I7600	LL12, S-EVA 22879	1240k	OlaldeScience2019	4000-3350 BCE	Spain_MLN	SE_Iberia_MLN_Llometes_Alicante	Alicante, Alcoi, Llometes	Spain	38.7025	-0.48631	0.335074	F	n/a (female)	K1a2a
I7643	LL3, S-EVA 22872	1240k	OlaldeScience2019	3952-3713 calBCE (5040±33 BP, MAMS-16344)	Spain_MLN	SE_Iberia_MLN_Llometes_Alicante	Valencian Community, Alacant/Alicante, Alcoi, Les Llometes	Spain	38.7025	-0.48631	0.138472	M	H2c1a~	K1a1b1
I7644	LL4	1240k	OlaldeScience2019	3635-3386 calBCE (4760±22 BP, MAMS-16353)	Spain_MLN	SE_Iberia_MLN_Llometes_Alicante	Valencian Community, Alacant/Alicante, Alcoi, Les Llometes	Spain	38.7025	-0.48631	0.355377	M	I2a1a2	n/a (<2x)
I7646	LL7, S-EVA 22875	1240k	OlaldeScience2019	3711-3540 calBCE (4880±28 BP, MAMS-16339)	Spain_MLN	SE_Iberia_MLN_Llometes_Alicante	Valencian Community, Alacant/Alicante, Alcoi, Les Llometes	Spain	38.7025	-0.48631	0.124738	F	n/a (female)	H1e1c
I7647	LL9, S-EVA 22876	1240k	OlaldeScience2019	4045-3955 calBCE (5180±24 BP, MAMS-16335)	Spain_MLN	SE_Iberia_MLN_Llometes_Alicante	Valencian Community, Alacant/Alicante, Alcoi, Les Llometes	Spain	38.7025	-0.48631	0.020102	M	H2c1a~	K1b1a
I7645	LL5, S-EVA 22874	1240k	OlaldeScience2019	3981-3804 calBCE (5120±25 BP, MAMS-16340)	Spain_MLN	SE_Iberia_MLN_Llometes_Alicante	Valencian Community, Alacant/Alicante, Alcoi, Les Llometes	Spain	38.7025	-0.48631	0.028574	M	I2a1a1b	HV0d
I7601	LL10, S-EVA 22877	1240k	OlaldeScience2019	3644-3528 calBCE (4810±22 BP, MAMS-16354)	Spain_MLN	SE_Iberia_MLN_Llometes_Alicante	Alicante, Alcoi, Llometes	Spain	38.7025	-0.48631	0.161148	M	G2a2a1	X2b+226
I7642	LL27	1240k	OlaldeScience2019	2909-2706 calBCE (4240±23 BP, MAMS-16338)	Spain_MLN	SE_Iberia_MLN_Llometes_Alicante	Valencian Community, Alacant/Alicante, Alcoi, Les Llometes	Spain	38.7025	-0.48631	0.906329	M	I2a1b1b	J2b1a
I7594	LL2, S-EVA 22871	1240k	OlaldeScience2019	3518-3371 calBCE (4670±22 BP, MAMS-16356)	Spain_MLN	SE_Iberia_MLN_Llometes_Alicante	Alicante, Alcoi, Llometes	Spain	38.7025	-0.48631	0.162089	F	n/a (female)	U5b2b
I7598	LL25	1240k	OlaldeScience2019	3622-3375 calBCE (4710±22 BP, MAMS-16346)	Spain_MLN	SE_Iberia_MLN_Llometes_Alicante	Alicante, Alcoi, Llometes	Spain	38.7025	-0.48631	0.420707	M	G2a2a1	U5b3
I4331	VV1, Grave 2A	1240k	MathiesonNature2018	1618-1517 calBCE (3305±20 BP, PSUAMS-2257)	Croatia_MBA	SEE EBA	Veliki Vanik	Croatia	43.194	17.344	725669	M	J2b2a1a1a1b~	I1a1
I4332	VV3, Grave 2C	1240k	MathiesonNature2018	1613-1508 calBCE (3290±20 BP, PSUAMS-2258)	Croatia_MBA	SEE EBA	Veliki Vanik	Croatia	43.194	17.344	730118	F	..	W3a1
I2526	S2a	1240k	MathiesonNature2018	5468-5225 calBCE (6370±25 BP, PSUAMS-2342)	Bulgaria_C	SEE MN	Samovodene	Bulgaria	43.1395	25.6102	373136	F	..	T2e
I4665_published	LEPI_54E	1240k	MathiesonNature2018	6205-5907 calBCE (7155±54 BP, OxA-25210)	Serbia_IronGates_N_published	SEE Neolithic	Lepenski Vir	Serbia	44.5529	22.0276	22611	F	..	J2b1d
I4666_published	LEPI_61	1240k	MathiesonNature2018	6222-5912 calBCE (7179±73 BP, OxA-25211)	Serbia_IronGates_N_published	SEE Neolithic / SEE N	Lepenski Vir	Serbia	44.5529	22.0276	38986	M	R	H40
I4918	SAJE	1240k	MathiesonNature2018	6000-5300 BCE	Serbia_EN_Starcevo	Serbia_Starcevo_N / SEE Neolithic	Saraorci-Jezava	Serbia	44.4864	21.0761	816992	F	..	K1a4a1
I2181_published	21	1240k	MathiesonNature2018	4606-4447 calBCE (5680±30 BP, Beta-432803)	Bulgaria_C_oSteppe_published	Smyadovo C / SEE CA	Smyadovo	Bulgaria	43.0578	26.9836	71542	M	F	HV15
I2423	23	1240k	MathiesonNature2018	4536-4354 calBCE (5610±40 BP, Poz-83493)	Bulgaria_C	Smyadovo C / SEE CA	Smyadovo	Bulgaria	43.0578	26.9836	499639	F	..	H
I2424	26	1240k	MathiesonNature2018	4445-4253 calBCE (5490±40 BP, Poz-93494)	Bulgaria_C	Smyadovo C / SEE CA	Smyadovo	Bulgaria	43.0578	26.9836	652285	F	..	U4a
I2430	40	1240k	MathiesonNature2018	4602-4403 calBCE (5670±30 BP, Beta-432806)	Bulgaria_C	Smyadovo C / SEE CA	Smyadovo	Bulgaria	43.0578	26.9836	617793	M	R1b	K1a26
I2176_published	12	1240k	MathiesonNature2018	3340-3026 calBCE (4470±30 BP, Ly-5516)	Bulgaria_EBA_published_contam	Smyadovo EBA / SEE EBA	Smyadovo	Bulgaria	43.0578	26.9836	625516	M	I2a1b1a2	U1a1
I2425	28	1240k	MathiesonNature2018	4676-4407 calBCE (5690±40 BP, Poz-83662)	Bulgaria_C	Sushina C / SEE CA	Sushina	Bulgaria	43.0589	26.7672	213091	F	..	T2c1b
I2426_published	29	1240k	MathiesonNature2018	4446-4258 calBCE (5500±40 BP, Poz-83501)	Bulgaria_C_published	Sushina C / SEE CA	Sushina	Bulgaria	43.0589	26.7672	30449	M	I	K1
I2427	32	1240k	MathiesonNature2018	4446-4331 calBCE (5520±30 BP, Beta-432805)	Bulgaria_C	Sushina C / SEE CA	Sushina	Bulgaria	43.0589	26.7672	661216	F	..	H1j
I10942	122	1240k	OlaldeScience2019	5500-4500 BCE	Gibraltar_EN	SW_Iberia_EN_Gibraltar	Gibraltar, Europa 1	Gibraltar	36.132	-5.34377	0.453229	F	n/a (female)	N1a1a1
I7549	CH-08-C12-UE1214-E6	1240k	OlaldeScience2019	4300-3700 BCE	Spain_MLN	SW_Iberia_MLN_HockeySanFernando	C√°diz, San Fernando, Campo de Hockey	Spain	36.445	-6.21	0.285374	F	n/a (female)	K1a4a1
I7550	CH-08-C15-UE1502-E4	1240k	OlaldeScience2019	4700-3600 BCE	Spain_MLN	SW_Iberia_MLN_HockeySanFernando	C√°diz, San Fernando, Campo de Hockey	Spain	36.445	-6.21	1.18543	F	n/a (female)	K1b1a
I7547	CH-08-C12-UE1210-E2	1240k	OlaldeScience2019	4300-3700 BCE	Spain_MLN	SW_Iberia_MLN_HockeySanFernando	C√°diz, San Fernando, Campo de Hockey	Spain	36.445	-6.21	0.058102	F	n/a (female)	K1a+195
I7679_published	CH-08-C14A-UE1402-E21	1240k	OlaldeScience2019	4300-3700 BCE	Spain_MLN_published	SW_Iberia_MLN_HockeySanFernando	C√°diz, San Fernando, Campo de Hockey	Spain	36.445	-6.21	0.030499	F	n/a (female)	H
I8134	CH-08-C17A-UE1709-E4	1240k	OlaldeScience2019	4700-3600 BCE	Spain_MLN	SW_Iberia_MLN_HockeySanFernando	C√°diz, San Fernando, Campo de Hockey	Spain	36.445	-6.21	1.67311	F	n/a (female)	U5b3
RISE94.SG	grave 26:I	Shotgun	AllentoftNature2015	2623-2468 calBCE (4025±30 BP, OxA-29033)	Sweden_BattleAxe.SG	Sweden_BattleAxe.SG	Viby	Sweden	56.025	14.233	0.927	M	R1a1a1	K1a2a
RISE97.SG	grave 72(II)	Shotgun	AllentoftNature2015	2030-1830 calBCE (3590±29 BP, OxA-28986)	Sweden_LN.SG	Sweden_LN.SG	Fredriksberg	Sweden	55.557	13.059	0.746	F	n/a (female)	K2a5
RISE98.SG	grave 49, S skeleton	Shotgun	AllentoftNature2015	2278-2032 calBCE (3736±32 BP, OxA-28987)	Sweden_LN.SG	Sweden_LN.SG	L Beddinge 56	Sweden	55.381	13.445	6.125	M	R1b1a1b1a1a	K1b1a1
RISE179.SG	barrow I grave 5:1, gallery grave	Shotgun	AllentoftNature2015	2015-1774 calBCE (3556±28 BP, OxA-29193)	Sweden_LN.SG	Sweden_LN.SG	Abek√•s I	Sweden	55.397	13.6	0.045	M	I1	K1a3
KRD001	TK_12_81	1240k	SkourtaniontiCell2020	5722-5634 calBCE (6783±23 BP, MAMS-40663)	Turkey_TellKurdu_EC	TellKurdu	Hatay Province, Tell Kurdu	Turkey	36.3294	36.4443	242444	M	H2c~	..
KRD002	TK_24_3	1240k	SkourtaniontiCell2020	5007-4846 calBCE (6044±22 BP, MAMS-40664)	Turkey_TellKurdu_EMC	TellKurdu	Hatay Province, Tell Kurdu	Turkey	36.3294	36.4443	177010	M	G2a2b2	..
KRD003	TK_22_2	1240k	SkourtaniontiCell2020	5714-5572 calBCE (6739±23 BP, MAMS-40665)	Turkey_TellKurdu_EC	TellKurdu	Hatay Province, Tell Kurdu	Turkey	36.3294	36.4443	421793	M	J1	..
KRD004	TK_25_80	1240k	SkourtaniontiCell2020	5719-5628 calBCE (6766±25 BP, MAMS-40666)	Turkey_TellKurdu_EC	TellKurdu	Hatay Province, Tell Kurdu	Turkey	36.3294	36.4443	69273	F	..	..
KRD005	TK_25_89	1240k	SkourtaniontiCell2020	5775-5661 calBCE (6838±24 BP, MAMS-40667)	Turkey_TellKurdu_EC	TellKurdu	Hatay Province, Tell Kurdu	Turkey	36.3294	36.4443	41367	M	C	..
KRD006	TK_26_12	1240k	SkourtaniontiCell2020	5800-5400 BCE	Turkey_TellKurdu_EC	TellKurdu	Hatay Province, Tell Kurdu	Turkey	36.3294	36.4443	251088	F	..	..
I5884_published	Mos44, Grave 68, 294 + 523 + 524 + 525 + 526	1240k	MathiesonNature2018	2886-2680 calBCE (4189±17 BP) [R_combine: (4195±20 BP, PSUAMS-2828); (4175±30 BP, PSUAMS-7830)]	Ukraine_EBA_published	Ukraine_EBA_published	Dereivka I	Ukraine	48.9142	33.7649	1.139	M	R1b1a1b1b	U5a2b
I5882	Mos40, Grave 94, 281	1240k	MathiesonNature2018	3308-2925 calBCE (4420±20 BP, PSUAMS-2826)	Ukraine_Eneolithic_oHG	Ukraine_Eneolithic_oHG	Dereivka I	Ukraine	48.9142	33.7649	399798	F	..	U5a2+16294
I4110	Mos57, Grave73, 263	1240k	MathiesonNature2018	3629-3377 calBCE (4725±25 BP, UCIAMS-186349)	Ukraine_Eneolithic	Ukraine_Eneolithic_SredniStog	Dereivka I	Ukraine	48.9142	33.7649	580868	F	..	J2b1d
I6561	Mos70, Skeleton 5, 88 knees up	1240k	MathiesonNature2018	3900-3400 BCE	Ukraine_MBA	Ukraine_Eneolithic_SredniStog_o4	Alexandria	Ukraine	49.5407	37.698	738261	M	R1a1a1	H2a1a
I1763	StPet9, site 6, collection 6462, individual 23	1240k	MathiesonNature2018	8282-7960 calBCE (8960±50 BP, Poz-81127)	Ukraine_Mesolithic	Ukraine Mesolithic	Vasil'evka	Ukraine	47.4342	35.2764	831221	M	I2a1a1b	U5b2
I1819	StPet12, site 9, collection 6462, individual 25	1240k	MathiesonNature2018	9107-8556 calBCE (9420±50 BP, Poz-81128)	Ukraine_Mesolithic	Ukraine Mesolithic	Vasil'evka	Ukraine	47.4342	35.2764	813114	M	R1a	U5b2
I1733	StPet8, site 5, collection 6462, individual 30	1240k	MathiesonNature2018	9000-7500 BCE	Ukraine_Mesolithic	Ukraine Mesolithic	Vasil'evka	Ukraine	47.4342	35.2764	254785	F	..	U4b
I1737_published	StPet10, site 7, collection 6462, individual 11	1240k	MathiesonNature2018	8543-8299 calBCE (9200±35 BP, PSUAMS-2394)	Ukraine_Mesolithic_published	Ukraine Mesolithic	Vasil'evka	Ukraine	47.4342	35.2764	77982	F	..	U5a2
I5876	Mos35, Grave 142, ?	1240k	MathiesonNature2018	7040-6699 calBCE (7960±30 BP, PSUAMS-2811)	Ukraine_Mesolithic	Ukraine Mesolithic	Dereivka I	Ukraine	48.9142	33.7649	475706	M	R1a	U5a2+16294
I5885_published	Mos45, Grave 84, ?	1240k	MathiesonNature2018	6392-5921 calBCE (7270±110 BP, OxA-6161)	Ukraine_Mesolithic_published	Ukraine Mesolithic	Dereivka I	Ukraine	48.9142	33.7649	163110	F	..	U5b2b
I1736	StPet11, site 8, collection 6285, individual 11	1240k	MathiesonNature2018	6242-6072 calBCE (7320±40 BP, Poz-81154)	Ukraine_N	Ukraine N	Vasil'evka	Ukraine	47.4342	35.2764	650136	F	..	U5b2b1
I1734	StPet7, site 4, collection 6285, individual 14	1240k	MathiesonNature2018	7451-7056 calBCE (8190±60 BP, Poz-81129)	Ukraine_N	Ukraine N	Vasil'evka	Ukraine	47.4342	35.2764	764467	M	R1b	U5b2
I1738	StPet4, collection 6204, individual 4	1240k	MathiesonNature2018	5475-5320 calBCE (6420±40 BP, Poz-81153)	Ukraine_N	Ukraine N	Vovnigi	Ukraine	48.1333	35.0833	725220	M	I2a1b1a2a2a	U5a2+16294
I1732	StPet3, collection 6204, individual 7	1240k	MathiesonNature2018	5372-5134 calBCE (6300±40 BP, Poz-81130)	Ukraine_N	Ukraine N	Vovnigi	Ukraine	48.1333	35.0833	733086	F	..	U4b
I3714	Mos24, Grave28, 124	1240k	MathiesonNature2018	5500-4800 BCE	Ukraine_N	Ukraine N	Volniensky, Vilnianka	Ukraine	47.9543	35.3893	118718	M	I2a1b1	U4d
I3715	Mos27, Grave9, 111	1240k	MathiesonNature2018	5636-5483 calBCE (6655±35 BP, PSUAMS-1907)	Ukraine_N	Ukraine N	Volniensky, Vilnianka	Ukraine	47.9543	35.3893	466974	M	I2a1b1a2	U2e1h
I3717	Mos49, Grave 46, 242	1240k	MathiesonNature2018	5371-5216 calBCE (6330±35 BP, PSUAMS-1908)	Ukraine_N	Ukraine N	Dereivka I	Ukraine	48.9142	33.7649	496612	M	I2a1b1a2	U5a2+16294
I4111	Mos60, Grave 123, 307	1240k	MathiesonNature2018	4725-4542 calBCE (5795±35 BP, PSUAMS-1910)	Ukraine_N	Ukraine N	Dereivka I	Ukraine	48.9142	33.7649	728256	F	..	U4d
I4112_published	Mos61, Grave 1, 196	1240k	MathiesonNature2018	5500-4500 BCE	Ukraine_N_published	Ukraine N	Dereivka I	Ukraine	48.9142	33.7649	54682	M	R1b	U5a2+16294
I4114	Mos64, Grave 103, 290	1240k	MathiesonNature2018	5474-5324 calBCE (6420±35 BP, PSUAMS-1911)	Ukraine_N	Ukraine N	Dereivka I	Ukraine	48.9142	33.7649	592049	M	R1b	U5a1
I3712_published	Mos21, 130, H266, grave 35	1240k	MathiesonNature2018	5512-5376 calBCE (6490±25 BP, PSUAMS-2300)	Ukraine_N_published	Ukraine N	Volniensky, Vilnianka	Ukraine	47.9543	35.3893	56730	M	I2a1b1a2	U4b1a
I3713_published	Mos23, 104, H268, grave 1	1240k	MathiesonNature2018	5201-4905 calBCE (6080±25 BP, PSUAMS-2301)	Ukraine_N_published	Ukraine N	Volniensky, Vilnianka	Ukraine	47.9543	35.3893	53024	M	I2	U4b1a
I3716_published	Mos28, 120, H273, grave 25	1240k	MathiesonNature2018	5473-5320 calBCE (6410±25 BP, PSUAMS-2302)	Ukraine_N_published	Ukraine N	Volniensky, Vilnianka	Ukraine	47.9543	35.3893	95143	M	I2a1b1	U5b2
I5868_published	Mos11, Grave 27, 122 (or is it Grave 227?)	1240k	MathiesonNature2018	5471-5231 calBCE (6385±25 BP, PSUAMS-2807)	Ukraine_N_published	Ukraine N	Volniensky, Vilnianka	Ukraine	47.9543	35.3893	20747	M	I2a1b1a	U4d
I5870	Mos16, Grave 32, 128	1240k	MathiesonNature2018	5475-5331 calBCE (6430±25 BP, PSUAMS-2684)	Ukraine_N	Ukraine N	Volniensky, Vilnianka	Ukraine	47.9543	35.3893	214705	M	I2a1b1a2a2a2	U4b1b1
I5872_published	Mos25, Grave26, 121	1240k	MathiesonNature2018	5481-5374 calBCE (6485±25 BP, PSUAMS-2808)	Ukraine_N_published	Ukraine N	Volniensky, Vilnianka	Ukraine	47.9543	35.3893	97167	M	I2a1b	U5a2+16294
I5873_published	Mos32, Grave 14, 114	1240k	MathiesonNature2018	5472-5315 calBCE (6400±25 BP, PSUAMS-2809)	Ukraine_N_published	Ukraine N	Volniensky, Vilnianka	Ukraine	47.9543	35.3893	21944	F	..	U4b
I5875	Mos34, Grave 53, 249	1240k	MathiesonNature2018	5295-5053 calBCE (6210±25 BP, PSUAMS-2810)	Ukraine_N	Ukraine N	Dereivka I	Ukraine	48.9142	33.7649	444315	M	I2a1b1a2	U4a1
I5881_published	Mos39, Grave 20, 215	1240k	MathiesonNature2018	5215-5052 calBCE (6190±20 BP, PSUAMS-2825)	Ukraine_N_published	Ukraine N	Dereivka I	Ukraine	48.9142	33.7649	71101	M	R1b	U5a1
I5883	Mos41, Grave 39, 234	1240k	MathiesonNature2018	5209-4998 calBCE (6140±25 BP, PSUAMS-2827)	Ukraine_N	Ukraine N	Dereivka I	Ukraine	48.9142	33.7649	166148	M	R1b	U4a
I5886_published	Mos46, Grave 12, 207	1240k	MathiesonNature2018	5313-5214 calBCE (6290±25 BP, PSUAMS-2829)	Ukraine_N_published	Ukraine N	Dereivka I	Ukraine	48.9142	33.7649	81249	M	I2a1b1a2	U4a
I5889_published	Mos50, Grave 109, 296	1240k	MathiesonNature2018	5314-4727 calBCE (6110±120 BP, OxA-5031)	Ukraine_N_published	Ukraine N	Dereivka I	Ukraine	48.9142	33.7649	50686	F	..	U5a2+16294
I5890	Mos51, Grave 87, 275	1240k	MathiesonNature2018	5291-5058 calBCE (6210±20 BP, PSUAMS-2830)	Ukraine_N	Ukraine N	Dereivka I	Ukraine	48.9142	33.7649	294663	M	R1b	U5a1
I5892	Mos59, Grave 33, 280	1240k	MathiesonNature2018	5301-4952 calBCE (6175±60 BP, OxA-6162)	Ukraine_N	Ukraine N	Dereivka I	Ukraine	48.9142	33.7649	117491	M	P1~	U4a1
I5957_published	MOs30, Grave 10, 112	1240k	MathiesonNature2018	5470-5221 calBCE (6365±30 BP, PSUAMS-3981)	Ukraine_N_published	Ukraine N	Volniensky, Vilnianka	Ukraine	47.9543	35.3893	76993	M	I2a1b1	T2
I6133_published	Mos31, Grave 13, 113	1240k	MathiesonNature2018	6500-4000 BCE	Ukraine_N_published	Ukraine N	Volniensky, Vilnianka	Ukraine	47.9543	35.3893	40050	F	..	U5b2
I3718	Mos52 Grave 86 (also Mos36, Grave X)	1240k	MathiesonNature2018	5359-5212 calBCE (6300±35 BP, PSUAMS-1909)	Ukraine_N	Ukraine N	Dereivka I	Ukraine	48.9142	33.7649	496968	M	R1b	U5a1
I3719_published	Mos53, 289, H298, grave 102	1240k	MathiesonNature2018	4983-4795 calBCE (5995±25 BP, PSUAMS-2303)	Ukraine_N_o2_published	Ukraine_N_o2_published	Dereivka I	Ukraine	48.9142	33.7649	191889	M	I2a1b1	H1
I1917	Yamna1	1240k	MathiesonNature2018	3096-2913 calBCE (4390±30 BP, Beta-432809)	Ukraine_Ozera_EBA_Yamnaya	Ukraine_Ozera_EBA_Yamnaya	Ozera, OAE-99	Ukraine	48.9912	33.9505	0.909	F	n/a (female)	R0a1+152
I1926	1V1a-H1	1240k	MathiesonNature2018	3982-3632 calBCE [union of two dates: 3763-3632 calBCE (4890±30 BP, Beta-432808); 3982-3653 calBCE (4985±30 BP, OxA-25991)]	Ukraine_Trypillia_published	Ukraine Trypillia	Verteba Cave	Ukraine	48.7225	25.8808	219791	M	G2a2b2a	H5a
I2110	4.V4a-H4	1240k	MathiesonNature2018	3911-3650 calBCE (4976±33 BP, OxA-26203)	Ukraine_Trypillia	Ukraine Trypillia	Verteba Cave	Ukraine	48.7225	25.8808	164691	M	G2a2b2a	T2b
I2111_published	5.V5a-H5	1240k	MathiesonNature2018	3765-3543 calBCE (4888±32 BP, OxA-26204)	Ukraine_Trypillian_published	Ukraine Trypillia	Verteba Cave	Ukraine	48.7225	25.8808	62041	M	G2a	HV
I3151_published	6 V6a-H6	1240k	MathiesonNature2018	4000-3600 BCE	Ukraine_Trypillia_published	Ukraine Trypillia	Verteba Cave	Ukraine	48.7225	25.8808	34031	M	E1b1b1a1	U8b1b
I4088	URZI16	1240k	MathiesonNature2018	4332-4064 calBCE (5380±25 BP, PSUAMS-1832)	Romania_C_Bodrogkeresztur	Urziceni C / SEE CA	Urziceni	Romania	47.7467	22.395	699220	F	..	K2a
I4089	URZI48	1240k	MathiesonNature2018	3765-3640 calBCE (4915±25 BP, PSUAMS-1746)	Romania_C_Bodrogkeresztur	Urziceni C / SEE CA	Urziceni	Romania	47.7467	22.395	784776	M	C1a2a	J1c
I5359	19.210/28.593	1240k	OlaldeNature2018	4000-3300 BCE	Wales_N	Wales_Early_Neolithic_Tinkinswood	Wales, Glamorgan, Tinkinswood	United Kingdom	51.4514	-3.30787	0.733	M	I2a1b1a1a1	H5
I1960	Tyumen50, Kurgan 6, Mergen 6 (no inventory number)	1240k	NarasimhanPattersonScience2019	6367-6072 calBCE [union of two dates: 6333-6072 calBCE (7330±40 BP, Poz-82198); 6367-6078 calBCE (7355±40 BP, OxA-33489)]	Russia_HG_Tyumen	WSHG	Siberia, western, Tyumen Oblast	Russia	56.0362	69.3389	805830	F	..	U2e3
I5766	Tomsk10, inventory number 3079	1240k	NarasimhanPattersonScience2019	4230-3984 calBCE (5261±33 BP, OxA-33486)	Russia_HG_Sosnoviy	WSHG	Siberia, Sosnoviy Ostrov	Russia	57.3589	65.365	625559	F	..	U5a2b1
I2529_published	YABA4	1240k	MathiesonNature2018	5723-5571 calBCE (6750±40 BP, Poz-81117)	Bulgaria_N_published	Yabalkovo N / SEE Neolithic / SEE N	Yabalkovo, Dimitrovgrad, Haskovo	Bulgaria	42.1	25.75	629247	M	I2a1b	T1a
I0698_published	YABA2	1240k	MathiesonNature2018	6000-5900 BCE	Bulgaria_N_published	Yabalkovo N / SEE Neolithic / SEE N	Yabalkovo, Dimitrovgrad, Haskovo	Bulgaria	42.1	25.75	727428	M	G2a2a1a2	H
I2105	Yamna4	1240k	MathiesonNature2018	3300-2500 BCE	Ukraine_EBA_Yamnaya	Ukraine_EBA_Yamnaya	Shevchenko, OAE-2003	Ukraine	48.2204	37.1461	802473	F	..	T1a1
I3141_published	Yamna 5	1240k	MathiesonNature2018	3300-2500 BCE	Ukraine_EBA_Yamnaya_published	Ukraine_EBA_Yamnaya_published	Shevchenko, OAE-2003	Ukraine	48.2204	37.1461	45365	F	..	H15b1
I0370	SVP HB 10, K. 3, gr. 1, Ishkinovka I, k3/7	1240k	MathiesonNature2015 (1240k of same same sample with 390k in HaakLazaridis2015)	3300-2500 BCE	Russia_Samara_EBA_Yamnaya	Yamnaya_Samara	Samara Oblast, Volga River Valley, Eastern Orenburg, Pre-Ural steppe, Ishkinovka I	Russia	51.27	58.18	695086	M	R1b1a1b1b3	H13a1a1
I0441	SVP HB 54, Kurmanaevka III, K. 3, gr. 1	1240k	MathiesonNature2015 (1240k of same same sample with 390k in HaakLazaridis2015)	3010-2623 calBCE (4234±60 BP, AA-47805)	Russia_Samara_EBA_Yamnaya	Russia_Samara_EBA_Yamnaya / Yamnaya Samara	Samara Oblast, Volga River Valley, Buzuluk, Kurmanaevka III	Russia	52.3	52.05	101678	F	..	H2b
I0444	Kutuluk I Kurgan 4, Grave 1, SVP 58	1240k	MathiesonNature2015 (1240k of same same sample with 390k in HaakLazaridis2015)	3335-2883 calBCE (4370±75 BP, AA-12570)	Russia_Samara_EBA_Yamnaya	Russia_Samara_EBA_Yamnaya / Yamnaya Samara	Samara Oblast, Volga River Valley, Kutuluk River, Kutuluk	Russia	53.1812	51.2225	539947	M	R1b1a1b1b3	H6a1b
I0439	Kurgan 1, Grave 1, SVP 52 Lopatino I K1/gr1	1240k	MathiesonNature2015 (1240k of same same sample with 390k in HaakLazaridis2015)	3322-2921 calBCE (4420±30 BP, Beta-392491)	Russia_Samara_EBA_Yamnaya	Russia_Samara_EBA_Yamnaya / Yamnaya Samara	Samara Oblast, Volga River Valley, Sok River, Lopatino I	Russia	53.64	50.655	268426	M	R1b1a1b	U5a1a1
I0357	Kurgan 35, Grave 1, SVP 5 Lopatino I K35/1 same as SVP37	1240k	MathiesonNature2015 (1240k of same same sample with 390k in HaakLazaridis2015)	3093-2911 calBCE (4380±30 BP, Beta-392489)	Russia_Samara_EBA_Yamnaya	Russia_Samara_EBA_Yamnaya / Yamnaya Samara	Samara Oblast, Volga River Valley, Sok River, Lopatino I	Russia	53.64	50.655	523435	F	..	W6c
I0429	Kurgan 31 (or 30??), Grave 1, SVP 38	1240k	MathiesonNature2015 (1240k of same same sample with 390k in HaakLazaridis2015)	3339-2916 calBCE (4432±66 BP, AA-47804)	Russia_Samara_EBA_Yamnaya	Russia_Samara_EBA_Yamnaya / Yamnaya Samara	Samara Oblast, Volga River Valley, Sok River, Lopatino I	Russia	53.64	50.655	603212	M	R1b1a1b1b3	T2c1a2
I0438_published	SVP HB 50, flat grave 5 (prisoner) Potapovka I, k3/gr1	1240k	MathiesonNature2015 (1240k of same same sample with 390k in HaakLazaridis2015)	3020-2631 calBCE (4254±61 BP, AA-47807)	Russia_Samara_EBA_Yamnaya_published	Russia_Samara_EBA_Yamnaya_published / Yamnaya Samara	Samara Oblast, Volga River Valley, Samara River, Luzkhi I	Russia	53.38	50.38	567478	M	R1b1a1b1b3	U5a1a1
I0443	Kurgan 3, Grave 1, SVP 57 Lopatino II, K3/gr1	1240k	MathiesonNature2015 (1240k of same same sample with 390k in HaakLazaridis2015)	3300-2500 BCE	Russia_Samara_EBA_Yamnaya	Russia_Samara_EBA_Yamnaya / Yamnaya Samara	Samara Oblast, Volga River Valley, Sok River, Lopatino II	Russia	53.64	50.655	995838	M	R1b1a1b1	W3a1a
I0231_published	SVP3	1240k	MathiesonNature2015 (1240k of same same sample with 390k in HaakLazaridis2015)	2921-2762 calBCE (4260±30 BP, Beta-392487)	Russia_Samara_EBA_Yamnaya_published2	Russia_Samara_EBA_Yamnaya_published2 / Yamnaya Samara	Ekaterinovka, Southern Steppe, Samara	Russia	52.42	48.24	1065807	M	R1b1a1a2a2	U4a1a or U4a1d
I7489	58, Utyevka V, 1/1	1240k	NarasimhanPattersonScience2019	3326-2926 calBCE (4430±25 BP, PSUAMS-5790)	Russia_Samara_EBA_Yamnaya	Russia_Samara_EBA_Yamnaya / Yamnaya Samara	Samara Oblast, Volga River Valley, Samara River, Utyevka V	Russia	52.9128	50.9906	656704	F	..	H2a1e
VEK007	Velikent, Kharman-Tepe, catacomb grave 1, ‚ind. 7‘	1240k	WangNatureCommunications2019	3000-2800 BCE	Russia_Caucasus_KuraAraxes	Russia_Caucasus_KuraAraxes / Caucasus Eneolithic/Maykop (EBA)	Velikent	Russia	42.1798	48.0661	386470	M	J1	U4a2
Bar31	L11W-546	Shotgun	HofmanovaPNAS2016	6417-6236 calBCE (7457±44 BP, UBA-29838)	Turkey_N.SG	Turkey N.SG	Northwest Anatolia, Marmara, Barcƒ±n	Turkey	40.3037	29.6085	1087822	M	G2a	X2m
Bar8	M10-106	Shotgun	HofmanovaPNAS2016	6221-6021 calBCE (7238±38 BP, UBA-29837)	Turkey_N.SG	Turkey N.SG	Northwest Anatolia, Marmara, Barcƒ±n	Turkey	40.3037	29.6085	1141733	F	..	K1a2
Bon001.SG	ZHF	WISP+Shotgun	KilincCurrentBiology2016	8212-7952 calBCE (Ba-120539)	Turkey_Boncuklu_N.SG	Turkey N.SG	Boncuklu	Turkey	37.7519	32.8649	84559	M	G2a2b2b	U3
Bon002.SG	ZHB	WISP+Shotgun	KilincCurrentBiology2016	8279-7977 calBCE (Wk-29763)	Turkey_Boncuklu_N.SG	Turkey N.SG	Boncuklu	Turkey	37.7519	32.8649	1077088	F	..	K1a
Bon004.SG	ZHBJ	WISP+Shotgun	KilincCurrentBiology2016	8300-7950 BCE	Turkey_Boncuklu_N.SG	Turkey N.SG	Boncuklu	Turkey	37.7519	32.8649	122039	M	G2a2b2b	N1a1a1
Bon005.SG	ZHAF	WISP+Shotgun	KilincCurrentBiology2016	8300-8240 calBCE (Wk-43898)	Turkey_Boncuklu_N.SG	Turkey N.SG	Boncuklu	Turkey	37.7519	32.8649	21337	F	..	N1a1a1
RISE546.SG	Kurgan 1, grave 13	Shotgun	AllentoftNature2015	3300-2500 BCE	Russia_Kalmykia_EBA_Yamnaya.SG	Kalmykia Yamnaya.SG	Temrta IV	Russia	46.539	43.699	164552	M	R1b1a1b	U5a1d2b
RISE547.SG	Kurgan 1, grave 9	Shotgun	AllentoftNature2015	2886-2631 calBCE (4175±35 BP, GrA-58960)	Russia_Kalmykia_EBA_Yamnaya.SG	Kalmykia Yamnaya.SG	Temrta IV	Russia	46.539	43.699	613723	M	R1b1a1b1b3	T2a1a
RISE548.SG	Kurgan 1, grave 6	Shotgun	AllentoftNature2015	3300-2500 BCE	Russia_Kalmykia_EBA_Yamnaya.SG	Kalmykia Yamnaya.SG	Temrta IV	Russia	46.539	43.699	717431	M	R1b1a1b1b	U4
RISE550.SG	Kurgan 1, grave 3	Shotgun	AllentoftNature2015	3335-2634 calBCE (4312±94 BP, IGAN-2880)	Russia_Kalmykia_EBA_Yamnaya.SG	Kalmykia Yamnaya.SG	Peshany V	Russia	46.556	43.676	467373	M	R1b1a1b1a	U5a1i
RISE552.SG	Kurgan 4, grave 8	Shotgun	AllentoftNature2015	2846-2144 calBCE (3940±90 BP, IGAN-4079)	Russia_Kalmykia_EBA_Yamnaya.SG	Kalmykia Yamnaya.SG	Ulan V	Russia	46.615	43.334	945230	M	I2a1b1a2a2a2	T2a1a
RISE240.SG	kurgan 1, grave 11	Shotgun	AllentoftNature2015	2879-2631 calBCE (4160±30 BP, GrA-45038)	Russia_Kalmykia_EBA_Yamnaya.SG	Kalmykia Yamnaya.SG	Sukhaya Termista I	Russia	46.58	43.678	206474	F	..	U5a1d1
Sidelkino.SG	Sidelkino441	Shotgun	DamgaardScience2018	9776-9235 calBCE [union of two dates: 9443-9235 calBCE (9836¬±48 BP, UBA-31465); 9776-9317 calBCE (9995¬±50 BP, PSUAMS-6189)]	Russia_Sidelkino_HG.SG	Russia_Sidelkino_HG.SG	Sidelkino	Russia	54.53	51.11	967604	F	..	U5a2
Published modern-day grousp and individuals
ID	Published Group label	ID	Published Group label	ID	Published Group label	ID	Published Group label	ID	Published Group label	ID	Published Group label	ID	Published Group label	ID	Published Group label	ID	Published Group label	ID	Published Group label	ID	Published Group label	ID	Published Group label
KCHE-1032	Abazin	bal102	Balkar	ch179	Chechen	Est397	Estonian	GREEKGRALPOP18	Greek	HGDP01169	Italian_North	ABA-065	Karachai	MOE-014	Mordovian	A325	Romanian	SaudiA6	Saudi	FER023	Spanish	DAG-178	Tabasaran
KCHE-1283	Abazin	bal64	Balkar	ch193	Chechen	Est394	Estonian	GREEKGRALPOP13	Greek	HGDP01171	Italian_North	ABA-069	Karachai	MOE-015	Mordovian	A343	Romanian	SaudiA7	Saudi	FER033	Spanish	DAG-183	Tabasaran
KCHE-1294	Abazin	bal124	Balkar	ch21	Chechen	EZI-001	Ezid	GREEKGRALPOP15	Greek	HGDP01172	Italian_North	ABA-078	Karachai	MOE-020	Mordovian	A362	Romanian	saudi1434	Saudi	FER039	Spanish	Kayseri24392	Turkish
KCHE-1330	Abazin	bal97	Balkar	ch3	Chechen	EZI-010	Ezid	GREEKGRALPOP5	Greek	HGDP01173	Italian_North	ABA-085	Karachai	MOE-025	Mordovian	A374	Romanian	saudi1424	Saudi	FER052	Spanish	Turkish7BA57	Turkish
KCHE-1333	Abazin	bal136	Balkar	ch113	Chechen	EZI-012	Ezid	GREEKGRALPOP9	Greek	HGDP01174	Italian_North	ABA-086	Karachai	MOE-036	Mordovian	G408	Romanian	SaudiA9	Saudi	FER054	Spanish	Turkish8BA62	Turkish
KCHE-1552	Abazin	bal22	Balkar	ch31	Chechen	EZI-013	Ezid	GREEKGRALPOP4	Greek	HGDP01177	Italian_North	ABA-091	Karachai	MOE-043	Mordovian	G421	Romanian	SaudiA1	Saudi	FER097	Spanish	Istanbul20010	Turkish
KCHE-1559	Abazin	bal41	Balkar	CHRK-544	Circassian	EZI-020	Ezid	GREEKGRALPOP17	Greek	BEL57	Italian_South	ABA-099	Karachai	MOE-045	Mordovian	G428	Romanian	saudi1403	Saudi	FER101	Spanish	Turkish4BA57	Turkish
KCHE-1560	Abazin	bal42	Balkar	KCHE-1337	Circassian	EZI-029	Ezid	GREEKGRALPOP16	Greek	ITS4	Italian_South	ABA-100	Karachai	MOE-433	Mordovian	G429	Romanian	HG00103	Scottish	FOR066	Spanish	Adana23114	Turkish
abh27	Abkhasian	bal45	Balkar	KCHE-1436	Circassian	EZI-060	Ezid	GREEKGRALPOP11	Greek	ITS5	Italian_South	DAG-180	Kubachinian	MOE-445	Mordovian	G434	Romanian	HG00104	Scottish	FOR067	Spanish	Trabzon21177	Turkish
abh107	Abkhasian	bal50	Balkar	KCHE-1444	Circassian	EZI-074	Ezid	GREEKGRALPOP10	Greek	ITS7	Italian_South	DAG-200	Kubachinian	MOE-450	Mordovian	Rbgp-200	Russian	HG00105	Scottish	FOR094	Spanish	Aydin18784	Turkish
abh41	Abkhasian	HGDP01357	Basque	KCHE-1491	Circassian	HG00171	Finnish	GREEKGRALPOP3	Greek	AshkenaziJew5779	Jew_Ashkenazi	DAG-205	Kubachinian	MOE-451	Mordovian	Rbgp-201	Russian	HG00106	Scottish	GRA011	Spanish	Istanbul19810	Turkish
abh119	Abkhasian	HGDP01358	Basque	KCHE-1497	Circassian	HG00174	Finnish	GREEKGRALPOP8	Greek	AshkenaziJew5782	Jew_Ashkenazi	DAG-210	Kubachinian	MOE-452	Mordovian	Rbgp-203	Russian	TP08	Sicilian	GRA016	Spanish	Trabzon21557	Turkish
abh122	Abkhasian	HGDP01359	Basque	KCHE-1526	Circassian	HG00190	Finnish	GREEKGRALPOP12	Greek	AshkenaziJew5783	Jew_Ashkenazi	DAG-211	Kubachinian	MOE-455	Mordovian	Rbgp-205	Russian	SR23	Sicilian	GRA020	Spanish	Trabzon21534	Turkish
abh133	Abkhasian	HGDP01360	Basque	KCHE-1527	Circassian	HG00266	Finnish	GREEKGRALPOP14	Greek	AshkenaziJew5704	Jew_Ashkenazi	DAG-213	Kubachinian	MOE-475	Mordovian	Rkbo-12	Russian	TP05	Sicilian	GRA029	Spanish	Turkish9BA57	Turkish
abh147	Abkhasian	HGDP01362	Basque	KCHE-1530	Circassian	HG00183	Finnish	hungary3	Hungarian	AshkenaziJew5728	Jew_Ashkenazi	kumyks44	Kumyk	MOE-485	Mordovian	Rkbo-16	Russian	SR60	Sicilian	GRA035	Spanish	Kayseri24075	Turkish
abh154	Abkhasian	HGDP01363	Basque	CRO53	Croatian	HG00173	Finnish	hungary6	Hungarian	AshkenaziJew5790	Jew_Ashkenazi	kumyks93	Kumyk	MOE-491	Mordovian	Rkbo-44	Russian	TP06	Sicilian	GRA135	Spanish	Adana23108	Turkish
abh24	Abkhasian	HGDP01364	Basque	CRO103	Croatian	HG00181	Finnish	HungarianC5	Hungarian	AshkenaziJew5788	Jew_Ashkenazi	kumyks98	Kumyk	MOE-492	Mordovian	Rkbo-58	Russian	TP07	Sicilian	GUL190	Spanish	Kayseri24266	Turkish
Adg-185	Adygei	HGDP01365	Basque	CRO107	Croatian	HG00182	Finnish	hungary7	Hungarian	GeorgianJew1607	Jew_Georgian	kumyks90	Kumyk	MOE-495	Mordovian	Rksh-402	Russian	TP04	Sicilian	GUS007	Spanish	Istanbul25095	Turkish
Adg-192	Adygei	HGDP01366	Basque	CRO47	Croatian	HGDP00511	French	HungarianE5	Hungarian	GeorgianJew1671	Jew_Georgian	kumyks40	Kumyk	MOE-497	Mordovian	Rksh-405	Russian	TP25	Sicilian	GUS008	Spanish	Aydin18112	Turkish
Adg-194	Adygei	HGDP01367	Basque	CRO41	Croatian	HGDP00512	French	HungarianH3	Hungarian	GeorgianJew1577	Jew_Georgian	kumyks94	Kumyk	Mordovians27	Mordovian	Rksh-407	Russian	SR48R	Sicilian	GUS014	Spanish	Kayseri24402	Turkish
Adg-222	Adygei	HGDP01368	Basque	CRO66	Croatian	HGDP00513	French	hungary15	Hungarian	GeorgianJew1971	Jew_Georgian	kumyks41	Kumyk	Mordovians28	Mordovian	Rksh-412	Russian	SR44	Sicilian	GUS029	Spanish	Istanbul25081	Turkish
Adg-224	Adygei	HGDP01370	Basque	CRO153	Croatian	HGDP00514	French	hungary20	Hungarian	GeorgianJew1594	Jew_Georgian	kumyks97	Kumyk	Mordovians30	Mordovian	Rkuch-03	Russian	SR64	Sicilian	GUS036	Spanish	Aydin18596	Turkish
Adg-226	Adygei	HGDP01371	Basque	CRO31	Croatian	HGDP00515	French	hungary2	Hungarian	GeorgianJew1654	Jew_Georgian	KRD-5	Kurd	Mordovians4	Mordovian	Rkuch-05	Russian	HG01500	Spanish	GUS040	Spanish	Istanbul17778	Turkish
Adg-227	Adygei	HGDP01373	Basque	CRO93	Croatian	HGDP00516	French	HungarianD1	Hungarian	GeorgianJew1883	Jew_Georgian	KRD-8	Kurd	Mordovians31	Mordovian	Rkuch-53	Russian	HG01501	Spanish	GUS119	Spanish	Istanbul15781	Turkish
Adg-238	Adygei	HGDP01374	Basque	CRO48	Croatian	HGDP00517	French	NA15202	Hungarian	IranianJew1409	Jew_Iranian	KRD-14	Kurd	Mordovians17	Mordovian	Rkuch-58	Russian	HG01503	Spanish	GUS199	Spanish	Adana23136	Turkish
lpgh-303	Adygei	HGDP01375	Basque	CYP19	Cypriot	HGDP00518	French	NA15203	Hungarian	IranianJew1132	Jew_Iranian	KRD-31	Kurd	Mordovians1	Mordovian	Rorl-102	Russian	HG01504	Spanish	GUS202	Spanish	Adana23113	Turkish
Shap-55	Adygei	HGDP01377	Basque	CYP5	Cypriot	HGDP00519	French	NA15204	Hungarian	IranianJew1159	Jew_Iranian	KRD-40	Kurd	Mordovians22	Mordovian	Rorl-110	Russian	HG01506	Spanish	GUS203	Spanish	Trabzon21575	Turkish
Shap-156	Adygei	HGDP01378	Basque	Cyprus13AJ19	Cypriot	HGDP00522	French	NA15205	Hungarian	IranianJew1513	Jew_Iranian	KRD-43	Kurd	Mordovians32	Mordovian	Rorl-114	Russian	HG01507	Spanish	MAS003	Spanish	Aydin18636	Turkish
Shap-225	Adygei	HGDP01379	Basque	Cyprus24AJ19	Cypriot	HGDP00523	French	NA15206	Hungarian	IranianJew1556	Jew_Iranian	KRD-45	Kurd	Mordovians5	Mordovian	Rorl-155	Russian	HG01509	Spanish	MAS016	Spanish	Istanbul20040	Turkish
YY-2	Adygei	HGDP01380	Basque	CYP2	Cypriot	HGDP00524	French	NA15199	Hungarian	IranianJew1557	Jew_Iranian	KRD-49	Kurd	NOR119	Norwegian	Rps-002	Russian	HG01510	Spanish	MAS064	Spanish	Adana23144	Turkish
YY-18	Adygei	BAS35	Basque	Cyprus2AJ19	Cypriot	HGDP00525	French	NA15207	Hungarian	IranianJew1143	Jew_Iranian	DAG-325	Lak	NOR124	Norwegian	Rps-004	Russian	HG01512	Spanish	MAY035	Spanish	Kayseri23967	Turkish
YY-36	Adygei	BAS31	Basque	Cyprus22AJ19	Cypriot	HGDP00526	French	NA15200	Hungarian	IranianJew1832	Jew_Iranian	DAG-335	Lak	NOR106	Norwegian	Rps-006	Russian	HG01513	Spanish	MEL022	Spanish	Trabzon21174	Turkish
HGDP01381	Adygei	BAS22	Basque	Cyprus21AJ19	Cypriot	HGDP00527	French	NA15208	Hungarian	IranianJew1845	Jew_Iranian	DAG-336	Lak	NOR101	Norwegian	Rps-012	Russian	HG01524	Spanish	MIQ133	Spanish	Aydin18873	Turkish
HGDP01382	Adygei	BAS25	Basque	NA15725	Czech	HGDP00528	French	NA15201	Hungarian	IraqiJew4061	Jew_Iraqi	DAG-344	Lak	NOR146	Norwegian	Rps-090	Russian	HG01527	Spanish	MOR061	Spanish	Kayseri23892	Turkish
HGDP01383	Adygei	BAS32	Basque	NA15733	Czech	HGDP00529	French	NA15762	Icelandic	IraqiJew4241	Jew_Iraqi	DAG-371	Lak	NOR108	Norwegian	Rps-091	Russian	HG01528	Spanish	MOR068	Spanish	Istanbul19185	Turkish
HGDP01385	Adygei	BAS30	Basque	NA15726	Czech	HGDP00531	French	NA15755	Icelandic	IraqiJew1417	Jew_Iraqi	DAG-372	Lak	NOR126	Norwegian	Rps-098	Russian	HG01530	Spanish	MST073	Spanish	Istanbul25098	Turkish
HGDP01386	Adygei	BAS28	Basque	NA15727	Czech	HGDP00533	French	NA15763	Icelandic	IraqiJew1771	Jew_Iraqi	DAG-376	Lak	NOR107	Norwegian	Rrzm-08	Russian	HG01536	Spanish	MST075	Spanish	Adana23133	Turkish
HGDP01387	Adygei	BAS27	Basque	NA15728	Czech	HGDP00534	French	NA15756	Icelandic	IraqiJew4291	Jew_Iraqi	DAG-388	Lak	NOR109	Norwegian	Rrzm-10	Russian	HG01537	Spanish	NAC135	Spanish	Trabzon21515	Turkish
HGDP01396	Adygei	BAS33	Basque	NA15729	Czech	HGDP00535	French	NA15764	Icelandic	IraqiJew1430	Jew_Iraqi	DAG-390	Lak	NOR148	Norwegian	Rrzm-13	Russian	HG01605	Spanish	PIT001	Spanish	Kayseri24032	Turkish
HGDP01397	Adygei	HGDP00609	BedouinA	NA15730	Czech	HGDP00536	French	NA15757	Icelandic	LibyanJew1438	Jew_Libyan	DAG-400	Lak	NOR111	Norwegian	Rrzm-16	Russian	HG01606	Spanish	PON058	Spanish	Kayseri23549	Turkish
HGDP01398	Adygei	HGDP00611	BedouinA	NA15731	Czech	HGDP00537	French	NA15765	Icelandic	LibyanJew1601	Jew_Libyan	Lebanon5	Lebanese	HGDP00794	Orcadian	Rrzm-83	Russian	HG01607	Spanish	RAG111	Spanish	Trabzon21544	Turkish
HGDP01399	Adygei	HGDP00613	BedouinA	NA15724	Czech	HGDP00538	French	NA15758	Icelandic	LibyanJew1104	Jew_Libyan	Lebanon6	Lebanese	HGDP00796	Orcadian	Rrzs-3	Russian	HG01608	Spanish	REI087	Spanish	Adana23150	Turkish
HGDP01400	Adygei	HGDP00614	BedouinA	NA15732	Czech	HGDP00539	French	NA15766	Icelandic	LibyanJew1462	Jew_Libyan	Lebanon7	Lebanese	HGDP00797	Orcadian	Rrzs-7	Russian	HG01613	Spanish	RIC076	Spanish	Kayseri23271	Turkish
HGDP01401	Adygei	HGDP00615	BedouinA	DAG-146	Darginian	SouthFrench3326	French	NA15759	Icelandic	LibyanJew1263	Jew_Libyan	Lebanon8	Lebanese	HGDP00798	Orcadian	Rrzs-11	Russian	HG01615	Spanish	RIC106	Spanish	Trabzon21645	Turkish
HGDP01402	Adygei	HGDP00619	BedouinA	DAG-161	Darginian	SouthFrench3947	French	NA15760	Icelandic	LibyanJew1611	Jew_Libyan	Lebanon1	Lebanese	HGDP00799	Orcadian	Rrzs-32	Russian	HG01617	Spanish	ROB016	Spanish	Adana23147	Turkish
HGDP01403	Adygei	HGDP00620	BedouinA	DAG-165	Darginian	SouthFrench1323	French	NA15761	Icelandic	LibyanJew1605	Jew_Libyan	Lebanon2	Lebanese	HGDP00800	Orcadian	Rrzs-58	Russian	HG01618	Spanish	ROB116	Spanish	Aydin18483	Turkish
HGDP01404	Adygei	HGDP00622	BedouinA	DAG-206	Darginian	SouthFrench3951	French	ING-1154	Ingushian	LibyanJew1639	Jew_Libyan	Lebanon3	Lebanese	HGDP00802	Orcadian	Rrzs-66	Russian	HG01619	Spanish	ROB127	Spanish	Aydin18419	Turkish
NA13626	Adygei	HGDP00625	BedouinA	DAG-225	Darginian	SouthFrench3068	French	ING-1167	Ingushian	LibyanJew1659	Jew_Libyan	Lebanon4	Lebanese	HGDP00803	Orcadian	Rrzs-88	Russian	HG01620	Spanish	ROI027	Spanish	Kayseri24276	Turkish
ALB191	Albanian	HGDP00626	BedouinA	DAG-231	Darginian	SouthFrench1112	French	ING-1168	Ingushian	MoroccanJew5126	Jew_Moroccan	Lebanese1AQ127	Lebanese_Christian	HGDP00805	Orcadian	Rsm-103	Russian	HG01623	Spanish	ROI042	Spanish	Istanbul19708	Turkish
ALB213	Albanian	HGDP00628	BedouinA	DAG-232	Darginian	SouthFrench4018	French	ING-1169	Ingushian	MoroccanJew4634	Jew_Moroccan	Lebanese1AQ170	Lebanese_Christian	HGDP00806	Orcadian	Rsm-109	Russian	HG01624	Spanish	ROI096	Spanish	Trabzon21173	Turkish
ALB202	Albanian	HGDP00629	BedouinA	DAG-350	Darginian	French23812	French	ING-1176	Ingushian	MoroccanJew4789	Jew_Moroccan	Lebanese4AQ115	Lebanese_Christian	HGDP00807	Orcadian	Rsm-166	Russian	HG01625	Spanish	ROS005	Spanish	Adana23112	Turkish
ALB212	Albanian	HGDP00632	BedouinA	HGDP00557	Druze	French23814	French	ING-1177	Ingushian	MoroccanJew5168	Jew_Moroccan	Lebanese6AQ115	Lebanese_Christian	HGDP00808	Orcadian	Rsm-171	Russian	HG01626	Spanish	ROS008	Spanish	Adana23117	Turkish
ALB220	Albanian	HGDP00634	BedouinA	HGDP00558	Druze	French23821	French	ING-1178	Ingushian	MoroccanJew4692	Jew_Moroccan	Lebanese6AQ170	Lebanese_Christian	HGDP00810	Orcadian	Rsm-176	Russian	HG01747	Spanish	ROS025	Spanish	UKR-1283	Ukrainian
ALB230	Albanian	HGDP00635	BedouinA	HGDP00559	Druze	French23830	French	ING-1179	Ingushian	MoroccanJew4683	Jew_Moroccan	Lebanese8AS15	Lebanese_Christian	OCE-058	Ossetian	Rsm-179	Russian	HG01746	Spanish	SAB009	Spanish	UKR-1291	Ukrainian
armenia176	Armenian	HGDP00637	BedouinA	HGDP00560	Druze	French23833	French	ING-1206	Ingushian	TunisianJew1421	Jew_Tunisian	Lebanese10AR37	Lebanese_Christian	OCE-155	Ossetian	Rsm-181	Russian	HG01675	Spanish	SAB014	Spanish	UKR-1292	Ukrainian
armenia191	Armenian	HGDP00638	BedouinA	HGDP00561	Druze	French23862	French	ING-1330	Ingushian	TunisianJew1763	Jew_Tunisian	Lebanese15AR37	Lebanese_Christian	OCE-160	Ossetian	RYAR-173	Russian	HG01680	Spanish	SAB019	Spanish	UKR-1377	Ukrainian
armenia86	Armenian	HGDP00639	BedouinA	HGDP00562	Druze	French23915	French	iran19	Iranian	TunisianJew1507	Jew_Tunisian	Lebanese22BA23	Lebanese_Christian	OCE-161	Ossetian	RYAR-223	Russian	HG01682	Spanish	SAB131	Spanish	UkrBel618	Ukrainian
armenia279	Armenian	HGDP00640	BedouinA	HGDP00563	Druze	French23919	French	iran14	Iranian	TunisianJew1544	Jew_Tunisian	Lebanese2AQ121	Lebanese_Muslim	OCE-195	Ossetian	RYAR-232	Russian	HG01679	Spanish	SAB137	Spanish	UkrLv240	Ukrainian
armenia91	Armenian	HGDP00642	BedouinA	HGDP00564	Druze	French23989	French	iran2	Iranian	TunisianJew1170	Jew_Tunisian	Lebanese2AQ127	Lebanese_Muslim	OCE-224	Ossetian	HGDP00879	Russian	HG01676	Spanish	SER011	Spanish	UkrBel620	Ukrainian
armenia293	Armenian	HGDP00644	BedouinA	HGDP00565	Druze	French24061	French	iran20	Iranian	TunisianJew1531	Jew_Tunisian	Lebanese6AS15	Lebanese_Muslim	NorthOssetia19	Ossetian	HGDP00880	Russian	HG01684	Spanish	SER015	Spanish	UkrBel622	Ukrainian
armenia102	Armenian	HGDP00645	BedouinA	HGDP00566	Druze	French24075	French	iran3	Iranian	TunisianJew1511	Jew_Tunisian	Lebanese7AQ150	Lebanese_Muslim	NorthOssetia2	Ossetian	HGDP00882	Russian	HG01705	Spanish	SER018	Spanish	UkrBel733	Ukrainian
armenia106	Armenian	HGDP00646	BedouinA	HGDP00567	Druze	French24076	French	iran11	Iranian	SephardiJewTurkey4955	Jew_Turkish	Lebanese7AR20	Lebanese_Muslim	NorthOssetia3	Ossetian	HGDP00883	Russian	HG01707	Spanish	SER022	Spanish	UkrBel736	Ukrainian
armenia139	Armenian	HGDP00647	BedouinA	HGDP00568	Druze	French24090	French	iran16	Iranian	SephardiJewTurkey5877	Jew_Turkish	Lebanese7AR23	Lebanese_Muslim	NorthOssetia5	Ossetian	HGDP00884	Russian	HG01685	Spanish	SER027	Spanish	UkrLv228	Ukrainian
armenia162	Armenian	HGDP00654	BedouinA	HGDP00569	Druze	French24118	French	iran17	Iranian	SephardiJewTurkey4953	Jew_Turkish	Lebanese10AQ127	Lebanese_Muslim	NorthOssetia11	Ossetian	HGDP00887	Russian	HG01686	Spanish	SER064	Spanish	UkrBel614	Ukrainian
ARK-59	Armenian_Hemsheni	HGDP00607	BedouinB	HGDP00571	Druze	French24120	French	PV019	Iranian	SephardiJewTurkey6077	Jew_Turkish	Lebanese11AS14	Lebanese_Muslim	NorthOssetia8	Ossetian	HGDP00888	Russian	HG01704	Spanish	SLA017	Spanish	UkrLv237	Ukrainian
ARK-72	Armenian_Hemsheni	HGDP00608	BedouinB	HGDP00572	Druze	French24124	French	PV020	Iranian	SephardiJewTurkey5832	Jew_Turkish	Lebanese20AR21	Lebanese_Muslim	NorthOssetia12	Ossetian	HGDP00889	Russian	HG01673	Spanish	SLM078	Spanish
ARK-76	Armenian_Hemsheni	HGDP00610	BedouinB	HGDP00573	Druze	French24144	French	PV021	Iranian	SephardiJewTurkey5075	Jew_Turkish	Lebanese24AR27	Lebanese_Muslim	NorthOssetia9	Ossetian	HGDP00890	Russian	HG01761	Spanish	SOL051	Spanish
ARK-78	Armenian_Hemsheni	HGDP00612	BedouinB	HGDP00574	Druze	French24148	French	PV022	Iranian	SephardiJewTurkey4950	Jew_Turkish	Lebanese30AR21	Lebanese_Muslim	NorthOssetia14	Ossetian	HGDP00891	Russian	HG01770	Spanish	SOL053	Spanish
ARK-82	Armenian_Hemsheni	HGDP00616	BedouinB	HGDP00575	Druze	French24178	French	PV023	Iranian	SephardiJewTurkey5033	Jew_Turkish	lez38	Lezgin	NorthOssetia17	Ossetian	HGDP00892	Russian	HG01762	Spanish	SOL083	Spanish
ARK-84	Armenian_Hemsheni	HGDP00618	BedouinB	HGDP00577	Druze	French24247	French	PV024	Iranian	YemeniteJew4684	Jew_Yemenite	lez40	Lezgin	HGDP00675	Palestinian	HGDP00893	Russian	HG01773	Spanish	SOL084	Spanish
ARK-88	Armenian_Hemsheni	HGDP00623	BedouinB	HGDP00578	Druze	French24381	French	PV025	Iranian	YemeniteJew4695	Jew_Yemenite	lez49	Lezgin	HGDP00676	Palestinian	HGDP00894	Russian	HG02220	Spanish	STC091	Spanish
ARK-89	Armenian_Hemsheni	HGDP00624	BedouinB	HGDP00579	Druze	French24400	French	PV026	Iranian	YemeniteJew4675	Jew_Yemenite	lez31	Lezgin	HGDP00677	Palestinian	HGDP00895	Russian	HG02238	Spanish	VID003	Spanish
Assyrian151	Assyrian	HGDP00630	BedouinB	HGDP00580	Druze	French24408	French	PV027	Iranian	YemeniteJew4938	Jew_Yemenite	lez7	Lezgin	HGDP00679	Palestinian	HGDP00896	Russian	HG01678	Spanish	VID014	Spanish
Assyrian152	Assyrian	HGDP00631	BedouinB	HGDP00582	Druze	French24433	French	PV028	Iranian	YemeniteJew4667	Jew_Yemenite	lez33	Lezgin	HGDP00680	Palestinian	HGDP00897	Russian	HG01699	Spanish	VID016	Spanish
Assyrian153	Assyrian	HGDP00636	BedouinB	HGDP00583	Druze	French24434	French	PV009	Iranian	YemeniteJew4960	Jew_Yemenite	lez9	Lezgin	HGDP00683	Palestinian	HGDP00898	Russian	HG01697	Spanish	VID037	Spanish
Assyrian155	Assyrian	HGDP00641	BedouinB	HGDP00584	Druze	French24437	French	PV010	Iranian	YemeniteJew5433	Jew_Yemenite	lez36	Lezgin	HGDP00684	Palestinian	HGDP00899	Russian	ALB126	Spanish	VID044	Spanish
Assyrian159	Assyrian	HGDP00643	BedouinB	HGDP00586	Druze	French24690	French	PV011	Iranian	YemeniteJew4937	Jew_Yemenite	lez37	Lezgin	HGDP00685	Palestinian	HGDP00900	Russian	ALB231	Spanish	VID048	Spanish
Assyrian160	Assyrian	HGDP00648	BedouinB	HGDP00587	Druze	French24817	French	PV012	Iranian	Jordan543	Jordanian	LithuanianF1	Lithuanian	HGDP00686	Palestinian	HGDP00901	Russian	ALB389	Spanish	VID057	Spanish
Assyrian161	Assyrian	HGDP00649	BedouinB	HGDP00588	Druze	French25068	French	PV013	Iranian	Jordan214	Jordanian	lithuania3	Lithuanian	HGDP00687	Palestinian	HGDP00902	Russian	ALE005	Spanish	EIV009_2	Spanish
Assyrian162	Assyrian	HGDP00650	BedouinB	HGDP00591	Druze	GEO-002	Georgian	PV014	Iranian	Jordan445	Jordanian	lithuania10	Lithuanian	HGDP00688	Palestinian	HGDP00903	Russian	ALE009	Spanish	EIV010_2	Spanish
Assyrian163	Assyrian	HGDP00651	BedouinB	HGDP00594	Druze	GEO-005	Georgian	PV015	Iranian	Jordan62	Jordanian	lithuania9	Lithuanian	HGDP00689	Palestinian	HGDP00666	Sardinian	ALE088	Spanish	EIV011_2	Spanish
Assyrian164	Assyrian	HGDP00653	BedouinB	HGDP00595	Druze	GEO-010	Georgian	PV016	Iranian	Jordan603	Jordanian	LithuanianA1	Lithuanian	HGDP00690	Palestinian	HGDP00667	Sardinian	ALE339	Spanish	EIV001_2	Spanish
Assyrian165	Assyrian	HGDP00701	BedouinB	HGDP00597	Druze	GEO-015	Georgian	PV017	Iranian	Jordan307	Jordanian	LithuanianE2	Lithuanian	HGDP00691	Palestinian	HGDP00668	Sardinian	ARM005	Spanish	EIV004_2	Spanish
DAG-448	Avar	bel43s	Belarusian	HGDP00598	Druze	GEO-020	Georgian	PV018	Iranian	Jordan503	Jordanian	lithuania1	Lithuanian	HGDP00694	Palestinian	HGDP00669	Sardinian	BON076	Spanish	EIV012_2	Spanish
DAG-461	Avar	bel30s	Belarusian	HGDP00599	Druze	GEO-028	Georgian	PV029	Iranian	Jordan646	Jordanian	lithuania8	Lithuanian	HGDP00696	Palestinian	HGDP00670	Sardinian	BOS010	Spanish	EIV013_2	Spanish
DAG-474	Avar	bel72c	Belarusian	HGDP00600	Druze	GEO-031	Georgian	PV030	Iranian	Jordan384	Jordanian	lithuania2	Lithuanian	HGDP00697	Palestinian	HGDP00671	Sardinian	BOS011	Spanish	EIV014_2	Spanish
DAG-477	Avar	bel93c	Belarusian	HGDP00601	Druze	GEO-032	Georgian	PV031	Iranian	Kab-5	Kabardinian	LithuanianD1	Lithuanian	HGDP00698	Palestinian	HGDP00672	Sardinian	BOS015	Spanish	EIV015_2	Spanish
DAG-485	Avar	bel110c	Belarusian	HGDP00602	Druze	GEO-039	Georgian	PV032	Iranian	Kab-10	Kabardinian	Malta4AM91	Maltese	HGDP00699	Palestinian	HGDP00673	Sardinian	BOS027	Spanish	HG01515	Spanish_North
DAG-492	Avar	bel8s	Belarusian	HGDP00604	Druze	GEO-051	Georgian	PV033	Iranian	Kab-13	Kabardinian	Malta8AM91	Maltese	HGDP00700	Palestinian	HGDP00674	Sardinian	BOS029	Spanish	HG01516	Spanish_North
DAG-506	Avar	belarusian23vp	Belarusian	HGDP00606	Druze	GEO-061	Georgian	PV034	Iranian	Kab-16	Kabardinian	Malta7AM91	Maltese	HGDP00722	Palestinian	HGDP01062	Sardinian	CAL026	Spanish	HG01518	Spanish_North
DAG-515	Avar	bel23s	Belarusian	HG00128	English	GEO-082	Georgian	PV035	Iranian	Kab-18	Kabardinian	Malta17AM91	Maltese	HGDP00724	Palestinian	HGDP01063	Sardinian	CAL053	Spanish	HG01700	Spanish_North
AZR-0853	Azeri	belarusian47zp	Belarusian	HG00129	English	GEO001	Georgian	PV036	Iranian	Kab-24	Kabardinian	Malta2AM91	Maltese	HGDP00725	Palestinian	HGDP01064	Sardinian	CAL107	Spanish	HG01702	Spanish_North
AZR-0860	Azeri	bel82s	Belarusian	HG00130	English	mg43	Georgian	PV037	Iranian	Kab-26	Kabardinian	Malta16AM91	Maltese	HGDP00726	Palestinian	HGDP01065	Sardinian	CAR007	Spanish	syria464	Syrian
AZR-0864	Azeri	BulgarianD6	Bulgarian	HG00131	English	mg47	Georgian	PV038	Iranian	Kab-30	Kabardinian	Malta15AM91	Maltese	HGDP00727	Palestinian	HGDP01066	Sardinian	CAR016	Spanish	syria361	Syrian
AZR-0865	Azeri	BulgarianA4	Bulgarian	HG00233	English	mg22	Georgian	HGDP01147	Italian_North	LPGH-139	Kabardinian	Malta12AM91	Maltese	HGDP00729	Palestinian	HGDP01067	Sardinian	CAR023	Spanish	syria485	Syrian
AZR-0866	Azeri	BulgarianE2	Bulgarian	HG00234	English	mg49	Georgian	HGDP01151	Italian_North	DAG06-260	Kaitag	MOL-005	Moldavian	HGDP00730	Palestinian	HGDP01068	Sardinian	CAR048	Spanish	syria520	Syrian
AZR-0868	Azeri	BulgarianB4	Bulgarian	HG00232	English	mg23	Georgian	HGDP01152	Italian_North	DAG06-261	Kaitag	MOL-008	Moldavian	HGDP00731	Palestinian	HGDP01069	Sardinian	CAR200	Spanish	syria4	Syrian
AZR-0869	Azeri	BulgarianA1	Bulgarian	HG00231	English	mg62	Georgian	HGDP01153	Italian_North	DAG06-262	Kaitag	MOL-015	Moldavian	HGDP00732	Palestinian	HGDP01070	Sardinian	CAR212	Spanish	syria461	Syrian
AZR-0870	Azeri	BulgarianB1	Bulgarian	HG00126	English	mg27	Georgian	HGDP01155	Italian_North	DAG06-578	Kaitag	MOL-024	Moldavian	HGDP00733	Palestinian	HGDP01071	Sardinian	CAR256	Spanish	syria6	Syrian
AZR-1010	Azeri	BulgarianC1	Bulgarian	HG00160	English	mg31	Georgian	HGDP01156	Italian_North	DAG06-786	Kaitag	MOL-058	Moldavian	HGDP00734	Palestinian	HGDP01072	Sardinian	CAR257	Spanish	syria7	Syrian
AZR-1012	Azeri	BulgarianF1	Bulgarian	Est393	Estonian	mg34	Georgian	HGDP01157	Italian_North	DAG06-824	Kaitag	MOL-064	Moldavian	HGDP00735	Palestinian	HGDP01073	Sardinian	COD068	Spanish	DAG-090	Tabasaran
AZR-1013	Azeri	BulgarianH2	Bulgarian	Est375	Estonian	mg40	Georgian	HGDP01161	Italian_North	DAG06-826	Kaitag	MOL-065	Moldavian	HGDP00736	Palestinian	HGDP01074	Sardinian	COD147	Spanish	DAG-122	Tabasaran
AZR-1017	Azeri	BulgarianF2	Bulgarian	Est380	Estonian	NA17373	Greek	HGDP01162	Italian_North	DAG06-830	Kaitag	MOL-066	Moldavian	HGDP00737	Palestinian	HGDP01075	Sardinian	COM032	Spanish	DAG-123	Tabasaran
AZR-1018	Azeri	HG01695	Canary_Islander	Est391	Estonian	NA17374	Greek	HGDP01163	Italian_North	ABA-035	Karachai	MOL-067	Moldavian	HGDP00739	Palestinian	HGDP01076	Sardinian	DAN072	Spanish	DAG-124	Tabasaran
AZR-1037	Azeri	HG01694	Canary_Islander	Est377	Estonian	NA17375	Greek	HGDP01164	Italian_North	ABA-048	Karachai	MOL-069	Moldavian	HGDP00740	Palestinian	HGDP01077	Sardinian	EST038	Spanish	DAG-127	Tabasaran
AZR-1039	Azeri	ch126	Chechen	Est372	Estonian	NA17376	Greek	HGDP01166	Italian_North	ABA-052	Karachai	MOE-001	Mordovian	HGDP00741	Palestinian	HGDP01078	Sardinian	EST093	Spanish	DAG-147	Tabasaran
AZR-1054	Azeri	ch16	Chechen	Est358	Estonian	NA17377	Greek	HGDP01167	Italian_North	ABA-056	Karachai	MOE-002	Mordovian	HGDP00745	Palestinian	HGDP01079	Sardinian	FER007	Spanish	DAG-152	Tabasaran
AZR-1058	Azeri	ch174	Chechen	Est400	Estonian	NA17372	Greek	HGDP01168	Italian_North	ABA-078	Karachai	MOE-010	Mordovian	A306	Romanian	SaudiA5	Saudi	FER015	Spanish	DAG-160	Tabasaran

## Sheet: C. Map f3-statistic
Attraction of our test groups to contamporaneous published groups
Neolithic								Eneolithic								Early Bronze Age								Outliers
Pop A	Pop B	Outgroup	f3	std.err	Z-score	nSNPs		Pop A	Pop B	Outgroup	f3	std.err	Z-score	nSNPs		Pop A	Pop B	Outgroup	f3	std.err	Z-score	nSNPs		Pop A	Pop B	Outgroup	f3	std.err	Z-score	nSNPs
PIE039	Russia_Steppe_Eneolithic	Mbuti.DG	0.257906	0.003231	79.831	203286		KTL_A	England_Early_Neolithic_Aveline	Mbuti.DG	0.271172	0.003005	90.254	689154		MAJ_EBA	Italy_North_Remedello_C.SG	Mbuti.DG	0.258336	0.003196	80.826	336814		BOY019	TitrisHoyuk_EBA	Mbuti.DG	0.25225	0.010087	25.008	9442
PIE039	Russia_Khvalynsk_Eneolithic1	Mbuti.DG	0.258161	0.004076	63.332	115536		KTL_A	England_Early_Neolithic_BurnGround	Mbuti.DG	0.273328	0.003154	86.654	508907		MAJ_EBA	Arslantepe_EBA	Mbuti.DG	0.259327	0.002983	86.932	646052		BOY019	Greece_Minoan_Odigitria	Mbuti.DG	0.258943	0.006845	37.829	21323
PIE039	Russia_Khvalynsk_Eneolithic2	Mbuti.DG	0.25888	0.004142	62.505	87943		KTL_A	England_Early_Neolithic_Carsington_pasture	Mbuti.DG	0.270257	0.003169	85.288	757741		MAJ_EBA	TitrisHoyuk_EBA	Mbuti.DG	0.259809	0.004517	57.512	67448		BOY019	Hungary_Maros_EBA.SG	Mbuti.DG	0.259716	0.006059	42.863	28236
PIE039	Estonia_EMN_Narva	Mbuti.DG	0.260999	0.003849	67.816	135921		KTL_A	England_Early_Neolithic_CaveHa	Mbuti.DG	0.27095	0.003303	82.029	349550		MAJ_EBA	PIE078	Mbuti.DG	0.260831	0.003505	74.416	195086		BOY019	Italy_North_Remedello_EBA.SG	Mbuti.DG	0.260492	0.009124	28.55	11258
PIE039	Latvia MN early	Mbuti.DG	0.264101	0.003386	78.008	191960		KTL_A	England_Early_Neolithic_Cissbury	Mbuti.DG	0.27347	0.003156	86.657	412065		MAJ_EBA	Greece_Minoan_Lassithi	Mbuti.DG	0.261095	0.002988	87.393	612035		BOY019	Denmark_LN.SG	Mbuti.DG	0.262938	0.008245	31.892	15259
PIE039	Russia_Caucasus_Eneolithic	Mbuti.DG	0.265471	0.003727	71.237	146647		KTL_A	England_Early_Neolithic_Coldrum	Mbuti.DG	0.270139	0.003116	86.690	626353		MAJ_EBA	Italy_North_Remedello_EBA.SG	Mbuti.DG	0.261882	0.003939	66.483	107194		BOY019	Arslantepe_EBA	Mbuti.DG	0.263011	0.004057	64.832	69564
PIE039	Ukraine N	Mbuti.DG	0.266555	0.003477	76.673	185068		KTL_A	England_Early_Neolithic_Fussels_Lodge	Mbuti.DG	0.269305	0.003098	86.933	680277		MAJ_EBA	Greece_Minoan_Odigitria	Mbuti.DG	0.262243	0.003643	71.977	168882		BOY019	Greece_Minoan_Lassithi	Mbuti.DG	0.264376	0.004265	61.994	66684
PIE039	Lithuania_EMN_Narva	Mbuti.DG	0.268386	0.003259	82.353	215242		KTL_A	England_Early_Neolithic_Gop_Cave	Mbuti.DG	0.266131	0.003705	71.829	114739		MAJ_EBA	Anatolia_EBA	Mbuti.DG	0.263354	0.003060	86.062	626311		BOY019	Italy_North_Remedello_C.SG	Mbuti.DG	0.265975	0.005738	46.35	35141
PIE039	Anatolia_Kumtepe_N.SG	Mbuti.DG	0.271172	0.006849	39.593	22310		KTL_A	England_Early_Neolithic_Jubilee_Cave	Mbuti.DG	0.273982	0.003215	85.228	586734		MAJ_EBA	Bulgaria_BeliBreyag_EBA	Mbuti.DG	0.264005	0.003480	75.873	249635		BOY019	Russia_Sintashta_MLBA.SG	Mbuti.DG	0.269327	0.004467	60.294	63072
PIE039	Poland_BKG.SG	Mbuti.DG	0.279485	0.003184	87.776	221789		KTL_A	England_Early_Neolithic_Kelco_cave	Mbuti.DG	0.27179	0.003121	87.078	561328		MAJ_EBA	YUN_EBA	Mbuti.DG	0.264161	0.003023	87.382	649204		BOY019	Anatolia_EBA	Mbuti.DG	0.269329	0.004275	63.007	67350
PIE039	PIE060	Mbuti.DG	0.280675	0.003917	71.649	162766		KTL_A	England_Early_Neolithic_KentCavern	Mbuti.DG	0.266506	0.004047	65.857	77514		MAJ_EBA	Ukraine_Globular_Amphora	Mbuti.DG	0.264417	0.003038	87.045	601846		BOY019	Hungary_LateC_Baden	Mbuti.DG	0.269561	0.004019	67.078	72463
PIE039	Hungary_MN_ALPc_Bukk	Mbuti.DG	0.2825	0.003798	74.373	169040		KTL_A	England_Early_Neolithic_Ogof_yr_ychen	Mbuti.DG	0.271726	0.003183	85.356	303943		MAJ_EBA	Hungary_LateC_Baden	Mbuti.DG	0.264908	0.002946	89.918	669955		BOY019	Bulgaria_BeliBreyag_EBA	Mbuti.DG	0.269736	0.005920	45.566	33507
PIE039	Ivanovo C	Mbuti.DG	0.282654	0.003814	74.104	155513		KTL_A	England_Early_Neolithic_UpperSwell	Mbuti.DG	0.270783	0.003208	84.410	439296		MAJ_EBA	Hungary_Maros_EBA.SG	Mbuti.DG	0.265121	0.003257	81.389	258779		BOY019	PIE078	Mbuti.DG	0.270692	0.006304	42.939	25191
PIE039	Greece_LN_early.SG	Mbuti.DG	0.283262	0.003909	72.466	146555		KTL_A	England_Early_Neolithic_Whitehawk	Mbuti.DG	0.271865	0.003137	86.672	464088		MAJ_EBA	Poland_Globular_Amphora	Mbuti.DG	0.265456	0.003058	86.808	492415		BOY019	Germany_LN_Karsdorf	Mbuti.DG	0.270805	0.009195	29.45	11655
PIE039	France_MN_OBN	Mbuti.DG	0.283726	0.003205	88.515	219955		KTL_A	England_Late_Neolithic_Bryn_yr_Hen_Bobl	Mbuti.DG	0.273841	0.004188	65.381	78249		MAJ_EBA	Smyadovo_EBA	Mbuti.DG	0.265481	0.003068	86.538	463039		BOY019	YUN_EBA	Mbuti.DG	0.271019	0.004215	64.3	70239
PIE039	Smyadovo C	Mbuti.DG	0.284508	0.003489	81.533	181049		KTL_A	England_Late_Neolithic_Rhos_Ddigre	Mbuti.DG	0.271827	0.003597	75.564	173802		MAJ_EBA	Dzhulyunitsa_EBA	Mbuti.DG	0.2661	0.003045	87.387	563045		BOY019	Poland_Globular_Amphora	Mbuti.DG	0.271498	0.004674	58.086	58068
PIE039	Germany_EN_LBK_Stuttgart_published.DG	Mbuti.DG	0.284671	0.003594	79.216	204039		KTL_A	England_Middle_Late_Neolithic_Embo	Mbuti.DG	0.272259	0.003074	88.576	574779		MAJ_EBA	Iberia_C	Mbuti.DG	0.267105	0.002951	90.503	716065		BOY019	Sweden_BattleAxe.SG	Mbuti.DG	0.271827	0.005499	49.434	40766
PIE039	Dzhulyunitsa C	Mbuti.DG	0.284921	0.003542	80.449	187472		KTL_A	England_Middle_Neolithic_WestKennet	Mbuti.DG	0.269295	0.003277	82.185	269736		MAJ_EBA	Poland_CordedWare_ProtoUnetice.SG	Mbuti.DG	0.267345	0.004270	62.61	71368		BOY019	Russia_North_Caucasus_MBA_early	Mbuti.DG	0.271998	0.005078	53.56	60805
PIE039	VAR_CA	Mbuti.DG	0.284995	0.00315	90.473	233094		KTL_A	England_Early_Neolithic_Little_lodge	Mbuti.DG	0.274134	0.004162	65.866	91211		MAJ_EBA	Sweden_BattleAxe.SG	Mbuti.DG	0.267479	0.003310	80.809	364436		BOY019	Russia_EBA.SG	Mbuti.DG	0.272133	0.008720	31.209	13125
PIE039	France_MN_GRG	Mbuti.DG	0.285327	0.003137	90.968	231864		KTL_A	England_Neolithic_BanburyLane	Mbuti.DG	0.269643	0.003736	72.179	98993		MAJ_EBA	Hungary_MBA_Vatya.SG	Mbuti.DG	0.268399	0.003058	87.777	549406		BOY019	Ukraine_Globular_Amphora	Mbuti.DG	0.272368	0.004512	60.362	65370
PIE039	Hungary_LN_Lengyel	Mbuti.DG	0.285382	0.003612	79.013	180100		KTL_A	England_Neolithic_EtonRowing	Mbuti.DG	0.270806	0.002942	92.054	576567		MAJ_EBA	Denmark_MN_B.SG	Mbuti.DG	0.269353	0.003830	70.330	170248		BOY019	Smyadovo_EBA	Mbuti.DG	0.272661	0.004818	56.597	54627
PIE039	Sushina C	Mbuti.DG	0.285595	0.003793	75.287	153772		KTL_A	England_Neolithic_Millbarrow	Mbuti.DG	0.273943	0.004623	59.262	53369		MAJ_EBA	Denmark_LN.SG	Mbuti.DG	0.270112	0.003799	71.100	134109		BOY019	Germany_EBA_Unetice	Mbuti.DG	0.273016	0.004231	64.528	67714
PIE039	Czech_N	Mbuti.DG	0.286151	0.003606	79.346	189055		KTL_A	England_Neolithic_TottyPot	Mbuti.DG	0.268658	0.004880	55.055	43190		MAJ_EBA	Russia_Sintashta_MLBA.SG	Mbuti.DG	0.271118	0.003077	88.106	584398		BOY019	Ukraine_Ozera_EBA_Yamnaya	Mbuti.DG	0.273025	0.005238	52.128	44544
PIE039	Hungary_Hunyadihalom_MCHA	Mbuti.DG	0.286394	0.004008	71.46	132888		KTL_A	Estonia_Comb_Ceramic_Neolithic.SG	Mbuti.DG	0.269391	0.003798	70.922	104456		MAJ_EBA	Russia_Sintashta_MLBA.SG	Mbuti.DG	0.271118	0.003077	88.106	584398		BOY019	Sweden_LN.SG	Mbuti.DG	0.273309	0.004548	60.091	65835
PIE039	Hungary_MN_LBK	Mbuti.DG	0.286501	0.003335	85.911	199072		KTL_A	Estonia_MN_CCC	Mbuti.DG	0.284464	0.003401	83.629	200951		MAJ_EBA	Croatia_Vucedol	Mbuti.DG	0.271227	0.003281	82.672	344256		BOY019	Hungary_EBA_Mako	Mbuti.DG	0.273605	0.005006	54.659	57100
PIE039	Hungary_C_Balaton_Lasinja	Mbuti.DG	0.286671	0.003374	84.959	203062		KTL_A	Germany_Baalberge_MN	Mbuti.DG	0.271875	0.003110	87.406	367477		MAJ_EBA	Germany_LN_BenzigerodeHeimburg	Mbuti.DG	0.271978	0.003186	85.376	462476		BOY019	Bulgaria_EBA_Yamnaya_o	Mbuti.DG	0.273627	0.006136	44.596	33106
PIE039	YUN_CA	Mbuti.DG	0.287001	0.003142	91.336	230783		KTL_A	Germany_Blatterhohle_MN	Mbuti.DG	0.274833	0.003009	91.350	709273		MAJ_EBA	Sweden_LN.SG	Mbuti.DG	0.272144	0.003195	85.182	620675		BOY019	Bulgaria_EBA_Yamnaya_o	Mbuti.DG	0.273627	0.006136	44.596	33106
PIE039	PIE_CA	Mbuti.DG	0.287163	0.003119	92.068	240315		KTL_A	Germany_Esperstedt_MN	Mbuti.DG	0.272098	0.003229	84.263	664675		MAJ_EBA	YUN041	Mbuti.DG	0.272678	0.003298	82.681	461078		BOY019	Iberia_C	Mbuti.DG	0.273749	0.003974	68.88	77514
PIE039	Hungary_MN_ALPc	Mbuti.DG	0.287323	0.003391	84.743	195880		KTL_A	Germany_Salzmuende_MN	Mbuti.DG	0.270325	0.003883	69.617	97520		MAJ_EBA	Hungary_EBA_Mako	Mbuti.DG	0.272918	0.003374	80.892	500219		BOY019	Russia_EBA_Yamnaya_Kalmykia.SG	Mbuti.DG	0.273963	0.004267	64.211	68351
PIE039	Czech_MN	Mbuti.DG	0.287397	0.004036	71.213	155040		KTL_A	Greece_Peloponnese_Neolithic	Mbuti.DG	0.268701	0.002933	91.625	722887		MAJ_EBA	Germany_Lech_EBA	Mbuti.DG	0.273209	0.002918	93.620	706868		BOY019	Russia_Potapovka_o	Mbuti.DG	0.274858	0.004917	55.898	60313
PIE039	PTK_CA	Mbuti.DG	0.28761	0.003926	73.25	118547		KTL_A	Iberia_MN_Mina	Mbuti.DG	0.271181	0.003010	90.100	681339		MAJ_EBA	Russia_Potapovka	Mbuti.DG	0.273277	0.003262	83.783	378639		BOY019	Hungary_MBA_Vatya.SG	Mbuti.DG	0.275765	0.004658	59.209	59191
PIE039	Hungary_LN_Tisza	Mbuti.DG	0.28767	0.003502	82.148	191633		KTL_A	Iberia_MN_Trocs	Mbuti.DG	0.270035	0.002911	92.777	750074		MAJ_EBA	Ukraine_Ozera_EBA_Yamnaya	Mbuti.DG	0.273352	0.003523	77.598	378085		BOY019	Germany_BellBeaker	Mbuti.DG	0.275841	0.003876	71.162	79052
PIE039	Gomolava C	Mbuti.DG	0.288075	0.003547	81.222	193067		KTL_A	Iberia_MN.SG_LugarCanto	Mbuti.DG	0.268996	0.003016	89.177	773620		MAJ_EBA	Germany_LN_Alberstedt	Mbuti.DG	0.273664	0.003258	83.986	598843		BOY019	Latvia_LN_CordedWare	Mbuti.DG	0.275991	0.007135	38.68	24070
PIE039	Germany_EN_LBK	Mbuti.DG	0.288191	0.003142	91.72	230442		KTL_A	Ireland_MN_Ballynahatty	Mbuti.DG	0.267768	0.003159	84.776	749896		MAJ_EBA	Bulgaria_EBA_Yamnaya_o	Mbuti.DG	0.273695	0.003484	78.558	246175		BOY019	Denmark_MN_B.SG	Mbuti.DG	0.276149	0.007373	37.456	18913
PIE039	Hungary_MN_Vinca	Mbuti.DG	0.288597	0.003441	83.872	182658		KTL_A	Irish_MN_Carrowmore	Mbuti.DG	0.263624	0.007584	34.763	13558		MAJ_EBA	Bulgaria_EBA_Yamnaya_o	Mbuti.DG	0.273695	0.003484	78.558	246175		BOY019	Dzhulyunitsa_EBA	Mbuti.DG	0.276191	0.004492	61.486	62431
PIE039	Hungary_EarlyC_Tiszapolgar_Bodrogkeresztur_published	Mbuti.DG	0.288954	0.00391	73.898	168184		KTL_A	Irish_MN_Primrose	Mbuti.DG	0.268959	0.002994	89.839	795176		MAJ_EBA	Germany_BellBeaker	Mbuti.DG	0.274052	0.002930	93.533	732795		BOY019	YUN041	Mbuti.DG	0.276436	0.005108	54.116	52886
PIE039	Croatia_MN_Sopot	Mbuti.DG	0.289787	0.003601	80.473	192629		KTL_A	N_Iberia_MLN_Jentillarri_BasqueCountry	Mbuti.DG	0.271613	0.002958	91.830	661837		MAJ_EBA	Sabrano_EBA_Ezero	Mbuti.DG	0.274559	0.005110	53.727	45082		BOY019	Sabrano_EBA_Ezero	Mbuti.DG	0.276602	0.011620	23.803	6627
PIE039	Ukraine N_o2_published	Mbuti.DG	0.2911	0.005601	51.971	42704		KTL_A	N_Iberia_MLN_MandubiZelaia_BasqueCountry	Mbuti.DG	0.271589	0.003027	89.726	666305		MAJ_EBA	Merichleri_EBA	Mbuti.DG	0.275251	0.003134	87.815	580779		BOY019	Estonia_CordedWare.SG	Mbuti.DG	0.276661	0.004242	65.219	68403
PIE039	Serbia_N	Mbuti.DG	0.296863	0.005681	52.252	42907		KTL_A	NW_Iberia_MLN_Paloma_Asturias	Mbuti.DG	0.273553	0.005773	47.387	25435		MAJ_EBA	Estonia_CordedWare.SG	Mbuti.DG	0.275618	0.003060	90.059	645060		BOY019	Merichleri_EBA	Mbuti.DG	0.277485	0.004434	62.576	64114
PIE039	Croatia_LN_Sopot	Mbuti.DG	0.298598	0.00487	61.309	53497		KTL_A	Poland_TRB.SG	Mbuti.DG	0.268154	0.002930	91.516	763639		MAJ_EBA	Germany_LN_Karsdorf	Mbuti.DG	0.276091	0.004111	67.164	97353		BOY019	Germany_CordedWare	Mbuti.DG	0.277609	0.004231	65.613	71005
								KTL_A	Scotland_Early_Neolithic_Raschoille	Mbuti.DG	0.271782	0.002948	92.176	747166		MAJ_EBA	Russia_EBA.SG	Mbuti.DG	0.276283	0.004220	65.475	122047		BOY019	Germany_LN_Alberstedt	Mbuti.DG	0.277609	0.004986	55.676	63761
Copper Age								KTL_A	Scotland_Neolithic_Clachaig	Mbuti.DG	0.272645	0.003214	84.833	559145		MAJ_EBA	Germany_EBA_Unetice	Mbuti.DG	0.276303	0.003033	91.110	624386		BOY019	Russia_Caucasus_EBA_Yamnaya	Mbuti.DG	0.277765	0.004590	60.516	58786
								KTL_A	Scotland_Neolithic_DistilleryOban	Mbuti.DG	0.272596	0.003101	87.915	678546		MAJ_EBA	Russia_North_Caucasus_MBA_early	Mbuti.DG	0.276807	0.003402	81.374	550969		BOY019	Germany_Lech_EBA	Mbuti.DG	0.277872	0.003879	71.635	76628
Pop A	Pop B	Outgroup	f3	std.err	Z-score	nSNPs		KTL_A	Scotland_Neolithic_HolmofPapa	Mbuti.DG	0.273298	0.002973	91.924	718185		MAJ_EBA	Ukraine_EBA_published	Mbuti.DG	0.277189	0.003392	81.729	379188		BOY019	Russia_North_Caucasus	Mbuti.DG	0.278667	0.004311	64.647	63321
PIE_CA	Russia_Khvalynsk_Eneolithic1	Mbuti.DG	0.256955	0.002933	87.623	455858		KTL_A	Scotland_Neolithic_Isbister	Mbuti.DG	0.272573	0.002962	92.031	739456		MAJ_EBA	Russia_Potapovka_o	Mbuti.DG	0.278684	0.003357	83.018	537949		BOY019	Germany_LN_BenzigerodeHeimburg	Mbuti.DG	0.278851	0.004952	56.316	53004
PIE_CA	Russia_Khvalynsk_Eneolithic2	Mbuti.DG	0.257371	0.002967	86.739	345595		KTL_A	Scotland_Neolithic_MacarthurCave_5000-4000_cal_BCE	Mbuti.DG	0.274487	0.003888	70.598	103585		MAJ_EBA	Kazakhstan_Sintashta_MLBA_o.SG	Mbuti.DG	0.278938	0.006017	46.355	31926		BOY019	Croatia_Vucedol	Mbuti.DG	0.279288	0.005289	52.806	42596
PIE_CA	Russia_Steppe_Eneolithic	Mbuti.DG	0.259653	0.002658	97.686	822863		KTL_A	Scotland_Neolithic_PointofCott	Mbuti.DG	0.27226	0.003136	86.813	565732		MAJ_EBA	Russia_EBA_Yamnaya_Kalmykia.SG	Mbuti.DG	0.279401	0.003057	91.397	641103		BOY019	Russia_Srubnaya_o	Mbuti.DG	0.279986	0.005705	49.073	35269
PIE_CA	Russia_Caucasus_Eneolithic	Mbuti.DG	0.26579	0.002887	92.067	560542		KTL_A	Scotland_Neolithic_Quoyness	Mbuti.DG	0.268447	0.003179	84.437	593731		MAJ_EBA	Russia_Afanasievo.SG	Mbuti.DG	0.279919	0.003221	86.896	509737		BOY019	Ukraine_Eneolithic	Mbuti.DG	0.280839	0.005668	49.546	33460
PIE_CA	Estonia_EMN_Narva	Mbuti.DG	0.266685	0.002802	95.174	492178		KTL_A	Scotland_Neolithic_TulachantSionnach	Mbuti.DG	0.275753	0.003323	82.986	335821		MAJ_EBA	Germany_CordedWare	Mbuti.DG	0.280324	0.003022	92.766	661612		BOY019	Russia_Poltavka	Mbuti.DG	0.280883	0.004140	67.844	71059
PIE_CA	Ukraine N	Mbuti.DG	0.26737	0.002687	99.51	721054		KTL_A	Scotland_Neolithic_TullochofAssery	Mbuti.DG	0.273538	0.003201	85.463	512975		MAJ_EBA	Ukraine_Eneolithic	Mbuti.DG	0.280946	0.003385	83.004	264439		BOY019	Russia_Potapovka	Mbuti.DG	0.28118	0.005672	49.569	43099
PIE_CA	Latvia MN early	Mbuti.DG	0.26773	0.002761	96.952	751748		KTL_A	Scotland_Neolithic_Unstan	Mbuti.DG	0.274073	0.003266	83.915	544217		MAJ_EBA	BOY019	Mbuti.DG	0.281284	0.004673	60.192	61852		BOY019	MAJ_EBA	Mbuti.DG	0.281284	0.004673	60.192	61852
PIE_CA	Lithuania_EMN_Narva	Mbuti.DG	0.270878	0.002725	99.414	885274		KTL_A	Scottish_MN_Balintore	Mbuti.DG	0.269589	0.003251	82.917	503356		MAJ_EBA	Russia_North_Caucasus	Mbuti.DG	0.281342	0.003126	90.006	554511		BOY019	Russia_Steppe_Catacomb	Mbuti.DG	0.282245	0.004378	64.474	62641
PIE_CA	Anatolia_Kumtepe_N.SG	Mbuti.DG	0.276989	0.003679	75.289	100818		KTL_A	Scottish_MN_Lairo	Mbuti.DG	0.267507	0.004292	62.332	80069		MAJ_EBA	Russia_Srubnaya_o	Mbuti.DG	0.282306	0.003581	78.830	307860		BOY019	Russia_Afanasievo.SG	Mbuti.DG	0.282602	0.004690	60.253	54987
PIE_CA	PIE060	Mbuti.DG	0.279701	0.002898	96.521	656149		KTL_A	Scottish_MN_Midhowe	Mbuti.DG	0.268399	0.003321	80.810	243246		MAJ_EBA	Russia_Steppe_Catacomb	Mbuti.DG	0.28235	0.003140	89.926	551744		BOY019	Russia_EBA_Yamnaya_Samara	Mbuti.DG	0.283393	0.004058	69.834	73288
PIE_CA	Poland_BKG.SG	Mbuti.DG	0.282042	0.002692	104.769	933662		KTL_A	SE_Iberia_MLN_CovetaEmpareta_Valencia	Mbuti.DG	0.270633	0.003087	87.673	354791		MAJ_EBA	Russia_EBA_Yamnaya_Samara	Mbuti.DG	0.282364	0.003058	92.323	682764		BOY019	Kazakhstan_Sintashta_MLBA_o.SG	Mbuti.DG	0.283916	0.017420	16.298	3562
PIE_CA	Greece_LN_early.SG	Mbuti.DG	0.283147	0.002803	101.02	670567		KTL_A	SE_Iberia_MLN_Llometes_Alicante	Mbuti.DG	0.270768	0.002949	91.822	667417		MAJ_EBA	Latvia_LN_CordedWare	Mbuti.DG	0.282939	0.003894	72.654	170921		BOY019	BOY_EBA	Mbuti.DG	0.284461	0.004769	59.644	51599
PIE_CA	Hungary_MN_ALPc_Bukk	Mbuti.DG	0.283937	0.002952	96.193	666536		KTL_A	SW_Iberia_EN_Gibraltar	Mbuti.DG	0.274182	0.003408	80.459	262641		MAJ_EBA	Russia_Caucasus_EBA_Yamnaya	Mbuti.DG	0.283534	0.003142	90.229	506482		BOY019	Ukraine_EBA_published	Mbuti.DG	0.285275	0.005725	49.829	45614
PIE_CA	Hungary_LN_Tisza	Mbuti.DG	0.284651	0.002796	101.794	805750		KTL_A	SW_Iberia_MLN_HockeySanFernando	Mbuti.DG	0.271384	0.003037	89.367	610470		MAJ_EBA	Russia_Poltavka	Mbuti.DG	0.283899	0.003088	91.945	662078		BOY019	Poland_CordedWare_ProtoUnetice.SG	Mbuti.DG	0.285844	0.011174	25.580	7819
PIE_CA	Balkans_Chalcolithic_PTK	Mbuti.DG	0.285094	0.002822	101.01	448753		KTL_A	Wales_Early_Neolithic_Tinkinswood	Mbuti.DG	0.273134	0.003243	84.229	377263		MAJ_EBA	BOY_EBA	Mbuti.DG	0.284329	0.003155	90.108	429095		YUN041	Poland_CordedWare_ProtoUnetice.SG	Mbuti.DG	0.265468	0.004399	60.342	59624
PIE_CA	France_MN_OBN	Mbuti.DG	0.285215	0.002713	105.147	878373		KTL_A	Ukraine_Eneolithic_SredniStog	Mbuti.DG	0.276501	0.003175	87.094	413727		YUN_EBA	Russia_Potapovka_o	Mbuti.DG	0.25903	0.003010	86.071	630818		YUN041	Sweden_BattleAxe.SG	Mbuti.DG	0.26753	0.00343	78.005	303973
PIE_CA	Balkans_Chalcolithic_VAR	Mbuti.DG	0.285838	0.002662	107.365	924563		KTL_A	Radovanci C	Mbuti.DG	0.270416	0.003209	84.279	566497		YUN_EBA	Russia_Srubnaya_o	Mbuti.DG	0.259047	0.003182	81.407	365043		YUN041	Denmark_MN_B.SG	Mbuti.DG	0.268222	0.003922	68.391	142355
PIE_CA	Dzhulyunitsa C	Mbuti.DG	0.285887	0.002785	102.67	743882		KTL_A	Ukraine Trypillia	Mbuti.DG	0.270041	0.002960	91.243	758898		YUN_EBA	Russia_EBA_Yamnaya_Kalmykia.SG	Mbuti.DG	0.260451	0.002863	90.983	777670		YUN041	Denmark_LN.SG	Mbuti.DG	0.268837	0.004196	64.071	112870
PIE_CA	Germany_EN_LBK_Stuttgart_published.DG	Mbuti.DG	0.286124	0.002809	101.871	906226		KTL_A	Urziceni C	Mbuti.DG	0.269818	0.002942	91.710	615796		YUN_EBA	Russia_Afanasievo.SG	Mbuti.DG	0.26075	0.003000	86.913	615542		YUN041	Hungary_Maros_EBA.SG	Mbuti.DG	0.269578	0.003292	81.885	214785
PIE_CA	France_MN_GRG	Mbuti.DG	0.286271	0.002688	106.485	909723		KTL_A	Iberia_MN	Mbuti.DG	0.272358	0.002890	94.246	663642		YUN_EBA	Russia_Caucasus_EBA_Yamnaya	Mbuti.DG	0.261731	0.002913	89.857	575965		YUN041	Russia_Potapovka_o	Mbuti.DG	0.269583	0.003397	79.355	447127
PIE_CA	Hungary_Hunyadihalom_MCHA	Mbuti.DG	0.286406	0.002883	99.348	520773		KTL_A	Latvia_MN	Mbuti.DG	0.277858	0.002997	92.724	645206		YUN_EBA	Russia_EBA.SG	Mbuti.DG	0.262037	0.003721	70.431	150741		YUN041	Russia_North_Caucasus_MBA_early	Mbuti.DG	0.269899	0.003263	82.709	455961
PIE_CA	Ukraine N_o2_published	Mbuti.DG	0.286525	0.003386	84.613	154867		KTL_A	Ukraine_Eneolithic_SredniStog_o4	Mbuti.DG	0.278032	0.003153	88.183	509463		YUN_EBA	Russia_Steppe_Catacomb	Mbuti.DG	0.26257	0.002890	90.853	634643		YUN041	Italy_North_Remedello_C.SG	Mbuti.DG	0.269921	0.003383	79.789	275722
PIE_CA	Gomolava C	Mbuti.DG	0.286559	0.002744	104.448	791331		KTL_A	Greece_LN.SG	Mbuti.DG	0.266148	0.003072	86.638	665024		YUN_EBA	Russia_North_Caucasus	Mbuti.DG	0.262859	0.002887	91.048	634801		YUN041	Anatolia_EBA	Mbuti.DG	0.270169	0.003123	86.505	518735
PIE_CA	Ivanovo C	Mbuti.DG	0.286608	0.002786	102.862	591352		KTL_A	Russia_Caucasus_Maikop	Mbuti.DG	0.26854	0.003275	82.000	288354		YUN_EBA	Latvia_LN_CordedWare	Mbuti.DG	0.263395	0.003253	80.978	187986		YUN041	Russia_EBA.SG	Mbuti.DG	0.270682	0.004304	62.895	100663
PIE_CA	Smyadovo C	Mbuti.DG	0.286628	0.002752	104.138	690849		KTL_A	Russia_Caucasus_Maikop_Novosvobodnaya	Mbuti.DG	0.267478	0.002966	90.167	546002		YUN_EBA	Russia_EBA_Yamnaya_Samara	Mbuti.DG	0.263446	0.002879	91.507	821162		YUN041	Greece_Minoan_Odigitria	Mbuti.DG	0.271014	0.003717	72.906	142647
PIE_CA	Hungary_MN_ALPc	Mbuti.DG	0.286791	0.002733	104.941	775201		KTL_A	Russia_Caucasus_LateMaikop	Mbuti.DG	0.267379	0.003100	86.245	562923		YUN_EBA	Russia_Poltavka	Mbuti.DG	0.263552	0.002938	89.697	796701		YUN041	MAJ_EBA	Mbuti.DG	0.271029	0.003341	81.111	349392
PIE_CA	Hungary_C_Balaton_Lasinja	Mbuti.DG	0.286832	0.002754	104.145	823392		KTL_A	Russia_LateMaikop	Mbuti.DG	0.264966	0.003042	87.097	514211		YUN_EBA	Germany_LN_Karsdorf	Mbuti.DG	0.263611	0.003612	72.972	114588		YUN041	Russia_EBA_Yamnaya_Kalmykia.SG	Mbuti.DG	0.271875	0.003014	90.212	534322
PIE_CA	Hungary_LN_Lengyel	Mbuti.DG	0.28686	0.002745	104.484	712368		KTL_A	Armenia_Caucasus_EBA_KuraAraxes	Mbuti.DG	0.265099	0.002943	90.074	580937		YUN_EBA	Sweden_BattleAxe.SG	Mbuti.DG	0.263809	0.003018	87.420	425570		YUN041	Bulgaria_EBA_Yamnaya_o	Mbuti.DG	0.271923	0.003626	74.995	212392
PIE_CA	Balkans_Chalcolithic_YUN	Mbuti.DG	0.286901	0.002671	107.43	927735		KTL_A	Russia_Steppe_Maikop	Mbuti.DG	0.273368	0.002979	91.751	673858		YUN_EBA	Ukraine_Ozera_EBA_Yamnaya	Mbuti.DG	0.263883	0.003181	82.950	435999		YUN041	Bulgaria_EBA_Yamnaya_o	Mbuti.DG	0.271923	0.003626	74.995	212392
PIE_CA	Hungary_MN_Vinca	Mbuti.DG	0.28713	0.00272	105.558	732605		KTL_A	Russia_Steppe_Maikop_o	Mbuti.DG	0.267016	0.003095	86.276	363539		YUN_EBA	Russia_North_Caucasus_MBA_early	Mbuti.DG	0.263964	0.003028	87.183	649690		YUN041	Smyadovo_EBA	Mbuti.DG	0.272081	0.003231	84.201	387017
PIE_CA	Balkans_Neolithic_PIE	Mbuti.DG	0.287163	0.003119	92.068	240315		KTL_A	Russia_Steppe_Maikop_o1	Mbuti.DG	0.268244	0.003047	88.047	573168		YUN_EBA	MAJ_EBA	Mbuti.DG	0.264161	0.003023	87.382	649204		YUN041	Greece_Minoan_Lassithi	Mbuti.DG	0.272113	0.002999	90.722	509357
PIE_CA	Czech_N	Mbuti.DG	0.287182	0.002787	103.05	756323		KTL_A	Russia_Caucasus_EBA_Yamnaya_early	Mbuti.DG	0.273926	0.003756	72.927	131851		YUN_EBA	BOY_EBA	Mbuti.DG	0.265197	0.002936	90.314	500697		YUN041	Russia_Afanasievo.SG	Mbuti.DG	0.2722	0.003147	86.5	423401
PIE_CA	Hungary_MN_LBK	Mbuti.DG	0.287239	0.002744	104.688	793994		KTL_A	CamlibelTarlasi_LC	Mbuti.DG	0.264412	0.002897	91.262	769560		YUN_EBA	Poland_CordedWare_ProtoUnetice.SG	Mbuti.DG	0.266085	0.003870	68.762	83796		YUN041	Ukraine_Ozera_EBA_Yamnaya	Mbuti.DG	0.272351	0.003547	76.792	315285
PIE_CA	Hungary_EarlyC_Tiszapolgar_Bodrogkeresztur_published	Mbuti.DG	0.287958	0.00285	101.047	679102		KTL_A	Caucasus_lowlands_LC	Mbuti.DG	0.263255	0.003575	73.638	155780		YUN_EBA	Estonia_CordedWare.SG	Mbuti.DG	0.266501	0.002899	91.939	784589		YUN041	Russia_Steppe_Catacomb	Mbuti.DG	0.272353	0.002951	92.292	462503
PIE_CA	Croatia_MN_Sopot	Mbuti.DG	0.288073	0.002742	105.076	787719		KTL_A	Ikiztepe_LC	Mbuti.DG	0.2649	0.002922	90.658	430213		YUN_EBA	Denmark_MN_B.SG	Mbuti.DG	0.267099	0.003468	77.016	199400		YUN041	Germany_LN_Karsdorf	Mbuti.DG	0.272478	0.004415	61.713	81127
PIE_CA	Czech_MN	Mbuti.DG	0.288198	0.002877	100.166	591279		KTL_A	Arslantepe_LC	Mbuti.DG	0.265987	0.002858	93.083	820686		YUN_EBA	Russia_Sintashta_MLBA.SG	Mbuti.DG	0.267452	0.002992	89.397	700728		YUN041	Russia_Sintashta_MLBA.SG	Mbuti.DG	0.272507	0.003069	88.797	485557
PIE_CA	Sushina C	Mbuti.DG	0.288723	0.002816	102.526	576089		KTL_A	KTL_B	Mbuti.DG	0.273986	0.003041	90.109	688912		YUN_EBA	Russia_Sintashta_MLBA.SG	Mbuti.DG	0.267452	0.002992	89.397	700728		YUN041	Russia_Sintashta_MLBA.SG	Mbuti.DG	0.272507	0.003069	88.797	485557
PIE_CA	Germany_EN_LBK	Mbuti.DG	0.288849	0.00269	107.365	924597		KTL_A	MAJ	Mbuti.DG	0.274202	0.002925	93.736	753166		YUN_EBA	Denmark_LN.SG	Mbuti.DG	0.268009	0.003604	74.364	151643		YUN041	PIE_EBA	Mbuti.DG	0.272531	0.003865	70.516	165551
PIE_CA	Serbia_N	Mbuti.DG	0.291399	0.003441	84.684	167552		KTL_A	USV	Mbuti.DG	0.275052	0.002953	93.142	698033		YUN_EBA	Russia_Potapovka	Mbuti.DG	0.268412	0.003087	86.936	448484		YUN041	Estonia_CordedWare.SG	Mbuti.DG	0.272708	0.002949	92.467	537104
PIE_CA	Croatia_LN_Sopot	Mbuti.DG	0.292609	0.003094	94.56	198165		KTL_B	Russia_Steppe_Maikop	Mbuti.DG	0.259751	0.002958	87.818	640136		YUN_EBA	Kazakhstan_Sintashta_MLBA_o.SG	Mbuti.DG	0.268927	0.005142	52.296	37483		YUN041	Russia_Srubnaya_o	Mbuti.DG	0.272764	0.003479	78.399	256903
VAR_CA	Russia_Khvalynsk_Eneolithic1	Mbuti.DG	0.258048	0.002927	88.157	442033		KTL_B	Russia_Caucasus_EBA_Yamnaya_early	Mbuti.DG	0.260679	0.003698	70.483	126012		YUN_EBA	Germany_CordedWare	Mbuti.DG	0.269192	0.002918	92.240	798034		YUN041	Ukraine_Globular_Amphora	Mbuti.DG	0.273141	0.003032	90.098	498316
VAR_CA	Russia_Khvalynsk_Eneolithic2	Mbuti.DG	0.259102	0.002954	87.703	334969		KTL_B	Russia_Steppe_Maikop_o1	Mbuti.DG	0.26162	0.003183	82.206	543421		YUN_EBA	Sweden_LN.SG	Mbuti.DG	0.269357	0.002991	90.070	754872		YUN041	Hungary_MBA_Vatya.SG	Mbuti.DG	0.273338	0.003061	89.307	456628
VAR_CA	Russia_Steppe_Eneolithic	Mbuti.DG	0.260446	0.002641	98.622	800309		KTL_B	Russia_Steppe_Maikop_o	Mbuti.DG	0.262029	0.003124	83.888	345957		YUN_EBA	TitrisHoyuk_EBA	Mbuti.DG	0.269523	0.004100	65.733	74835		YUN041	Italy_North_Remedello_EBA.SG	Mbuti.DG	0.273616	0.00434	63.047	87807
VAR_CA	Russia_Caucasus_Eneolithic	Mbuti.DG	0.264606	0.002905	91.087	545336		KTL_B	Estonia_Comb_Ceramic_Neolithic.SG	Mbuti.DG	0.264662	0.003827	69.157	98082		YUN_EBA	Arslantepe_EBA	Mbuti.DG	0.27008	0.002830	95.449	765999		YUN041	Croatia_Vucedol	Mbuti.DG	0.273683	0.00331	82.691	291826
VAR_CA	Estonia_EMN_Narva	Mbuti.DG	0.268742	0.002818	95.352	479101		KTL_B	England_Early_Neolithic_KentCavern	Mbuti.DG	0.265518	0.004209	63.084	73329		YUN_EBA	Germany_LN_BenzigerodeHeimburg	Mbuti.DG	0.270691	0.003053	88.661	542863		YUN041	Ukraine_Eneolithic	Mbuti.DG	0.273857	0.003758	72.864	225363
VAR_CA	Ukraine N	Mbuti.DG	0.270538	0.002693	100.461	701835		KTL_B	Caucasus_lowlands_LC	Mbuti.DG	0.265853	0.003610	73.654	149324		YUN_EBA	BOY019	Mbuti.DG	0.271019	0.004215	64.3	70239		YUN041	Russia_Caucasus_EBA_Yamnaya	Mbuti.DG	0.273942	0.003209	85.365	425157
VAR_CA	Latvia MN early	Mbuti.DG	0.270599	0.00278	97.345	731736		KTL_B	Latvia_MN	Mbuti.DG	0.267573	0.002997	89.295	613581		YUN_EBA	Germany_EBA_Unetice	Mbuti.DG	0.271416	0.002905	93.434	748719		YUN041	Germany_EBA_Unetice	Mbuti.DG	0.274056	0.002918	93.905	520729
VAR_CA	Lithuania_EMN_Narva	Mbuti.DG	0.273014	0.002719	100.397	860042		KTL_B	Armenia_Caucasus_EBA_KuraAraxes	Mbuti.DG	0.267693	0.003029	88.366	551417		YUN_EBA	Hungary_Maros_EBA.SG	Mbuti.DG	0.271518	0.003108	87.370	311430		YUN041	Germany_BellBeaker	Mbuti.DG	0.274258	0.002808	97.671	616616
VAR_CA	Anatolia_Kumtepe_N.SG	Mbuti.DG	0.27582	0.00376	73.356	96866		KTL_B	Russia_Caucasus_LateMaikop	Mbuti.DG	0.268012	0.003196	83.857	533581		YUN_EBA	Germany_LN_Alberstedt	Mbuti.DG	0.273114	0.003141	86.963	730798		YUN041	Poland_Globular_Amphora	Mbuti.DG	0.274289	0.003043	90.147	413831
VAR_CA	PIE060	Mbuti.DG	0.278838	0.002921	95.447	635516		KTL_B	Russia_LateMaikop	Mbuti.DG	0.268609	0.003113	86.274	488556		YUN_EBA	Bulgaria_EBA_Yamnaya_o	Mbuti.DG	0.273337	0.003225	84.754	270991		YUN041	Sweden_LN.SG	Mbuti.DG	0.274437	0.003091	88.799	513425
VAR_CA	Greece_LN_early.SG	Mbuti.DG	0.279793	0.002796	100.065	643255		KTL_B	England_Early_Neolithic_Ogof_yr_ychen	Mbuti.DG	0.270013	0.003163	85.376	289209		YUN_EBA	Bulgaria_EBA_Yamnaya_o	Mbuti.DG	0.273337	0.003225	84.754	270991		YUN041	Russia_North_Caucasus	Mbuti.DG	0.274511	0.003035	90.461	465413
VAR_CA	Poland_BKG.SG	Mbuti.DG	0.280785	0.002668	105.242	904581		KTL_B	Russia_Caucasus_Maikop	Mbuti.DG	0.270498	0.003287	82.288	274556		YUN_EBA	Germany_BellBeaker	Mbuti.DG	0.273449	0.002861	95.575	864260		YUN041	Germany_Lech_EBA	Mbuti.DG	0.274758	0.002885	95.236	593548
VAR_CA	Hungary_LN_Tisza	Mbuti.DG	0.28321	0.002802	101.09	779329		KTL_B	Russia_Caucasus_Maikop_Novosvobodnaya	Mbuti.DG	0.27102	0.003000	90.336	519268		YUN_EBA	Ukraine_Eneolithic	Mbuti.DG	0.273498	0.003113	87.869	294906		YUN041	Russia_Potapovka	Mbuti.DG	0.274771	0.003352	81.982	315726
VAR_CA	Germany_EN_LBK_Stuttgart_published.DG	Mbuti.DG	0.283679	0.002793	101.562	872119		KTL_B	Irish_MN_Carrowmore	Mbuti.DG	0.271284	0.008203	33.073	12592		YUN_EBA	Ukraine_EBA_published	Mbuti.DG	0.273855	0.003115	87.905	428812		YUN041	Iberia_C	Mbuti.DG	0.274773	0.002895	94.927	601177
VAR_CA	Hungary_MN_ALPc_Bukk	Mbuti.DG	0.2837	0.002935	96.675	647691		KTL_B	Ikiztepe_LC	Mbuti.DG	0.271371	0.003018	89.912	410237		YUN_EBA	Merichleri_EBA	Mbuti.DG	0.274535	0.002971	92.404	676537		YUN041	Russia_EBA_Yamnaya_Samara	Mbuti.DG	0.274866	0.002951	93.149	572376
VAR_CA	Balkans_Chalcolithic_PTK	Mbuti.DG	0.283908	0.002835	100.145	435444		KTL_B	England_Early_Neolithic_Gop_Cave	Mbuti.DG	0.271648	0.003911	69.456	109002		YUN_EBA	Hungary_MBA_Vatya.SG	Mbuti.DG	0.275191	0.002946	93.415	661163		YUN041	Germany_LN_BenzigerodeHeimburg	Mbuti.DG	0.275012	0.003247	84.706	384260
VAR_CA	Dzhulyunitsa C	Mbuti.DG	0.284014	0.002763	102.801	723675		KTL_B	CamlibelTarlasi_LC	Mbuti.DG	0.272669	0.002924	93.242	726624		YUN_EBA	Germany_Lech_EBA	Mbuti.DG	0.275338	0.002847	96.713	829301		YUN041	Bulgaria_BeliBreyag_EBA	Mbuti.DG	0.275057	0.003634	75.688	215527
VAR_CA	France_MN_OBN	Mbuti.DG	0.28414	0.002702	105.141	854844		KTL_B	Ukraine_Eneolithic_SredniStog_o4	Mbuti.DG	0.272896	0.003230	84.492	483752		YUN_EBA	Anatolia_EBA	Mbuti.DG	0.275637	0.002995	92.031	743194		YUN041	Merichleri_EBA	Mbuti.DG	0.275269	0.003081	89.337	482053
VAR_CA	Hungary_Hunyadihalom_MCHA	Mbuti.DG	0.284523	0.002932	97.049	505428		KTL_B	Arslantepe_LC	Mbuti.DG	0.273025	0.002909	93.839	776312		YUN_EBA	YUN041	Mbuti.DG	0.276104	0.003156	87.489	541795		YUN041	Germany_CordedWare	Mbuti.DG	0.275307	0.002896	95.055	553241
VAR_CA	France_MN_GRG	Mbuti.DG	0.28479	0.002672	106.588	889504		KTL_B	Scottish_MN_Lairo	Mbuti.DG	0.27304	0.004484	60.892	74754		YUN_EBA	Italy_North_Remedello_C.SG	Mbuti.DG	0.277193	0.003225	85.954	417209		YUN041	Ukraine_EBA_published	Mbuti.DG	0.27595	0.003389	81.416	319198
VAR_CA	Balkans_Chalcolithic_YUN	Mbuti.DG	0.284912	0.002661	107.067	903950		KTL_B	Estonia_MN_CCC	Mbuti.DG	0.273053	0.003432	79.572	192463		YUN_EBA	Italy_North_Remedello_EBA.SG	Mbuti.DG	0.277356	0.003598	77.079	132883		YUN041	YUN_EBA	Mbuti.DG	0.276105	0.002931	94.215	541795
VAR_CA	Balkans_Neolithic_PIE	Mbuti.DG	0.284995	0.00315	90.473	233094		KTL_B	KTL_A	Mbuti.DG	0.273986	0.003041	90.109	688912		YUN_EBA	PIE078	Mbuti.DG	0.277597	0.003308	83.918	217563		YUN041	Hungary_LateC_Baden	Mbuti.DG	0.276218	0.002874	96.115	559531
VAR_CA	Gomolava C	Mbuti.DG	0.28512	0.002745	103.881	767244		KTL_B	MAJ	Mbuti.DG	0.274083	0.002977	92.055	711869		YUN_EBA	Croatia_Vucedol	Mbuti.DG	0.278736	0.003067	90.897	390347		YUN041	BOY019	Mbuti.DG	0.276437	0.00495	55.851	52886
VAR_CA	Hungary_MN_LBK	Mbuti.DG	0.285148	0.002744	103.906	772088		KTL_B	Ukraine_Eneolithic_SredniStog	Mbuti.DG	0.274106	0.003287	83.379	394127		YUN_EBA	Greece_Minoan_Lassithi	Mbuti.DG	0.278778	0.002976	93.674	725050		YUN041	BOY_EBA	Mbuti.DG	0.276618	0.003157	87.613	358975
VAR_CA	Ivanovo C	Mbuti.DG	0.285242	0.002796	102.03	574874		KTL_B	USV	Mbuti.DG	0.275069	0.002940	93.546	661766		YUN_EBA	Hungary_EBA_Mako	Mbuti.DG	0.278904	0.003180	87.710	575094		YUN041	Russia_Poltavka	Mbuti.DG	0.276873	0.003024	91.566	553592
VAR_CA	Hungary_MN_Vinca	Mbuti.DG	0.285386	0.002715	105.124	710622		KTL_B	England_Early_Neolithic_UpperSwell	Mbuti.DG	0.275786	0.003215	85.772	416778		YUN_EBA	Greece_Minoan_Odigitria	Mbuti.DG	0.279514	0.003300	84.692	191906		YUN041	Dzhulyunitsa_EBA	Mbuti.DG	0.277373	0.003111	89.154	466975
VAR_CA	Ukraine N_o2_published	Mbuti.DG	0.285451	0.003386	84.301	150668		KTL_B	Scottish_MN_Midhowe	Mbuti.DG	0.275799	0.003528	78.168	227156		YUN_EBA	Smyadovo_EBA	Mbuti.DG	0.280343	0.003028	92.579	525475		YUN041	Germany_LN_Alberstedt	Mbuti.DG	0.277547	0.003387	81.933	493628
VAR_CA	Hungary_C_Balaton_Lasinja	Mbuti.DG	0.285583	0.002762	103.402	799455		KTL_B	Ukraine Trypillia	Mbuti.DG	0.27604	0.002980	92.616	711160		YUN_EBA	Ukraine_Globular_Amphora	Mbuti.DG	0.280755	0.003017	93.058	708362		YUN041	Latvia_LN_CordedWare	Mbuti.DG	0.278195	0.003817	72.884	148591
VAR_CA	Balkans_Chalcolithic_PIE	Mbuti.DG	0.285838	0.002662	107.365	924563		KTL_B	Germany_Blatterhohle_MN	Mbuti.DG	0.276626	0.003025	91.440	670342		YUN_EBA	Bulgaria_BeliBreyag_EBA	Mbuti.DG	0.281414	0.003236	86.972	273718		YUN041	Hungary_EBA_Mako	Mbuti.DG	0.28001	0.003483	80.402	415359
VAR_CA	Czech_N	Mbuti.DG	0.285878	0.002766	103.345	735054		KTL_B	Ireland_MN_Ballynahatty	Mbuti.DG	0.276822	0.003239	85.461	698908		YUN_EBA	Poland_Globular_Amphora	Mbuti.DG	0.281984	0.002983	94.526	552397		YUN041	Kazakhstan_Sintashta_MLBA_o.SG	Mbuti.DG	0.281196	0.006422	43.789	26623
VAR_CA	Hungary_MN_ALPc	Mbuti.DG	0.285942	0.002726	104.897	754451		KTL_B	Poland_TRB.SG	Mbuti.DG	0.277108	0.002998	92.428	714403		YUN_EBA	Iberia_C	Mbuti.DG	0.282293	0.002912	96.955	837896		YUN041	Sabrano_EBA_Ezero	Mbuti.DG	0.285826	0.005818	49.126	39510
VAR_CA	Hungary_LN_Lengyel	Mbuti.DG	0.285999	0.002766	103.384	692302		KTL_B	Scotland_Neolithic_Quoyness	Mbuti.DG	0.277121	0.003255	85.145	559965		YUN_EBA	Dzhulyunitsa_EBA	Mbuti.DG	0.282878	0.002959	95.612	647398		PIE060	Russia_Steppe_Eneolithic	Mbuti.DG	0.258772	0.00295	87.707	547504
VAR_CA	Croatia_MN_Sopot	Mbuti.DG	0.286321	0.002752	104.048	763833		KTL_B	England_Middle_Neolithic_WestKennet	Mbuti.DG	0.277269	0.003431	80.812	255112		YUN_EBA	Hungary_LateC_Baden	Mbuti.DG	0.284204	0.002965	95.850	788272		PIE060	Russia_Caucasus_Eneolithic	Mbuti.DG	0.259665	0.003403	76.294	377787
VAR_CA	Smyadovo C	Mbuti.DG	0.286341	0.002761	103.696	672556		KTL_B	Iberia_MN.SG_LugarCanto	Mbuti.DG	0.277324	0.003063	90.537	724344		YUN_EBA	Sabrano_EBA_Ezero	Mbuti.DG	0.285938	0.004715	60.639	49483		PIE060	Russia_Khvalynsk_Eneolithic1	Mbuti.DG	0.262066	0.00351	74.667	297714
VAR_CA	Czech_MN	Mbuti.DG	0.2866	0.00287	99.857	575026		KTL_B	England_Early_Neolithic_Aveline	Mbuti.DG	0.277736	0.003105	89.450	647435		PIE078	Russia_Potapovka_o	Mbuti.DG	0.25342	0.003805	66.598	187977		PIE060	Russia_Khvalynsk_Eneolithic2	Mbuti.DG	0.263521	0.003637	72.462	226568
VAR_CA	Germany_EN_LBK	Mbuti.DG	0.286993	0.002674	107.314	901548		KTL_B	Irish_MN_Primrose	Mbuti.DG	0.277796	0.003066	90.604	746591		PIE078	Russia_Srubnaya_o	Mbuti.DG	0.253431	0.003998	63.393	108761		PIE060	Anatolia_Kumtepe_N.SG	Mbuti.DG	0.267053	0.004752	56.2	60863
VAR_CA	Hungary_EarlyC_Tiszapolgar_Bodrogkeresztur_published	Mbuti.DG	0.287297	0.002846	100.952	658468		KTL_B	England_Early_Neolithic_CaveHa	Mbuti.DG	0.277862	0.003198	86.891	330466		PIE078	Russia_EBA.SG	Mbuti.DG	0.254515	0.005593	45.504	41365		PIE060	Greece_LN_early.SG	Mbuti.DG	0.273101	0.003383	80.735	401228
VAR_CA	Sushina C	Mbuti.DG	0.287568	0.002794	102.915	560569		KTL_B	Greece_LN.SG	Mbuti.DG	0.277972	0.003232	86.012	619950		PIE078	Russia_North_Caucasus_MBA_early	Mbuti.DG	0.255691	0.003668	69.716	190550		PIE060	Balkans_Chalcolithic_PTK	Mbuti.DG	0.276961	0.003316	83.517	301117
VAR_CA	Serbia_N	Mbuti.DG	0.288536	0.003456	83.494	162486		KTL_B	England_Early_Neolithic_Coldrum	Mbuti.DG	0.278053	0.003181	87.412	588191		PIE078	Germany_LN_Karsdorf	Mbuti.DG	0.257316	0.005818	44.225	34908		PIE060	Balkans_Chalcolithic_YUN	Mbuti.DG	0.27775	0.00292	95.118	629735
VAR_CA	Croatia_LN_Sopot	Mbuti.DG	0.291275	0.003112	93.604	192372		KTL_B	England_Early_Neolithic_Carsington_pasture	Mbuti.DG	0.27815	0.003162	87.961	708159		PIE078	Russia_Afanasievo.SG	Mbuti.DG	0.257344	0.003654	70.429	175946		PIE060	Hungary_MN_Vinca	Mbuti.DG	0.278081	0.003095	89.841	485445
PTK_CA	Russia_Khvalynsk_Eneolithic1	Mbuti.DG	0.254723	0.003433	74.188	214362		KTL_B	Greece_Peloponnese_Neolithic	Mbuti.DG	0.278448	0.002952	94.318	681016		PIE078	Russia_Steppe_Catacomb	Mbuti.DG	0.257758	0.003379	76.274	198087		PIE060	Hungary_MN_LBK	Mbuti.DG	0.278459	0.003065	90.857	533575
PTK_CA	Russia_Steppe_Eneolithic	Mbuti.DG	0.256557	0.002899	88.5	380603		KTL_B	England_Early_Neolithic_Fussels_Lodge	Mbuti.DG	0.278684	0.003097	89.997	638602		PIE078	Russia_Caucasus_EBA_Yamnaya	Mbuti.DG	0.257961	0.003500	73.708	187898		PIE060	Dzhulyunitsa C	Mbuti.DG	0.27865	0.003239	86.038	499758
PTK_CA	Russia_Khvalynsk_Eneolithic2	Mbuti.DG	0.258283	0.003513	73.522	163048		KTL_B	Iberia_MN_Trocs	Mbuti.DG	0.278774	0.002984	93.413	707582		PIE078	Russia_EBA_Yamnaya_Samara	Mbuti.DG	0.2584	0.003267	79.091	227180		PIE060	Balkans_Chalcolithic_VAR	Mbuti.DG	0.278838	0.002921	95.447	635516
PTK_CA	Estonia_EMN_Narva	Mbuti.DG	0.261566	0.003289	79.517	251111		KTL_B	SE_Iberia_MLN_Llometes_Alicante	Mbuti.DG	0.278836	0.003006	92.757	632353		PIE078	Russia_Poltavka	Mbuti.DG	0.258783	0.003370	76.793	220502		PIE060	Poland_BKG.SG	Mbuti.DG	0.279532	0.002978	93.858	608254
PTK_CA	Russia_Caucasus_Eneolithic	Mbuti.DG	0.263586	0.003276	80.448	274907		KTL_B	Germany_Baalberge_MN	Mbuti.DG	0.278905	0.003171	87.946	348165		PIE078	Russia_EBA_Yamnaya_Kalmykia.SG	Mbuti.DG	0.258911	0.003383	76.533	213995		PIE060	Estonia_EMN_Narva	Mbuti.DG	0.279572	0.003386	82.555	341891
PTK_CA	Latvia MN early	Mbuti.DG	0.264855	0.003071	86.234	359974		KTL_B	England_Early_Neolithic_Little_lodge	Mbuti.DG	0.278914	0.004210	66.256	86720		PIE078	Sweden_BattleAxe.SG	Mbuti.DG	0.259681	0.003880	66.933	138887		PIE060	Ukraine N	Mbuti.DG	0.279589	0.003205	87.241	489684
PTK_CA	Ukraine N	Mbuti.DG	0.265661	0.002982	89.093	347622		KTL_B	Iberia_MN_Mina	Mbuti.DG	0.279279	0.002992	93.349	643166		PIE078	Ukraine_Ozera_EBA_Yamnaya	Mbuti.DG	0.259998	0.004129	62.963	138517		PIE060	Balkans_Chalcolithic_PIE	Mbuti.DG	0.279701	0.002898	96.521	656149
PTK_CA	Lithuania_EMN_Narva	Mbuti.DG	0.267254	0.003024	88.365	402863		KTL_B	SE_Iberia_MLN_CovetaEmpareta_Valencia	Mbuti.DG	0.279363	0.003150	88.691	336595		PIE078	Russia_Potapovka	Mbuti.DG	0.260199	0.003961	65.684	132522		PIE060	Germany_EN_LBK_Stuttgart_published.DG	Mbuti.DG	0.279921	0.003224	86.833	559655
PTK_CA	Anatolia_Kumtepe_N.SG	Mbuti.DG	0.273017	0.005269	51.819	41593		KTL_B	Scotland_Neolithic_TullochofAssery	Mbuti.DG	0.279642	0.003259	85.802	486174		PIE078	MAJ_EBA	Mbuti.DG	0.260831	0.003505	74.416	195086		PIE060	Gomolava C	Mbuti.DG	0.280059	0.003119	89.796	518256
PTK_CA	PIE060	Mbuti.DG	0.276961	0.003316	83.517	301117		KTL_B	N_Iberia_MLN_Jentillarri_BasqueCountry	Mbuti.DG	0.27971	0.002958	94.560	626385		PIE078	Estonia_CordedWare.SG	Mbuti.DG	0.261221	0.003291	79.370	214181		PIE060	Germany_EN_LBK	Mbuti.DG	0.280187	0.002937	95.385	629339
PTK_CA	Poland_BKG.SG	Mbuti.DG	0.280385	0.002887	97.122	415196		KTL_B	Scotland_Neolithic_DistilleryOban	Mbuti.DG	0.279757	0.003084	90.702	642273		PIE078	TitrisHoyuk_EBA	Mbuti.DG	0.261241	0.005963	43.81	30244		PIE060	Smyadovo C	Mbuti.DG	0.280314	0.003127	89.648	476486
PTK_CA	Ukraine N_o2_published	Mbuti.DG	0.28064	0.004376	64.128	78532		KTL_B	England_Late_Neolithic_Rhos_Ddigre	Mbuti.DG	0.279782	0.003791	73.797	165019		PIE078	Latvia_LN_CordedWare	Mbuti.DG	0.261453	0.004424	59.099	77129		PIE060	Croatia_MN_Sopot	Mbuti.DG	0.280472	0.003205	87.497	515112
PTK_CA	Hungary_MN_ALPc_Bukk	Mbuti.DG	0.282462	0.003352	84.259	317435		KTL_B	N_Iberia_MLN_MandubiZelaia_BasqueCountry	Mbuti.DG	0.279832	0.003016	92.783	632239		PIE078	Russia_North_Caucasus	Mbuti.DG	0.261866	0.003388	77.296	200205		PIE060	Croatia_LN_Sopot	Mbuti.DG	0.280516	0.003818	73.464	134785
PTK_CA	France_MN_OBN	Mbuti.DG	0.282619	0.002893	97.705	410623		KTL_B	SW_Iberia_MLN_HockeySanFernando	Mbuti.DG	0.279875	0.003097	90.359	579679		PIE078	BOY_EBA	Mbuti.DG	0.262675	0.003568	73.624	155644		PIE060	Balkans_Neolithic_PIE	Mbuti.DG	0.280675	0.003917	71.649	162766
PTK_CA	Balkans_Chalcolithic_VAR	Mbuti.DG	0.283908	0.002835	100.145	435444		KTL_B	Scotland_Early_Neolithic_Raschoille	Mbuti.DG	0.279898	0.002986	93.752	707386		PIE078	Denmark_MN_B.SG	Mbuti.DG	0.264328	0.004658	56.742	71307		PIE060	France_MN_GRG	Mbuti.DG	0.281131	0.002915	96.454	630193
PTK_CA	Ivanovo C	Mbuti.DG	0.28399	0.003328	85.33	291790		KTL_B	Iberia_MN	Mbuti.DG	0.279903	0.002967	94.333	631308		PIE078	Russia_Sintashta_MLBA.SG	Mbuti.DG	0.264547	0.003478	76.061	201128		PIE060	France_MN_OBN	Mbuti.DG	0.281271	0.002997	93.851	595356
PTK_CA	France_MN_GRG	Mbuti.DG	0.284072	0.002876	98.774	433157		KTL_B	Scottish_MN_Balintore	Mbuti.DG	0.279949	0.003451	81.116	469258		PIE078	Russia_Sintashta_MLBA.SG	Mbuti.DG	0.264547	0.003478	76.061	201128		PIE060	Ivanovo C	Mbuti.DG	0.281517	0.003382	83.237	400339
PTK_CA	Dzhulyunitsa C	Mbuti.DG	0.284541	0.003069	92.708	351763		KTL_B	England_Early_Neolithic_Kelco_cave	Mbuti.DG	0.280137	0.003191	87.795	530417		PIE078	Arslantepe_EBA	Mbuti.DG	0.265221	0.003282	80.810	216399		PIE060	Czech_N	Mbuti.DG	0.281581	0.003255	86.517	504156
PTK_CA	Hungary_LN_Lengyel	Mbuti.DG	0.284561	0.003076	92.503	338253		KTL_B	Germany_Salzmuende_MN	Mbuti.DG	0.280285	0.004019	69.749	92248		PIE078	Germany_CordedWare	Mbuti.DG	0.265744	0.003238	82.069	219576		PIE060	Sushina C	Mbuti.DG	0.281707	0.003249	86.698	395602
PTK_CA	Balkans_Chalcolithic_YUN	Mbuti.DG	0.28494	0.002841	100.284	430730		KTL_B	England_Early_Neolithic_Whitehawk	Mbuti.DG	0.280464	0.003241	86.541	440340		PIE078	Poland_CordedWare_ProtoUnetice.SG	Mbuti.DG	0.266388	0.005864	45.431	29462		PIE060	Hungary_MN_ALPc	Mbuti.DG	0.281803	0.003112	90.542	524696
PTK_CA	Hungary_LN_Tisza	Mbuti.DG	0.284996	0.00306	93.122	357979		KTL_B	England_Early_Neolithic_BurnGround	Mbuti.DG	0.280541	0.003402	82.469	478390		PIE078	Hungary_Maros_EBA.SG	Mbuti.DG	0.266902	0.004091	65.247	92242		PIE060	Hungary_LN_Tisza	Mbuti.DG	0.282003	0.003211	87.832	515189
PTK_CA	Balkans_Chalcolithic_PIE	Mbuti.DG	0.285094	0.002822	101.01	448753		KTL_B	England_Neolithic_EtonRowing	Mbuti.DG	0.280591	0.002959	94.839	546390		PIE078	Germany_LN_BenzigerodeHeimburg	Mbuti.DG	0.267604	0.003679	72.746	161421		PIE060	Hungary_MN_ALPc_Bukk	Mbuti.DG	0.282227	0.003406	82.866	443176
PTK_CA	Germany_EN_LBK_Stuttgart_published.DG	Mbuti.DG	0.285157	0.003218	88.607	382369		KTL_B	England_Late_Neolithic_Bryn_yr_Hen_Bobl	Mbuti.DG	0.280712	0.004182	67.128	74197		PIE078	Sweden_LN.SG	Mbuti.DG	0.267951	0.003670	73.008	205943		PIE060	Latvia MN early	Mbuti.DG	0.282363	0.003249	86.915	509415
PTK_CA	Greece_LN_early.SG	Mbuti.DG	0.285822	0.003331	85.797	274246		KTL_B	Scotland_Neolithic_HolmofPapa	Mbuti.DG	0.280988	0.003026	92.873	679007		PIE078	Denmark_LN.SG	Mbuti.DG	0.268201	0.004963	54.039	61582		PIE060	Hungary_Hunyadihalom_MCHA	Mbuti.DG	0.28244	0.003493	80.856	342812
PTK_CA	Hungary_EarlyC_Tiszapolgar_Bodrogkeresztur_published	Mbuti.DG	0.286014	0.003253	87.934	316478		KTL_B	Scotland_Neolithic_Isbister	Mbuti.DG	0.281071	0.002957	95.049	701079		PIE078	Germany_EBA_Unetice	Mbuti.DG	0.268646	0.003393	79.173	208452		PIE060	Serbia_N	Mbuti.DG	0.282578	0.004442	63.618	110315
PTK_CA	Hungary_MN_ALPc	Mbuti.DG	0.286156	0.003005	95.212	367333		KTL_B	Wales_Early_Neolithic_Tinkinswood	Mbuti.DG	0.281272	0.003307	85.050	357734		PIE078	Germany_LN_Alberstedt	Mbuti.DG	0.269026	0.003834	70.170	197791		PIE060	Czech_MN	Mbuti.DG	0.28263	0.00348	81.226	400736
PTK_CA	Smyadovo C	Mbuti.DG	0.286369	0.003003	95.361	338966		KTL_B	SW_Iberia_EN_Gibraltar	Mbuti.DG	0.281301	0.003572	78.741	250654		PIE078	Bulgaria_EBA_Yamnaya_o	Mbuti.DG	0.269462	0.004184	64.395	112665		PIE060	Hungary_LN_Lengyel	Mbuti.DG	0.282844	0.003128	90.41	476455
PTK_CA	Hungary_MN_LBK	Mbuti.DG	0.286706	0.003005	95.402	372917		KTL_B	England_Neolithic_BanburyLane	Mbuti.DG	0.281331	0.003869	72.722	94340		PIE078	Bulgaria_EBA_Yamnaya_o	Mbuti.DG	0.269462	0.004184	64.395	112665		PIE060	Hungary_C_Balaton_Lasinja	Mbuti.DG	0.282845	0.003106	91.059	546324
PTK_CA	Germany_EN_LBK	Mbuti.DG	0.286726	0.002875	99.735	430934		KTL_B	Scotland_Neolithic_Unstan	Mbuti.DG	0.281336	0.003330	84.488	515348		PIE078	Germany_BellBeaker	Mbuti.DG	0.269526	0.003174	84.908	245119		PIE060	Hungary_EarlyC_Tiszapolgar_Bodrogkeresztur_published	Mbuti.DG	0.283551	0.003456	82.04	441660
PTK_CA	Hungary_C_Balaton_Lasinja	Mbuti.DG	0.286859	0.00304	94.353	380172		KTL_B	England_Middle_Late_Neolithic_Embo	Mbuti.DG	0.281347	0.003134	89.769	542679		PIE078	Anatolia_EBA	Mbuti.DG	0.270386	0.003537	76.455	209291		PIE060	Ukraine N_o2_published	Mbuti.DG	0.283681	0.004249	66.762	106800
PTK_CA	Hungary_MN_Vinca	Mbuti.DG	0.286968	0.003035	94.543	341911		KTL_B	England_Neolithic_TottyPot	Mbuti.DG	0.28142	0.004944	56.918	40868		PIE078	BOY019	Mbuti.DG	0.270692	0.006304	42.939	25191		PIE060	Lithuania_EMN_Narva	Mbuti.DG	0.288768	0.003249	88.889	582945
PTK_CA	Gomolava C	Mbuti.DG	0.287399	0.003015	95.326	361201		KTL_B	Scotland_Neolithic_PointofCott	Mbuti.DG	0.281435	0.003220	87.389	535390		PIE078	Italy_North_Remedello_EBA.SG	Mbuti.DG	0.270848	0.005801	46.691	34574
PTK_CA	Balkans_Neolithic_PIE	Mbuti.DG	0.28761	0.003926	73.25	118547		KTL_B	Scotland_Neolithic_Clachaig	Mbuti.DG	0.28148	0.003299	85.326	529113		PIE078	Kazakhstan_Sintashta_MLBA_o.SG	Mbuti.DG	0.270948	0.009225	29.37	12158
PTK_CA	Hungary_Hunyadihalom_MCHA	Mbuti.DG	0.287774	0.003412	84.331	248402		KTL_B	Radovanci C	Mbuti.DG	0.281671	0.003213	87.677	536454		PIE078	Germany_Lech_EBA	Mbuti.DG	0.271457	0.003199	84.848	238144
PTK_CA	Czech_N	Mbuti.DG	0.288065	0.003053	94.353	354691		KTL_B	Germany_Esperstedt_MN	Mbuti.DG	0.281742	0.003318	84.910	618504		PIE078	Hungary_MBA_Vatya.SG	Mbuti.DG	0.272011	0.003555	76.512	188867
PTK_CA	Serbia_N	Mbuti.DG	0.28878	0.004464	64.693	79690		KTL_B	Urziceni C	Mbuti.DG	0.28217	0.003041	92.788	582691		PIE078	Ukraine_EBA_published	Mbuti.DG	0.27208	0.003820	71.221	150032
PTK_CA	Czech_MN	Mbuti.DG	0.288982	0.003276	88.204	290919		KTL_B	England_Early_Neolithic_Cissbury	Mbuti.DG	0.282782	0.003245	87.147	391157		PIE078	Merichleri_EBA	Mbuti.DG	0.272372	0.003579	76.105	200535
PTK_CA	Croatia_LN_Sopot	Mbuti.DG	0.289093	0.004077	70.906	99787		KTL_B	England_Early_Neolithic_Jubilee_Cave	Mbuti.DG	0.282808	0.003289	85.979	553412		PIE078	YUN041	Mbuti.DG	0.27253	0.004048	67.319	165551
PTK_CA	Croatia_MN_Sopot	Mbuti.DG	0.289116	0.003147	91.866	361022		KTL_B	England_Neolithic_Millbarrow	Mbuti.DG	0.282812	0.004814	58.743	50912		PIE078	Croatia_Vucedol	Mbuti.DG	0.272615	0.003950	69.011	135540
PTK_CA	Sushina C	Mbuti.DG	0.290196	0.003152	92.077	287659		KTL_B	Scotland_Neolithic_MacarthurCave_5000-4000_cal_BCE	Mbuti.DG	0.284012	0.004048	70.153	98777		PIE078	Smyadovo_EBA	Mbuti.DG	0.275038	0.003611	76.171	170429
YUN_CA	Russia_Khvalynsk_Eneolithic2	Mbuti.DG	0.254285	0.002929	86.809	331998		KTL_B	NW_Iberia_MLN_Paloma_Asturias	Mbuti.DG	0.284366	0.006245	45.539	24141		PIE078	Ukraine_Eneolithic	Mbuti.DG	0.275091	0.004285	64.191	112772
YUN_CA	Russia_Khvalynsk_Eneolithic1	Mbuti.DG	0.255325	0.002914	87.616	438511		KTL_B	Scotland_Neolithic_TulachantSionnach	Mbuti.DG	0.284575	0.003329	85.473	319899		PIE078	Italy_North_Remedello_C.SG	Mbuti.DG	0.275329	0.003992	68.970	108277
YUN_CA	Russia_Steppe_Eneolithic	Mbuti.DG	0.257284	0.002657	96.829	795521		MAJ	Caucasus_lowlands_LC	Mbuti.DG	0.262825	0.003466	75.831	159391		PIE078	Hungary_EBA_Mako	Mbuti.DG	0.27554	0.003807	72.382	180633
YUN_CA	Estonia_EMN_Narva	Mbuti.DG	0.262838	0.002854	92.105	474095		MAJ	Russia_Steppe_Maikop_o	Mbuti.DG	0.264901	0.003071	86.267	373420		PIE078	Greece_Minoan_Lassithi	Mbuti.DG	0.276489	0.003367	82.106	206696
YUN_CA	Ukraine N	Mbuti.DG	0.264397	0.002695	98.116	696349		MAJ	Armenia_Caucasus_EBA_KuraAraxes	Mbuti.DG	0.265402	0.002928	90.631	596488		PIE078	Bulgaria_BeliBreyag_EBA	Mbuti.DG	0.276715	0.004237	65.310	114545
YUN_CA	Latvia MN early	Mbuti.DG	0.26458	0.002776	95.296	726644		MAJ	England_Early_Neolithic_KentCavern	Mbuti.DG	0.266135	0.003989	66.717	79969		PIE078	Ukraine_Globular_Amphora	Mbuti.DG	0.27674	0.003520	78.627	203452
YUN_CA	Russia_Caucasus_Eneolithic	Mbuti.DG	0.264605	0.002918	90.694	538893		MAJ	Estonia_Comb_Ceramic_Neolithic.SG	Mbuti.DG	0.266171	0.003783	70.361	108555		PIE078	YUN_EBA	Mbuti.DG	0.277597	0.003308	83.918	217563
YUN_CA	Lithuania_EMN_Narva	Mbuti.DG	0.267078	0.002728	97.918	858357		MAJ	Russia_LateMaikop	Mbuti.DG	0.266384	0.003086	86.332	527626		PIE078	Dzhulyunitsa_EBA	Mbuti.DG	0.27781	0.003471	80.044	196738
YUN_CA	Anatolia_Kumtepe_N.SG	Mbuti.DG	0.276284	0.003701	74.656	96489		MAJ	Scottish_MN_Lairo	Mbuti.DG	0.266411	0.003991	66.759	83591		PIE078	Greece_Minoan_Odigitria	Mbuti.DG	0.27829	0.004677	59.497	64853
YUN_CA	PIE060	Mbuti.DG	0.27775	0.00292	95.118	629735		MAJ	Russia_Steppe_Maikop_o1	Mbuti.DG	0.266473	0.002980	89.406	589768		PIE078	Sabrano_EBA_Ezero	Mbuti.DG	0.278505	0.007411	37.581	21773
YUN_CA	Poland_BKG.SG	Mbuti.DG	0.280408	0.002669	105.044	905600		MAJ	Ikiztepe_LC	Mbuti.DG	0.266968	0.002962	90.139	441008		PIE078	Iberia_C	Mbuti.DG	0.278658	0.003232	86.229	240464
YUN_CA	Greece_LN_early.SG	Mbuti.DG	0.282734	0.002834	99.766	640726		MAJ	Russia_Caucasus_LateMaikop	Mbuti.DG	0.266987	0.002996	89.105	578969		PIE078	Hungary_LateC_Baden	Mbuti.DG	0.278909	0.003314	84.162	224183
YUN_CA	Hungary_MN_ALPc_Bukk	Mbuti.DG	0.284181	0.002927	97.073	640245		MAJ	England_Early_Neolithic_Gop_Cave	Mbuti.DG	0.26704	0.003714	71.907	117736		PIE078	Poland_Globular_Amphora	Mbuti.DG	0.279304	0.003500	79.795	183019
YUN_CA	France_MN_OBN	Mbuti.DG	0.284333	0.002689	105.736	852423		MAJ	CamlibelTarlasi_LC	Mbuti.DG	0.267065	0.002927	91.242	794630		BOY_EBA	TitrisHoyuk_EBA	Mbuti.DG	0.257351	0.004598	55.967	55184
YUN_CA	Hungary_LN_Tisza	Mbuti.DG	0.28435	0.002784	102.149	774411		MAJ	Russia_Steppe_Maikop	Mbuti.DG	0.26736	0.002927	91.344	694598		BOY_EBA	Arslantepe_EBA	Mbuti.DG	0.259439	0.002892	89.701	497769
YUN_CA	Balkans_Chalcolithic_VAR	Mbuti.DG	0.284912	0.002661	107.067	903950		MAJ	Irish_MN_Carrowmore	Mbuti.DG	0.267409	0.007421	36.034	14303		BOY_EBA	Greece_Minoan_Lassithi	Mbuti.DG	0.262407	0.002959	88.680	472677
YUN_CA	Balkans_Chalcolithic_PTK	Mbuti.DG	0.28494	0.002841	100.284	430730		MAJ	Arslantepe_LC	Mbuti.DG	0.268203	0.002852	94.036	846576		BOY_EBA	PIE078	Mbuti.DG	0.262675	0.003568	73.624	155644
YUN_CA	Ivanovo C	Mbuti.DG	0.285215	0.002817	101.255	568098		MAJ	Russia_Caucasus_EBA_Yamnaya_early	Mbuti.DG	0.268213	0.003620	74.097	135060		BOY_EBA	Greece_Minoan_Odigitria	Mbuti.DG	0.264093	0.003701	71.362	135368
YUN_CA	Hungary_Hunyadihalom_MCHA	Mbuti.DG	0.285332	0.002921	97.669	499692		MAJ	Russia_Caucasus_Maikop_Novosvobodnaya	Mbuti.DG	0.268242	0.003010	89.118	560257		BOY_EBA	Anatolia_EBA	Mbuti.DG	0.264405	0.003030	87.267	482209
YUN_CA	France_MN_GRG	Mbuti.DG	0.285433	0.002667	107.041	889785		MAJ	Ireland_MN_Ballynahatty	Mbuti.DG	0.268512	0.003082	87.134	783774		BOY_EBA	Ukraine_Globular_Amphora	Mbuti.DG	0.264859	0.003000	88.300	464153
YUN_CA	Dzhulyunitsa C	Mbuti.DG	0.28579	0.002749	103.943	716617		MAJ	Russia_Caucasus_Maikop	Mbuti.DG	0.269316	0.003192	84.379	295683		BOY_EBA	Dzhulyunitsa_EBA	Mbuti.DG	0.265073	0.002980	88.959	433952
YUN_CA	Smyadovo C	Mbuti.DG	0.285812	0.002765	103.373	666121		MAJ	England_Middle_Neolithic_WestKennet	Mbuti.DG	0.269329	0.003271	82.331	277438		BOY_EBA	YUN_EBA	Mbuti.DG	0.265197	0.002936	90.314	500697
YUN_CA	Germany_EN_LBK_Stuttgart_published.DG	Mbuti.DG	0.28589	0.002814	101.604	869839		MAJ	England_Early_Neolithic_Ogof_yr_ychen	Mbuti.DG	0.269599	0.003172	84.991	311958		BOY_EBA	Italy_North_Remedello_C.SG	Mbuti.DG	0.265339	0.003149	84.269	260311
YUN_CA	Hungary_MN_ALPc	Mbuti.DG	0.286102	0.002739	104.466	748128		MAJ	Iberia_MN.SG_LugarCanto	Mbuti.DG	0.270042	0.003009	89.750	805716		BOY_EBA	Italy_North_Remedello_EBA.SG	Mbuti.DG	0.26567	0.004065	65.349	82715
YUN_CA	Hungary_LN_Lengyel	Mbuti.DG	0.286269	0.002778	103.048	685096		MAJ	Poland_TRB.SG	Mbuti.DG	0.270053	0.002913	92.720	795329		BOY_EBA	Smyadovo_EBA	Mbuti.DG	0.266228	0.003197	83.281	362470
YUN_CA	Ukraine N_o2_published	Mbuti.DG	0.286342	0.003419	83.76	148766		MAJ	Greece_LN.SG	Mbuti.DG	0.270135	0.003132	86.260	694738		BOY_EBA	Hungary_LateC_Baden	Mbuti.DG	0.266486	0.002906	91.691	517506
YUN_CA	Gomolava C	Mbuti.DG	0.286363	0.002738	104.591	761368		MAJ	Irish_MN_Primrose	Mbuti.DG	0.270641	0.002923	92.606	825754		BOY_EBA	Hungary_Maros_EBA.SG	Mbuti.DG	0.266681	0.003276	81.415	198883
YUN_CA	Hungary_C_Balaton_Lasinja	Mbuti.DG	0.286564	0.002757	103.934	794349		MAJ	Scottish_MN_Midhowe	Mbuti.DG	0.270771	0.003221	84.052	253869		BOY_EBA	Poland_Globular_Amphora	Mbuti.DG	0.26744	0.002968	90.104	384086
YUN_CA	Hungary_MN_LBK	Mbuti.DG	0.286705	0.002739	104.685	766136		MAJ	England_Early_Neolithic_Coldrum	Mbuti.DG	0.271011	0.003041	89.127	649471		BOY_EBA	Bulgaria_BeliBreyag_EBA	Mbuti.DG	0.267504	0.003493	76.587	200733
YUN_CA	Hungary_MN_Vinca	Mbuti.DG	0.286832	0.00273	105.08	704870		MAJ	Ukraine Trypillia	Mbuti.DG	0.271026	0.002916	92.960	789746		BOY_EBA	Iberia_C	Mbuti.DG	0.267801	0.002906	92.155	552885
YUN_CA	Balkans_Chalcolithic_PIE	Mbuti.DG	0.286901	0.002671	107.43	927735		MAJ	Scotland_Neolithic_Quoyness	Mbuti.DG	0.271062	0.003104	87.327	611853		BOY_EBA	Hungary_MBA_Vatya.SG	Mbuti.DG	0.269753	0.003105	86.865	421737
YUN_CA	Balkans_Neolithic_PIE	Mbuti.DG	0.287001	0.003142	91.336	230783		MAJ	England_Early_Neolithic_UpperSwell	Mbuti.DG	0.271165	0.003142	86.296	452113		BOY_EBA	Sweden_BattleAxe.SG	Mbuti.DG	0.270221	0.003274	82.537	279869
YUN_CA	Czech_MN	Mbuti.DG	0.287348	0.002866	100.252	568028		MAJ	England_Early_Neolithic_Fussels_Lodge	Mbuti.DG	0.271635	0.003123	86.972	706457		BOY_EBA	Denmark_MN_B.SG	Mbuti.DG	0.270321	0.003664	73.769	130024
YUN_CA	Czech_N	Mbuti.DG	0.287485	0.002795	102.874	728126		MAJ	England_Early_Neolithic_Aveline	Mbuti.DG	0.271672	0.003038	89.431	714312		BOY_EBA	Denmark_LN.SG	Mbuti.DG	0.270568	0.004009	67.497	101961
YUN_CA	Croatia_MN_Sopot	Mbuti.DG	0.287761	0.002784	103.373	757933		MAJ	Scottish_MN_Balintore	Mbuti.DG	0.272061	0.003277	83.030	525514		BOY_EBA	Sweden_LN.SG	Mbuti.DG	0.270586	0.003156	85.748	476798
YUN_CA	Sushina C	Mbuti.DG	0.288158	0.002837	101.579	554084		MAJ	England_Early_Neolithic_CaveHa	Mbuti.DG	0.272112	0.003195	85.180	360372		BOY_EBA	Croatia_Vucedol	Mbuti.DG	0.27081	0.003190	84.904	272503
YUN_CA	Germany_EN_LBK	Mbuti.DG	0.288251	0.002685	107.34	902068		MAJ	England_Early_Neolithic_Little_lodge	Mbuti.DG	0.272127	0.003967	68.592	93692		BOY_EBA	Poland_CordedWare_ProtoUnetice.SG	Mbuti.DG	0.272065	0.004589	59.283	54478
YUN_CA	Hungary_EarlyC_Tiszapolgar_Bodrogkeresztur_published	Mbuti.DG	0.289074	0.002858	101.139	651771		MAJ	Germany_Baalberge_MN	Mbuti.DG	0.272239	0.003094	87.998	379724		BOY_EBA	Ukraine_Ozera_EBA_Yamnaya	Mbuti.DG	0.273049	0.003372	80.980	296865
YUN_CA	Serbia_N	Mbuti.DG	0.291779	0.003438	84.863	160681		MAJ	Greece_Peloponnese_Neolithic	Mbuti.DG	0.272359	0.002957	92.100	748057		BOY_EBA	Russia_Sintashta_MLBA.SG	Mbuti.DG	0.273246	0.003055	89.446	449015
YUN_CA	Croatia_LN_Sopot	Mbuti.DG	0.29244	0.003126	93.536	190153		MAJ	Latvia_MN	Mbuti.DG	0.272461	0.002957	92.154	664031		BOY_EBA	Russia_Sintashta_MLBA.SG	Mbuti.DG	0.273246	0.003055	89.446	449015
								MAJ	Iberia_MN_Trocs	Mbuti.DG	0.272535	0.002879	94.667	774230		BOY_EBA	Hungary_EBA_Mako	Mbuti.DG	0.273743	0.003242	84.427	387948
								MAJ	England_Early_Neolithic_Carsington_pasture	Mbuti.DG	0.272557	0.003064	88.965	790502		BOY_EBA	Bulgaria_EBA_Yamnaya_o	Mbuti.DG	0.273877	0.003505	78.128	198348
								MAJ	England_Neolithic_Millbarrow	Mbuti.DG	0.272573	0.004325	63.017	54816		BOY_EBA	Bulgaria_EBA_Yamnaya_o	Mbuti.DG	0.273877	0.003505	78.128	198348
								MAJ	England_Early_Neolithic_Kelco_cave	Mbuti.DG	0.272666	0.003120	87.381	578634		BOY_EBA	Germany_Lech_EBA	Mbuti.DG	0.273945	0.002919	93.856	545499
								MAJ	Iberia_MN_Mina	Mbuti.DG	0.272765	0.002987	91.322	702217		BOY_EBA	Germany_EBA_Unetice	Mbuti.DG	0.274101	0.002979	92.014	482699
								MAJ	Urziceni C	Mbuti.DG	0.272845	0.002929	93.160	632852		BOY_EBA	Germany_BellBeaker	Mbuti.DG	0.274958	0.002873	95.706	565647
								MAJ	England_Early_Neolithic_Whitehawk	Mbuti.DG	0.27287	0.003066	88.989	476275		BOY_EBA	Merichleri_EBA	Mbuti.DG	0.275339	0.003042	90.514	448487
								MAJ	Scotland_Neolithic_Clachaig	Mbuti.DG	0.273058	0.003193	85.504	574946		BOY_EBA	Germany_LN_BenzigerodeHeimburg	Mbuti.DG	0.275562	0.003170	86.941	361103
								MAJ	Radovanci C	Mbuti.DG	0.273143	0.003109	87.846	583811		BOY_EBA	Germany_LN_Alberstedt	Mbuti.DG	0.27613	0.003225	85.633	461069
								MAJ	England_Late_Neolithic_Bryn_yr_Hen_Bobl	Mbuti.DG	0.273224	0.004240	64.445	80603		BOY_EBA	Estonia_CordedWare.SG	Mbuti.DG	0.276451	0.002989	92.489	495847
								MAJ	SE_Iberia_MLN_CovetaEmpareta_Valencia	Mbuti.DG	0.273249	0.003047	89.680	364924		BOY_EBA	YUN041	Mbuti.DG	0.276617	0.003319	83.344	358975
								MAJ	England_Neolithic_EtonRowing	Mbuti.DG	0.27332	0.002968	92.091	592302		BOY_EBA	Russia_North_Caucasus_MBA_early	Mbuti.DG	0.276749	0.003158	87.631	425898
								MAJ	SE_Iberia_MLN_Llometes_Alicante	Mbuti.DG	0.273341	0.002923	93.505	687966		BOY_EBA	Russia_Potapovka	Mbuti.DG	0.277007	0.003268	84.774	295985
								MAJ	Scotland_Neolithic_DistilleryOban	Mbuti.DG	0.27348	0.003024	90.434	698168		BOY_EBA	Sabrano_EBA_Ezero	Mbuti.DG	0.278121	0.005562	50.005	37285
								MAJ	England_Middle_Late_Neolithic_Embo	Mbuti.DG	0.273523	0.003035	90.117	593113		BOY_EBA	Russia_EBA.SG	Mbuti.DG	0.278985	0.004060	68.713	94023
								MAJ	SW_Iberia_MLN_HockeySanFernando	Mbuti.DG	0.273561	0.002995	91.327	627347		BOY_EBA	Germany_LN_Karsdorf	Mbuti.DG	0.279517	0.004447	62.854	76220
								MAJ	N_Iberia_MLN_MandubiZelaia_BasqueCountry	Mbuti.DG	0.273819	0.002953	92.717	686290		BOY_EBA	Ukraine_EBA_published	Mbuti.DG	0.279847	0.003446	81.207	296906
								MAJ	England_Late_Neolithic_Rhos_Ddigre	Mbuti.DG	0.27382	0.003643	75.153	178208		BOY_EBA	Germany_CordedWare	Mbuti.DG	0.280024	0.002971	94.255	510196
								MAJ	Iberia_MN	Mbuti.DG	0.273917	0.002886	94.911	680970		BOY_EBA	Ukraine_Eneolithic	Mbuti.DG	0.280213	0.003349	83.672	209059
								MAJ	England_Neolithic_TottyPot	Mbuti.DG	0.273939	0.004601	59.536	44496		BOY_EBA	Russia_Potapovka_o	Mbuti.DG	0.280536	0.003271	85.766	416805
								MAJ	Scotland_Neolithic_TullochofAssery	Mbuti.DG	0.27407	0.003167	86.539	526224		BOY_EBA	Russia_EBA_Yamnaya_Kalmykia.SG	Mbuti.DG	0.280542	0.002997	93.611	492609
								MAJ	N_Iberia_MLN_Jentillarri_BasqueCountry	Mbuti.DG	0.274082	0.002929	93.581	680920		BOY_EBA	Russia_Srubnaya_o	Mbuti.DG	0.281275	0.003531	79.666	240072
								MAJ	KTL_B	Mbuti.DG	0.274083	0.002977	92.055	711869		BOY_EBA	Russia_Steppe_Catacomb	Mbuti.DG	0.281586	0.003070	91.725	428186
								MAJ	Scotland_Early_Neolithic_Raschoille	Mbuti.DG	0.274086	0.002960	92.589	768692		BOY_EBA	Russia_Caucasus_EBA_Yamnaya	Mbuti.DG	0.281595	0.003076	91.545	394324
								MAJ	Germany_Blatterhohle_MN	Mbuti.DG	0.274182	0.002965	92.464	732136		BOY_EBA	Russia_Afanasievo.SG	Mbuti.DG	0.28195	0.003198	88.155	392124
								MAJ	KTL_A	Mbuti.DG	0.274202	0.002925	93.736	753166		BOY_EBA	Kazakhstan_Sintashta_MLBA_o.SG	Mbuti.DG	0.282117	0.006248	45.155	24680
								MAJ	Wales_Early_Neolithic_Tinkinswood	Mbuti.DG	0.274204	0.003163	86.698	387530		BOY_EBA	Russia_North_Caucasus	Mbuti.DG	0.282918	0.003055	92.609	430623
								MAJ	Ukraine_Eneolithic_SredniStog_o4	Mbuti.DG	0.274239	0.003100	88.458	524562		BOY_EBA	Russia_EBA_Yamnaya_Samara	Mbuti.DG	0.283476	0.002985	94.967	526331
								MAJ	Scotland_Neolithic_HolmofPapa	Mbuti.DG	0.274397	0.002979	92.113	739977		BOY_EBA	MAJ_EBA	Mbuti.DG	0.284329	0.003155	90.108	429095
								MAJ	England_Early_Neolithic_Cissbury	Mbuti.DG	0.274497	0.003129	87.728	423147		BOY_EBA	BOY019	Mbuti.DG	0.284461	0.004769	59.644	51599
								MAJ	Germany_Esperstedt_MN	Mbuti.DG	0.274546	0.003118	88.059	695093		BOY_EBA	Russia_Poltavka	Mbuti.DG	0.284843	0.003026	94.136	509949
								MAJ	Ukraine_Eneolithic_SredniStog	Mbuti.DG	0.274551	0.003124	87.887	423972		BOY_EBA	Latvia_LN_CordedWare	Mbuti.DG	0.286177	0.003740	76.512	138816
								MAJ	Scotland_Neolithic_Isbister	Mbuti.DG	0.27474	0.002910	94.414	760348
								MAJ	England_Early_Neolithic_BurnGround	Mbuti.DG	0.274802	0.003176	86.515	527279
								MAJ	SW_Iberia_EN_Gibraltar	Mbuti.DG	0.274836	0.003471	79.190	269043
								MAJ	Scotland_Neolithic_PointofCott	Mbuti.DG	0.274846	0.003120	88.089	581824
								MAJ	USV	Mbuti.DG	0.275373	0.002931	93.939	722766
								MAJ	Scotland_Neolithic_MacarthurCave_5000-4000_cal_BCE	Mbuti.DG	0.275568	0.003829	71.966	105994
								MAJ	England_Neolithic_BanburyLane	Mbuti.DG	0.275866	0.003583	76.990	101406
								MAJ	Scotland_Neolithic_Unstan	Mbuti.DG	0.275991	0.003203	86.174	559373
								MAJ	England_Early_Neolithic_Jubilee_Cave	Mbuti.DG	0.276838	0.003178	87.121	605155
								MAJ	Germany_Salzmuende_MN	Mbuti.DG	0.277384	0.003889	71.321	100369
								MAJ	Estonia_MN_CCC	Mbuti.DG	0.277827	0.003305	84.068	205722
								MAJ	Scotland_Neolithic_TulachantSionnach	Mbuti.DG	0.278368	0.003303	84.283	344178
								MAJ	NW_Iberia_MLN_Paloma_Asturias	Mbuti.DG	0.281954	0.005653	49.876	26024
								USV	England_Early_Neolithic_KentCavern	Mbuti.DG	0.263096	0.004112	63.979	73596
								USV	Armenia_Caucasus_EBA_KuraAraxes	Mbuti.DG	0.263949	0.002932	90.021	553792
								USV	Caucasus_lowlands_LC	Mbuti.DG	0.264343	0.003528	74.919	149654
								USV	Irish_MN_Carrowmore	Mbuti.DG	0.264602	0.008132	32.539	13084
								USV	England_Early_Neolithic_Gop_Cave	Mbuti.DG	0.265302	0.003906	67.924	109273
								USV	Russia_Steppe_Maikop_o	Mbuti.DG	0.26618	0.003114	85.478	345766
								USV	Russia_LateMaikop	Mbuti.DG	0.266654	0.003063	87.055	488796
								USV	Ikiztepe_LC	Mbuti.DG	0.266872	0.002960	90.160	412170
								USV	Russia_Caucasus_Maikop_Novosvobodnaya	Mbuti.DG	0.266942	0.002964	90.058	521089
								USV	CamlibelTarlasi_LC	Mbuti.DG	0.267426	0.002893	92.436	738033
								USV	Arslantepe_LC	Mbuti.DG	0.267641	0.002853	93.806	790208
								USV	Russia_Steppe_Maikop_o1	Mbuti.DG	0.26771	0.003071	87.173	544110
								USV	Russia_Caucasus_Maikop	Mbuti.DG	0.267908	0.003237	82.775	274163
								USV	Russia_Caucasus_LateMaikop	Mbuti.DG	0.267945	0.003118	85.932	535225
								USV	Estonia_Comb_Ceramic_Neolithic.SG	Mbuti.DG	0.268488	0.003995	67.2	98966
								USV	England_Middle_Neolithic_WestKennet	Mbuti.DG	0.268762	0.003331	80.680	256214
								USV	Greece_LN.SG	Mbuti.DG	0.269105	0.003162	85.110	634272
								USV	Scottish_MN_Lairo	Mbuti.DG	0.269427	0.004211	63.985	76487
								USV	Russia_Steppe_Maikop	Mbuti.DG	0.269461	0.002990	90.119	643300
								USV	Poland_TRB.SG	Mbuti.DG	0.269579	0.002899	92.982	730440
								USV	Ireland_MN_Ballynahatty	Mbuti.DG	0.269645	0.003174	84.963	714627
								USV	England_Neolithic_BanburyLane	Mbuti.DG	0.269698	0.003762	71.688	94544
								USV	Iberia_MN.SG_LugarCanto	Mbuti.DG	0.270596	0.002967	91.197	740810
								USV	England_Early_Neolithic_Coldrum	Mbuti.DG	0.27097	0.003086	87.803	596048
								USV	Irish_MN_Primrose	Mbuti.DG	0.270996	0.002956	91.689	763193
								USV	Scottish_MN_Balintore	Mbuti.DG	0.271436	0.003278	82.815	479385
								USV	England_Early_Neolithic_BurnGround	Mbuti.DG	0.271504	0.003080	88.158	483754
								USV	England_Late_Neolithic_Rhos_Ddigre	Mbuti.DG	0.271536	0.003710	73.187	165231
								USV	England_Early_Neolithic_Carsington_pasture	Mbuti.DG	0.271607	0.003053	88.950	723964
								USV	England_Early_Neolithic_CaveHa	Mbuti.DG	0.271627	0.003268	83.127	332366
								USV	Radovanci C	Mbuti.DG	0.27166	0.003119	87.101	541909
								USV	SE_Iberia_MLN_Llometes_Alicante	Mbuti.DG	0.271764	0.002900	93.718	639863
								USV	Iberia_MN_Trocs	Mbuti.DG	0.271818	0.002883	94.290	717980
								USV	Russia_Caucasus_EBA_Yamnaya_early	Mbuti.DG	0.271884	0.003775	72.015	125864
								USV	Scotland_Neolithic_Quoyness	Mbuti.DG	0.271918	0.003165	85.922	561712
								USV	England_Early_Neolithic_Fussels_Lodge	Mbuti.DG	0.272057	0.003055	89.052	648292
								USV	Greece_Peloponnese_Neolithic	Mbuti.DG	0.272119	0.002935	92.704	691393
								USV	England_Early_Neolithic_UpperSwell	Mbuti.DG	0.272128	0.003175	85.711	418156
								USV	Scottish_MN_Midhowe	Mbuti.DG	0.272229	0.003353	81.182	231983
								USV	Urziceni C	Mbuti.DG	0.272283	0.002958	92.047	585341
								USV	England_Early_Neolithic_Ogof_yr_ychen	Mbuti.DG	0.272295	0.003177	85.720	289486
								USV	Iberia_MN_Mina	Mbuti.DG	0.272475	0.002965	91.894	649526
								USV	England_Neolithic_TottyPot	Mbuti.DG	0.272745	0.004853	56.197	41038
								USV	Ukraine Trypillia	Mbuti.DG	0.272855	0.002948	92.545	725563
								USV	England_Neolithic_EtonRowing	Mbuti.DG	0.272929	0.003010	90.673	548061
								USV	Scotland_Neolithic_PointofCott	Mbuti.DG	0.27295	0.003249	84.020	536975
								USV	England_Early_Neolithic_Little_lodge	Mbuti.DG	0.273191	0.004176	65.42	86702
								USV	England_Early_Neolithic_Aveline	Mbuti.DG	0.273318	0.003043	89.812	656389
								USV	Iberia_MN	Mbuti.DG	0.273335	0.002855	95.738	635415
								USV	Scotland_Early_Neolithic_Raschoille	Mbuti.DG	0.273553	0.002896	94.459	715662
								USV	England_Early_Neolithic_Kelco_cave	Mbuti.DG	0.27358	0.003048	89.758	532690
								USV	SW_Iberia_MLN_HockeySanFernando	Mbuti.DG	0.273711	0.003032	90.268	583231
								USV	SE_Iberia_MLN_CovetaEmpareta_Valencia	Mbuti.DG	0.273787	0.003148	86.963	337680
								USV	England_Early_Neolithic_Cissbury	Mbuti.DG	0.273822	0.003244	84.404	391770
								USV	Scotland_Neolithic_Clachaig	Mbuti.DG	0.273867	0.003232	84.746	530569
								USV	England_Middle_Late_Neolithic_Embo	Mbuti.DG	0.273899	0.003050	89.806	546983
								USV	N_Iberia_MLN_Jentillarri_BasqueCountry	Mbuti.DG	0.273963	0.002858	95.846	631200
								USV	N_Iberia_MLN_MandubiZelaia_BasqueCountry	Mbuti.DG	0.273981	0.002914	94.011	639510
								USV	Ukraine_Eneolithic_SredniStog	Mbuti.DG	0.274038	0.003087	88.786	393680
								USV	Scotland_Neolithic_DistilleryOban	Mbuti.DG	0.274119	0.002993	91.593	646558
								USV	Latvia_MN	Mbuti.DG	0.27414	0.002980	91.984	614826
								USV	Wales_Early_Neolithic_Tinkinswood	Mbuti.DG	0.274169	0.003170	86.494	358790
								USV	Scotland_Neolithic_HolmofPapa	Mbuti.DG	0.274177	0.002934	93.445	685858
								USV	Scotland_Neolithic_Isbister	Mbuti.DG	0.274255	0.002903	94.467	707933
								USV	Germany_Blatterhohle_MN	Mbuti.DG	0.274708	0.002966	92.605	676648
								USV	England_Early_Neolithic_Jubilee_Cave	Mbuti.DG	0.274782	0.003150	87.229	556829
								USV	Scotland_Neolithic_Unstan	Mbuti.DG	0.274785	0.003174	86.572	515932
								USV	Germany_Baalberge_MN	Mbuti.DG	0.274943	0.003069	89.587	352577
								USV	England_Early_Neolithic_Whitehawk	Mbuti.DG	0.275008	0.003146	87.404	441363
								USV	Scotland_Neolithic_TullochofAssery	Mbuti.DG	0.275025	0.003181	86.462	485627
								USV	KTL_A	Mbuti.DG	0.275052	0.002953	93.142	698033
								USV	KTL_B	Mbuti.DG	0.275069	0.002940	93.546	661766
								USV	Germany_Salzmuende_MN	Mbuti.DG	0.275146	0.004031	68.256	92715
								USV	Germany_Esperstedt_MN	Mbuti.DG	0.275175	0.003155	87.210	632266
								USV	MAJ	Mbuti.DG	0.275373	0.002931	93.939	722766
								USV	Ukraine_Eneolithic_SredniStog_o4	Mbuti.DG	0.275441	0.003126	88.100	485232
								USV	England_Neolithic_Millbarrow	Mbuti.DG	0.275495	0.004557	60.456	51345
								USV	SW_Iberia_EN_Gibraltar	Mbuti.DG	0.275578	0.003432	80.285	250284
								USV	Scotland_Neolithic_TulachantSionnach	Mbuti.DG	0.276165	0.003355	82.322	319434
								USV	Scotland_Neolithic_MacarthurCave_5000-4000_cal_BCE	Mbuti.DG	0.276585	0.004023	68.748	98300
								USV	England_Late_Neolithic_Bryn_yr_Hen_Bobl	Mbuti.DG	0.276835	0.004397	62.96	74582
								USV	NW_Iberia_MLN_Paloma_Asturias	Mbuti.DG	0.276999	0.005899	46.955	24229
								USV	Estonia_MN_CCC	Mbuti.DG	0.277117	0.003418	81.074	191974

## Sheet: D. Shared drift N CA and SEE N
Shared drift between PIE039/CA groups and different HG groups conditioned on SEE Neolithic
PIE039											VAR_CA											YUN_CA											PTK_CA											PIE_CA
CHG											CHG											CHG											CHG											CHG
Pop A	Pop B	Pop C	Pop D	f4	std.err	Z-score	ABBA	BABA	nSNPs		Pop A	Pop B	Pop C	Pop D	f4	std.err	Z-score	ABBA	BABA	nSNPs		Pop A	Pop B	Pop C	Pop D	f4	std.err	Z-score	ABBA	BABA	nSNPs		Pop A	Pop B	Pop C	Pop D	f4	std.err	Z-score	ABBA	BABA	nSNPs		Pop A	Pop B	Pop C	Pop D	f4	std.err
TellKurdu_EC	PIE039	CHG	Mbuti.DG	-0.001132	0.000591	-1.916	10369	10599	203000		TellKurdu_EC	VAR_CA	CHG	Mbuti.DG	-0.000537	0.000277	-1.937	32753	33093	631393		TellKurdu_EC	YUN_CA	CHG	Mbuti.DG	-0.000581	0.00028	-2.075	32703	33070	631803		TellKurdu_EC	PTK_CA	CHG	Mbuti.DG	-0.000657	0.000449	-1.463	18854	19099	372170		TellKurdu_EC	PIE_CA	CHG	Mbuti.DG	-0.000717	0.000264
TellKurdu_MC	PIE039	CHG	Mbuti.DG	-0.001761	0.001041	-1.692	3228	3339	62744		TellKurdu_MC	VAR_CA	CHG	Mbuti.DG	-0.001069	0.000537	-1.993	9006	9191	173115		TellKurdu_MC	YUN_CA	CHG	Mbuti.DG	-0.000863	0.000552	-1.564	9047	9197	173166		TellKurdu_MC	PTK_CA	CHG	Mbuti.DG	-0.001088	0.000814	-1.336	5712	5832	110455		TellKurdu_MC	PIE_CA	CHG	Mbuti.DG	-0.00115	0.000528
Caucasus_lowlands_LN	PIE039	CHG	Mbuti.DG	0.001011	0.000625	1.617	12371	12137	231905		Caucasus_lowlands_LN	VAR_CA	CHG	Mbuti.DG	0.001194	0.000316	3.781	39775	38889	742331		Caucasus_lowlands_LN	YUN_CA	CHG	Mbuti.DG	0.001152	0.000328	3.506	39841	38986	742685		Caucasus_lowlands_LN	PTK_CA	CHG	Mbuti.DG	0.000789	0.00048	1.644	22767	22426	432121		Caucasus_lowlands_LN	PIE_CA	CHG	Mbuti.DG	0.001048	0.000314
Lepenski_Vir	PIE039	CHG	Mbuti.DG	1.2e-05	0.000953	0.013	3701	3700	72515		Lepenski_Vir	VAR_CA	CHG	Mbuti.DG	0.000294	0.000466	0.631	11923	11856	230174		Lepenski_Vir	YUN_CA	CHG	Mbuti.DG	0.000103	0.000464	0.221	11899	11875	230415		Lepenski_Vir	PTK_CA	CHG	Mbuti.DG	0.000636	0.000722	0.88	6839	6754	134089		Lepenski_Vir	PIE_CA	CHG	Mbuti.DG	8.9e-05	0.000447
Ohoden_N	PIE039	CHG	Mbuti.DG	0.002332	0.001325	1.76	1811	1728	35193		Ohoden_N	VAR_CA	CHG	Mbuti.DG	0.000961	0.00064	1.502	4927	4835	95141		Ohoden_N	YUN_CA	CHG	Mbuti.DG	0.00075	0.000654	1.147	4902	4830	95144		Ohoden_N	PTK_CA	CHG	Mbuti.DG	0.001049	0.000984	1.067	3249	3182	64170		Ohoden_N	PIE_CA	CHG	Mbuti.DG	0.000735	0.000636
Croatia_N_Cardial	PIE039	CHG	Mbuti.DG	-0.000494	0.000517	-0.956	13541	13672	266319		Croatia_N_Cardial	VAR_CA	CHG	Mbuti.DG	4.9e-05	0.000241	0.202	47400	47355	919228		Croatia_N_Cardial	YUN_CA	CHG	Mbuti.DG	-4.6e-05	0.000244	-0.186	47254	47296	919960		Croatia_N_Cardial	PTK_CA	CHG	Mbuti.DG	-0.000673	0.0004	-1.683	25072	25409	500817		Croatia_N_Cardial	PIE_CA	CHG	Mbuti.DG	-0.000199	0.000231
Romania_EN	PIE039	CHG	Mbuti.DG	-0.000678	0.000548	-1.237	12749	12919	251748		Romania_EN	VAR_CA	CHG	Mbuti.DG	-0.000524	0.00027	-1.937	42678	43116	835028		Romania_EN	YUN_CA	CHG	Mbuti.DG	-0.000562	0.000278	-2.024	42633	43102	835216		Romania_EN	PTK_CA	CHG	Mbuti.DG	-0.000681	0.000414	-1.646	23626	23948	472791		Romania_EN	PIE_CA	CHG	Mbuti.DG	-0.000666	0.000266
Croatia_Starcevo_N	PIE039	CHG	Mbuti.DG	-0.000413	0.000738	-0.56	8132	8198	159979		Croatia_Starcevo_N	VAR_CA	CHG	Mbuti.DG	0.000153	0.000394	0.388	25058	24984	483972		Croatia_Starcevo_N	YUN_CA	CHG	Mbuti.DG	0.000168	0.000394	0.427	25075	24994	484278		Croatia_Starcevo_N	PTK_CA	CHG	Mbuti.DG	-0.000132	0.000559	-0.236	14987	15026	297686		Croatia_Starcevo_N	PIE_CA	CHG	Mbuti.DG	0.000168	0.000384
MalakPreslavets_N	PIE039	CHG	Mbuti.DG	-0.000255	0.000758	-0.337	6553	6586	127814		MalakPreslavets_N	VAR_CA	CHG	Mbuti.DG	-0.000265	0.000346	-0.765	19211	19309	371800		MalakPreslavets_N	YUN_CA	CHG	Mbuti.DG	-0.000373	0.000343	-1.087	19108	19246	371855		MalakPreslavets_N	PTK_CA	CHG	Mbuti.DG	-0.000147	0.000556	-0.264	11954	11988	236282		MalakPreslavets_N	PIE_CA	CHG	Mbuti.DG	-0.000491	0.000331
Croatia_Sopot_N	PIE039	CHG	Mbuti.DG	8.8e-05	0.000637	0.139	12533	12512	244765		Croatia_Sopot_N	VAR_CA	CHG	Mbuti.DG	-0.000104	0.000375	-0.277	42033	42117	811822		Croatia_Sopot_N	YUN_CA	CHG	Mbuti.DG	-0.000136	0.000374	-0.364	41909	42020	812733		Croatia_Sopot_N	PTK_CA	CHG	Mbuti.DG	-0.000601	0.000504	-1.193	22880	23156	458402		Croatia_Sopot_N	PIE_CA	CHG	Mbuti.DG	-0.000309	0.000363
Croatia_EN_Starcevo	PIE039	CHG	Mbuti.DG	-0.001862	0.001736	-1.073	961	996	19070		Croatia_EN_Starcevo	VAR_CA	CHG	Mbuti.DG	-0.000193	0.000802	-0.241	2968	2979	57364		Croatia_EN_Starcevo	YUN_CA	CHG	Mbuti.DG	-0.0003	0.000818	-0.367	2952	2969	57381		Croatia_EN_Starcevo	PTK_CA	CHG	Mbuti.DG	0.000537	0.001272	0.422	1818	1799	35696		Croatia_EN_Starcevo	PIE_CA	CHG	Mbuti.DG	-0.000627	0.000791
Macedonia_N	PIE039	CHG	Mbuti.DG	0.000603	0.000622	0.969	12638	12488	247854		Macedonia_N	VAR_CA	CHG	Mbuti.DG	0.000612	0.000356	1.721	42289	41782	828690		Macedonia_N	YUN_CA	CHG	Mbuti.DG	0.000579	0.000356	1.624	42122	41642	829396		Macedonia_N	PTK_CA	CHG	Mbuti.DG	0.0003	0.000496	0.605	23169	23030	462668		Macedonia_N	PIE_CA	CHG	Mbuti.DG	0.000434	0.000348
Croatia_EN_Impressa	PIE039	CHG	Mbuti.DG	-7e-05	0.000564	-0.124	11869	11886	231118		Croatia_EN_Impressa	VAR_CA	CHG	Mbuti.DG	0.00049	0.000304	1.613	40081	39705	766868		Croatia_EN_Impressa	YUN_CA	CHG	Mbuti.DG	0.000448	0.000302	1.485	40086	39742	767823		Croatia_EN_Impressa	PTK_CA	CHG	Mbuti.DG	-0.000124	0.000448	-0.278	21834	21888	430601		Croatia_EN_Impressa	PIE_CA	CHG	Mbuti.DG	0.00032	0.000292
Serbia_Starcevo_N	PIE039	CHG	Mbuti.DG	0.001155	0.000612	1.885	12595	12316	241630		Serbia_Starcevo_N	VAR_CA	CHG	Mbuti.DG	0.000898	0.000347	2.585	41763	41047	797883		Serbia_Starcevo_N	YUN_CA	CHG	Mbuti.DG	0.00082	0.000353	2.323	41689	41034	798665		Serbia_Starcevo_N	PTK_CA	CHG	Mbuti.DG	0.000448	0.000506	0.885	22948	22746	452760		Serbia_Starcevo_N	PIE_CA	CHG	Mbuti.DG	0.000624	0.000343
Gomolava_N	PIE039	CHG	Mbuti.DG	-0.00042	0.000688	-0.611	9263	9340	183490		Gomolava_N	VAR_CA	CHG	Mbuti.DG	0.000229	0.000384	0.598	31085	30945	608416		Gomolava_N	YUN_CA	CHG	Mbuti.DG	0.000135	0.000391	0.345	30961	30879	609442		Gomolava_N	PTK_CA	CHG	Mbuti.DG	0.000158	0.000539	0.293	16865	16811	338292		Gomolava_N	PIE_CA	CHG	Mbuti.DG	-8.7e-05	0.000386
Dzhulyunitsa_N	PIE039	CHG	Mbuti.DG	0.000347	0.000649	0.535	12385	12302	240139		Dzhulyunitsa_N	VAR_CA	CHG	Mbuti.DG	0.000211	0.000366	0.577	40351	40186	780579		Dzhulyunitsa_N	YUN_CA	CHG	Mbuti.DG	0.000174	0.000377	0.461	40283	40147	780868		Dzhulyunitsa_N	PTK_CA	CHG	Mbuti.DG	-0.000453	0.00051	-0.889	22647	22852	450949		Dzhulyunitsa_N	PIE_CA	CHG	Mbuti.DG	0.000113	0.000366
Dzhulyunitsa_N_o	PIE039	CHG	Mbuti.DG	-0.001837	0.000928	-1.978	4131	4281	81734		Dzhulyunitsa_N_o	VAR_CA	CHG	Mbuti.DG	-0.000584	0.000462	-1.265	12644	12787	245224		Dzhulyunitsa_N_o	YUN_CA	CHG	Mbuti.DG	-0.000644	0.000461	-1.396	12665	12823	245383		Dzhulyunitsa_N_o	PTK_CA	CHG	Mbuti.DG	-0.000203	0.000699	-0.29	7658	7689	149944		Dzhulyunitsa_N_o	PIE_CA	CHG	Mbuti.DG	-0.00079	0.000448
MalakPreslavets_N_o2	PIE039	CHG	Mbuti.DG	-0.000398	0.000666	-0.597	7859	7920	151982		MalakPreslavets_N_o2	VAR_CA	CHG	Mbuti.DG	6e-05	0.000309	0.193	22921	22895	440905		MalakPreslavets_N_o2	YUN_CA	CHG	Mbuti.DG	3.5e-05	0.000317	0.11	23004	22989	440963		MalakPreslavets_N_o2	PTK_CA	CHG	Mbuti.DG	-0.000423	0.000497	-0.85	14290	14409	282093		MalakPreslavets_N_o2	PIE_CA	CHG	Mbuti.DG	-3e-06	0.0003
MalakPreslavets_N_o	PIE039	CHG	Mbuti.DG	-0.000898	0.000894	-1.005	3957	4025	76194		MalakPreslavets_N_o	VAR_CA	CHG	Mbuti.DG	-0.000847	0.000445	-1.904	10868	11045	209403		MalakPreslavets_N_o	YUN_CA	CHG	Mbuti.DG	-0.000604	0.000451	-1.34	10937	11063	209419		MalakPreslavets_N_o	PTK_CA	CHG	Mbuti.DG	-0.001257	0.000695	-1.809	7151	7327	140058		MalakPreslavets_N_o	PIE_CA	CHG	Mbuti.DG	-0.000866	0.000437
Krepost_N	PIE039	CHG	Mbuti.DG	0.000509	0.000928	0.549	4438	4395	85415		Krepost_N	VAR_CA	CHG	Mbuti.DG	0.001285	0.000474	2.71	12188	11893	230176		Krepost_N	YUN_CA	CHG	Mbuti.DG	0.001307	0.000471	2.776	12187	11886	230185		Krepost_N	PTK_CA	CHG	Mbuti.DG	0.001581	0.000681	2.323	8070	7825	154948		Krepost_N	PIE_CA	CHG	Mbuti.DG	0.001432	0.000476
Lepenski_Vir_I4665	PIE039	CHG	Mbuti.DG	0.003777	0.002746	1.375	438	407	8164		Lepenski_Vir_I4665	VAR_CA	CHG	Mbuti.DG	-0.002461	0.001194	-2.061	1106	1160	22164		Lepenski_Vir_I4665	YUN_CA	CHG	Mbuti.DG	-0.001686	0.001193	-1.413	1114	1151	22166		Lepenski_Vir_I4665	PTK_CA	CHG	Mbuti.DG	-0.001763	0.001876	-0.94	717	743	14724		Lepenski_Vir_I4665	PIE_CA	CHG	Mbuti.DG	-0.001924	0.001158
Yabalkovo_N	PIE039	CHG	Mbuti.DG	-0.001154	0.000557	-2.071	12495	12778	245111		Yabalkovo_N	VAR_CA	CHG	Mbuti.DG	-0.000291	0.000275	-1.058	41698	41933	807511		Yabalkovo_N	YUN_CA	CHG	Mbuti.DG	-0.000301	0.000281	-1.071	41707	41950	807900		Yabalkovo_N	PTK_CA	CHG	Mbuti.DG	-0.001056	0.000424	-2.494	22981	23465	458433		Yabalkovo_N	PIE_CA	CHG	Mbuti.DG	-0.000455	0.000266
Hungary_EN_Koros	PIE039	CHG	Mbuti.DG	-0.000587	0.000514	-1.143	14085	14248	276390		Hungary_EN_Koros	VAR_CA	CHG	Mbuti.DG	-0.000111	0.00028	-0.395	51051	51160	988010		Hungary_EN_Koros	YUN_CA	CHG	Mbuti.DG	-0.000144	0.000278	-0.52	50972	51115	989616		Hungary_EN_Koros	PTK_CA	CHG	Mbuti.DG	-0.000684	0.000412	-1.66	26123	26478	519750		Hungary_EN_Koros	PIE_CA	CHG	Mbuti.DG	-0.000315	0.000268
Greece_N	PIE039	CHG	Mbuti.DG	-0.000529	0.000624	-0.849	11771	11893	230417		Greece_N	VAR_CA	CHG	Mbuti.DG	-0.000151	0.000369	-0.41	38719	38833	749315		Greece_N	YUN_CA	CHG	Mbuti.DG	-0.000224	0.000372	-0.603	38698	38867	749886		Greece_N	PTK_CA	CHG	Mbuti.DG	-0.00039	0.000502	-0.777	21640	21807	428689		Greece_N	PIE_CA	CHG	Mbuti.DG	-0.000366	0.000358
Turkey_N	PIE039	CHG	Mbuti.DG	-0.00016	0.000428	-0.373	14760	14806	288122		Turkey_N	VAR_CA	CHG	Mbuti.DG	3e-05	0.000144	0.206	56993	56961	1094870		Turkey_N	YUN_CA	CHG	Mbuti.DG	-9e-05	0.000145	-0.622	57084	57184	1099960		Turkey_N	PTK_CA	CHG	Mbuti.DG	-0.000472	0.000331	-1.426	27332	27587	541554		Turkey_N	PIE_CA	CHG	Mbuti.DG	-0.000295	0.000115
Hungary_MN_LBK	PIE039	CHG	Mbuti.DG	-0.00091	0.000505	-1.802	13785	14032	270987		Hungary_MN_LBK	VAR_CA	CHG	Mbuti.DG	-0.00059	0.000218	-2.703	49044	49606	952712		Hungary_MN_LBK	YUN_CA	CHG	Mbuti.DG	-0.000634	0.00022	-2.881	48949	49553	953793		Hungary_MN_LBK	PTK_CA	CHG	Mbuti.DG	-0.001326	0.000373	-3.554	25348	26024	509945		Hungary_MN_LBK	PIE_CA	CHG	Mbuti.DG	-0.000831	0.000205
Hungary_LN_Tisza	PIE039	CHG	Mbuti.DG	0.000513	0.000524	0.98	13950	13811	270816		Hungary_LN_Tisza	VAR_CA	CHG	Mbuti.DG	0.000405	0.000278	1.454	50483	50089	972059		Hungary_LN_Tisza	YUN_CA	CHG	Mbuti.DG	0.00023	0.000285	0.807	50457	50232	974648		Hungary_LN_Tisza	PTK_CA	CHG	Mbuti.DG	-2.8e-05	0.000422	-0.067	25567	25582	506088		Hungary_LN_Tisza	PIE_CA	CHG	Mbuti.DG	0.00012	0.000275
Czech_N	PIE039	CHG	Mbuti.DG	-0.000543	0.00054	-1.005	13532	13675	264449		Czech_N	VAR_CA	CHG	Mbuti.DG	1.9e-05	0.000263	0.074	46987	46970	908800		Czech_N	YUN_CA	CHG	Mbuti.DG	-0.000128	0.00027	-0.473	46863	46980	909547		Czech_N	PTK_CA	CHG	Mbuti.DG	-0.000425	0.000419	-1.014	24976	25188	497430		Czech_N	PIE_CA	CHG	Mbuti.DG	-0.000248	0.00026
Austria_EN_LBK	PIE039	CHG	Mbuti.DG	-0.000239	0.000454	-0.527	14590	14659	285772		Austria_EN_LBK	VAR_CA	CHG	Mbuti.DG	3.9e-05	0.000184	0.209	55305	55264	1065461		Austria_EN_LBK	YUN_CA	CHG	Mbuti.DG	-6.2e-05	0.000177	-0.352	55292	55359	1068666		Austria_EN_LBK	PTK_CA	CHG	Mbuti.DG	-0.000457	0.000348	-1.314	26984	27229	537132		Austria_EN_LBK	PIE_CA	CHG	Mbuti.DG	-0.00028	0.000164
Germany_EN_LBK_published	PIE039	CHG	Mbuti.DG	-0.000227	0.000455	-0.499	14594	14659	285834		Germany_EN_LBK_published	VAR_CA	CHG	Mbuti.DG	0.000149	0.000171	0.869	55654	55495	1070209		Germany_EN_LBK_published	YUN_CA	CHG	Mbuti.DG	1.7e-05	0.000162	0.106	55699	55681	1074284		Germany_EN_LBK_published	PTK_CA	CHG	Mbuti.DG	-0.000345	0.000345	-1.001	27124	27309	537357		Germany_EN_LBK_published	PIE_CA	CHG	Mbuti.DG	-0.000148	0.000146
Hungary_MN_ALPc_Tiszadob	PIE039	CHG	Mbuti.DG	-0.000377	0.000498	-0.758	13344	13442	260582		Hungary_MN_ALPc_Tiszadob	VAR_CA	CHG	Mbuti.DG	-0.000155	0.000216	-0.72	46783	46923	902602		Hungary_MN_ALPc_Tiszadob	YUN_CA	CHG	Mbuti.DG	-0.000256	0.000219	-1.168	46731	46962	903849		Hungary_MN_ALPc_Tiszadob	PTK_CA	CHG	Mbuti.DG	-0.000865	0.0004	-2.164	24685	25109	490059		Hungary_MN_ALPc_Tiszadob	PIE_CA	CHG	Mbuti.DG	-0.000387	0.000214
Hungary_MN_ALPc	PIE039	CHG	Mbuti.DG	-0.00062	0.000492	-1.26	13866	14035	272146		Hungary_MN_ALPc	VAR_CA	CHG	Mbuti.DG	-0.000266	0.000215	-1.237	49327	49581	955277		Hungary_MN_ALPc	YUN_CA	CHG	Mbuti.DG	-0.000292	0.000221	-1.318	49337	49616	956063		Hungary_MN_ALPc	PTK_CA	CHG	Mbuti.DG	-0.000859	0.00038	-2.259	25622	26062	511790		Hungary_MN_ALPc	PIE_CA	CHG	Mbuti.DG	-0.000503	0.000197
Hungary_MN	PIE039	CHG	Mbuti.DG	-0.001069	0.00065	-1.644	11766	12016	233629		Hungary_MN	VAR_CA	CHG	Mbuti.DG	-0.000695	0.000349	-1.993	38632	39155	752646		Hungary_MN	YUN_CA	CHG	Mbuti.DG	-0.00086	0.000359	-2.396	38605	39253	753023		Hungary_MN	PTK_CA	CHG	Mbuti.DG	-0.000892	0.000486	-1.834	21883	22274	438742		Hungary_MN	PIE_CA	CHG	Mbuti.DG	-0.000912	0.000345
Hungary_MN_Vinca	PIE039	CHG	Mbuti.DG	0.000603	0.00059	1.021	10831	10705	208724		Hungary_MN_Vinca	VAR_CA	CHG	Mbuti.DG	0.000517	0.000266	1.945	36171	35813	692332		Hungary_MN_Vinca	YUN_CA	CHG	Mbuti.DG	0.0004	0.000258	1.551	36098	35820	693140		Hungary_MN_Vinca	PTK_CA	CHG	Mbuti.DG	0.000244	0.000443	0.551	19834	19739	390745		Hungary_MN_Vinca	PIE_CA	CHG	Mbuti.DG	0.000283	0.000257
Hungary_LN_Lengyel	PIE039	CHG	Mbuti.DG	-0.000299	0.00052	-0.576	13769	13849	267422		Hungary_LN_Lengyel	VAR_CA	CHG	Mbuti.DG	0.000109	0.000231	0.471	48523	48421	933666		Hungary_LN_Lengyel	YUN_CA	CHG	Mbuti.DG	5e-06	0.000235	0.021	48499	48494	934856		Hungary_LN_Lengyel	PTK_CA	CHG	Mbuti.DG	-0.000485	0.000393	-1.235	25345	25589	502698		Hungary_LN_Lengyel	PIE_CA	CHG	Mbuti.DG	-0.000164	0.000218
Hungary_LN_Sopot	PIE039	CHG	Mbuti.DG	-0.000252	0.000582	-0.434	10665	10718	208084		Hungary_LN_Sopot	VAR_CA	CHG	Mbuti.DG	0.000178	0.000282	0.631	34933	34812	676262		Hungary_LN_Sopot	YUN_CA	CHG	Mbuti.DG	0.000128	0.000279	0.457	34922	34836	676767		Hungary_LN_Sopot	PTK_CA	CHG	Mbuti.DG	-7.7e-05	0.000457	-0.169	19625	19655	389666		Hungary_LN_Sopot	PIE_CA	CHG	Mbuti.DG	-4e-06	0.00027
Iberia_LN	PIE039	CHG	Mbuti.DG	-0.00037	0.000468	-0.791	14595	14699	281430		Iberia_LN	VAR_CA	CHG	Mbuti.DG	-2.7e-05	0.000198	-0.134	53556	53583	1025087		Iberia_LN	YUN_CA	CHG	Mbuti.DG	-0.000168	0.000192	-0.875	53564	53737	1027110		Iberia_LN	PTK_CA	CHG	Mbuti.DG	-0.00054	0.000361	-1.495	26899	27184	529013		Iberia_LN	PIE_CA	CHG	Mbuti.DG	-0.000379	0.000183
Germany_MN_Salzmuende	PIE039	CHG	Mbuti.DG	-0.001414	0.001284	-1.101	2181	2241	42687		Germany_MN_Salzmuende	VAR_CA	CHG	Mbuti.DG	-0.000195	0.000538	-0.363	7060	7087	136781		Germany_MN_Salzmuende	YUN_CA	CHG	Mbuti.DG	-0.000294	0.000555	-0.529	7080	7120	136893		Germany_MN_Salzmuende	PTK_CA	CHG	Mbuti.DG	-0.000812	0.000881	-0.921	4023	4087	79325		Germany_MN_Salzmuende	PIE_CA	CHG	Mbuti.DG	-0.000582	0.000525
EHG											EHG											EHG											EHG											EHG
Pop A	Pop B	Pop C	Pop D	f4	std.err	Z-score	ABBA	BABA	nSNPs		Pop A	Pop B	Pop C	Pop D	f4	std.err	Z-score	ABBA	BABA	nSNPs		Pop A	Pop B	Pop C	Pop D	f4	std.err	Z-score	ABBA	BABA	nSNPs		Pop A	Pop B	Pop C	Pop D	f4	std.err	Z-score	ABBA	BABA	nSNPs		Pop A	Pop B	Pop C	Pop D	f4	std.err
TellKurdu_EC	PIE039	EHG	Mbuti.DG	-0.002209	0.00057	-3.876	10155	10598	200314		TellKurdu_EC	VAR_CA	EHG	Mbuti.DG	-0.00229	0.000271	-8.444	31479	32885	613981		TellKurdu_EC	YUN_CA	EHG	Mbuti.DG	-0.001166	0.000277	-4.204	31729	32445	614228		TellKurdu_EC	PTK_CA	EHG	Mbuti.DG	-0.00092	0.000441	-2.087	18611	18948	367033		TellKurdu_EC	PIE_CA	EHG	Mbuti.DG	-0.001834	0.000262
TellKurdu_MC	PIE039	EHG	Mbuti.DG	-0.001345	0.001035	-1.3	3225	3309	62225		TellKurdu_MC	VAR_CA	EHG	Mbuti.DG	-0.001702	0.000533	-3.193	8823	9112	169975		TellKurdu_MC	YUN_CA	EHG	Mbuti.DG	-0.000773	0.000537	-1.439	8936	9067	170008		TellKurdu_MC	PTK_CA	EHG	Mbuti.DG	-0.000577	0.000785	-0.735	5690	5753	109445		TellKurdu_MC	PIE_CA	EHG	Mbuti.DG	-0.001523	0.000524
Caucasus_lowlands_LN	PIE039	EHG	Mbuti.DG	-0.001948	0.000568	-3.432	11875	12321	228817		Caucasus_lowlands_LN	VAR_CA	EHG	Mbuti.DG	-0.002248	0.000316	-7.107	37539	39161	721620		Caucasus_lowlands_LN	YUN_CA	EHG	Mbuti.DG	-0.00116	0.000327	-3.549	37906	38743	721847		Caucasus_lowlands_LN	PTK_CA	EHG	Mbuti.DG	-0.000711	0.000462	-1.537	22174	22477	425826		Caucasus_lowlands_LN	PIE_CA	EHG	Mbuti.DG	-0.001798	0.000305
Lepenski_Vir	PIE039	EHG	Mbuti.DG	-0.000994	0.00088	-1.129	3636	3707	71525		Lepenski_Vir	VAR_CA	EHG	Mbuti.DG	-0.001006	0.000452	-2.224	11493	11717	223382		Lepenski_Vir	YUN_CA	EHG	Mbuti.DG	-1.1e-05	0.000461	-0.024	11569	11572	223537		Lepenski_Vir	PTK_CA	EHG	Mbuti.DG	0.001131	0.00071	1.593	6842	6693	132197		Lepenski_Vir	PIE_CA	EHG	Mbuti.DG	-0.000579	0.000431
Ohoden_N	PIE039	EHG	Mbuti.DG	0.001781	0.001234	1.444	1821	1759	34958		Ohoden_N	VAR_CA	EHG	Mbuti.DG	-2.7e-05	0.000571	-0.048	4866	4869	93952		Ohoden_N	YUN_CA	EHG	Mbuti.DG	0.000959	0.000583	1.646	4891	4801	93956		Ohoden_N	PTK_CA	EHG	Mbuti.DG	0.001488	0.0009	1.653	3287	3192	63678		Ohoden_N	PIE_CA	EHG	Mbuti.DG	0.000409	0.000565
Croatia_N_Cardial	PIE039	EHG	Mbuti.DG	-0.001156	0.000516	-2.24	13288	13591	261864		Croatia_N_Cardial	VAR_CA	EHG	Mbuti.DG	-0.000846	0.000242	-3.5	45635	46386	887800		Croatia_N_Cardial	YUN_CA	EHG	Mbuti.DG	0.000277	0.00024	1.15	45957	45711	888264		Croatia_N_Cardial	PTK_CA	EHG	Mbuti.DG	0.000144	0.000388	0.37	24926	24855	491826		Croatia_N_Cardial	PIE_CA	EHG	Mbuti.DG	-0.000393	0.000232
Romania_EN	PIE039	EHG	Mbuti.DG	-0.000964	0.000524	-1.84	12573	12812	248283		Romania_EN	VAR_CA	EHG	Mbuti.DG	-0.000871	0.000265	-3.288	41654	42362	812399		Romania_EN	YUN_CA	EHG	Mbuti.DG	0.000193	0.000266	0.725	41994	41838	812535		Romania_EN	PTK_CA	EHG	Mbuti.DG	0.000161	0.000416	0.387	23672	23597	465816		Romania_EN	PIE_CA	EHG	Mbuti.DG	-0.00044	0.000257
Croatia_Starcevo_N	PIE039	EHG	Mbuti.DG	-0.001752	0.000707	-2.479	7940	8217	158598		Croatia_Starcevo_N	VAR_CA	EHG	Mbuti.DG	-0.001503	0.000383	-3.921	24301	25014	474776		Croatia_Starcevo_N	YUN_CA	EHG	Mbuti.DG	-0.000371	0.000383	-0.97	24506	24683	474941		Croatia_Starcevo_N	PTK_CA	EHG	Mbuti.DG	-0.000209	0.000527	-0.396	14943	15005	294882		Croatia_Starcevo_N	PIE_CA	EHG	Mbuti.DG	-0.000969	0.000374
MalakPreslavets_N	PIE039	EHG	Mbuti.DG	0.000278	0.000722	0.385	6554	6518	126841		MalakPreslavets_N	VAR_CA	EHG	Mbuti.DG	-0.000264	0.000349	-0.757	19066	19162	365963		MalakPreslavets_N	YUN_CA	EHG	Mbuti.DG	0.000658	0.000348	1.893	19139	18899	366002		MalakPreslavets_N	PTK_CA	EHG	Mbuti.DG	0.001024	0.00051	2.006	12150	11910	234279		MalakPreslavets_N	PIE_CA	EHG	Mbuti.DG	9.1e-05	0.000336
Croatia_Sopot_N	PIE039	EHG	Mbuti.DG	-0.000641	0.000611	-1.05	12337	12491	241341		Croatia_Sopot_N	VAR_CA	EHG	Mbuti.DG	-0.000811	0.000352	-2.303	40775	41414	787742		Croatia_Sopot_N	YUN_CA	EHG	Mbuti.DG	0.000246	0.000355	0.694	40981	40787	788290		Croatia_Sopot_N	PTK_CA	EHG	Mbuti.DG	0.000566	0.000492	1.151	23036	22780	451588		Croatia_Sopot_N	PIE_CA	EHG	Mbuti.DG	-0.000413	0.000352
Croatia_EN_Starcevo	PIE039	EHG	Mbuti.DG	-0.000128	0.001618	-0.079	973	976	18904		Croatia_EN_Starcevo	VAR_CA	EHG	Mbuti.DG	0.000843	0.000759	1.112	2970	2923	56323		Croatia_EN_Starcevo	YUN_CA	EHG	Mbuti.DG	0.001588	0.000763	2.08	2971	2882	56332		Croatia_EN_Starcevo	PTK_CA	EHG	Mbuti.DG	0.002046	0.001198	1.708	1836	1764	35350		Croatia_EN_Starcevo	PIE_CA	EHG	Mbuti.DG	0.000976	0.000744
Macedonia_N	PIE039	EHG	Mbuti.DG	-0.000571	0.000597	-0.957	12388	12528	245553		Macedonia_N	VAR_CA	EHG	Mbuti.DG	-0.001063	0.000348	-3.055	41057	41921	813072		Macedonia_N	YUN_CA	EHG	Mbuti.DG	3.5e-05	0.00036	0.098	41280	41252	813651		Macedonia_N	PTK_CA	EHG	Mbuti.DG	0.000239	0.000473	0.506	23075	22965	457928		Macedonia_N	PIE_CA	EHG	Mbuti.DG	-0.000635	0.000343
Croatia_EN_Impressa	PIE039	EHG	Mbuti.DG	-0.001166	0.000567	-2.055	11580	11845	227421		Croatia_EN_Impressa	VAR_CA	EHG	Mbuti.DG	-0.000976	0.000291	-3.351	38292	39015	740698		Croatia_EN_Impressa	YUN_CA	EHG	Mbuti.DG	0.000169	0.000293	0.577	38663	38538	741206		Croatia_EN_Impressa	PTK_CA	EHG	Mbuti.DG	0.000382	0.000444	0.859	21699	21537	423523		Croatia_EN_Impressa	PIE_CA	EHG	Mbuti.DG	-0.000607	0.000283
Serbia_Starcevo_N	PIE039	EHG	Mbuti.DG	0.000289	0.000642	0.451	12361	12292	238316		Serbia_Starcevo_N	VAR_CA	EHG	Mbuti.DG	-3e-06	0.000355	-0.01	40380	40382	774941		Serbia_Starcevo_N	YUN_CA	EHG	Mbuti.DG	0.001048	0.000351	2.988	40679	39867	775471		Serbia_Starcevo_N	PTK_CA	EHG	Mbuti.DG	0.00099	0.000494	2.002	22823	22381	446232		Serbia_Starcevo_N	PIE_CA	EHG	Mbuti.DG	0.000363	0.000341
Gomolava_N	PIE039	EHG	Mbuti.DG	-0.001831	0.00069	-2.654	9036	9368	181397		Gomolava_N	VAR_CA	EHG	Mbuti.DG	-0.00112	0.000382	-2.929	30087	30751	592917		Gomolava_N	YUN_CA	EHG	Mbuti.DG	0.000126	0.00038	0.331	30318	30244	593629		Gomolava_N	PTK_CA	EHG	Mbuti.DG	0.000159	0.000504	0.316	16779	16726	334288		Gomolava_N	PIE_CA	EHG	Mbuti.DG	-0.000662	0.000373
Dzhulyunitsa_N	PIE039	EHG	Mbuti.DG	-0.00065	0.000606	-1.073	12154	12308	237285		Dzhulyunitsa_N	VAR_CA	EHG	Mbuti.DG	-0.000918	0.000357	-2.57	39205	39905	762339		Dzhulyunitsa_N	YUN_CA	EHG	Mbuti.DG	0.000161	0.000366	0.441	39520	39397	762537		Dzhulyunitsa_N	PTK_CA	EHG	Mbuti.DG	0.000145	0.000489	0.296	22603	22538	445163		Dzhulyunitsa_N	PIE_CA	EHG	Mbuti.DG	-0.000469	0.000349
Dzhulyunitsa_N_o	PIE039	EHG	Mbuti.DG	0.000242	0.000864	0.28	4212	4192	81043		Dzhulyunitsa_N_o	VAR_CA	EHG	Mbuti.DG	0.00123	0.000467	2.632	12740	12444	240700		Dzhulyunitsa_N_o	YUN_CA	EHG	Mbuti.DG	0.002089	0.000471	4.439	12837	12334	240807		Dzhulyunitsa_N_o	PTK_CA	EHG	Mbuti.DG	0.002417	0.000682	3.544	7824	7465	148567		Dzhulyunitsa_N_o	PIE_CA	EHG	Mbuti.DG	0.001525	0.00045
MalakPreslavets_N_o2	PIE039	EHG	Mbuti.DG	0.002729	0.00063	4.329	8112	7701	150842		MalakPreslavets_N_o2	VAR_CA	EHG	Mbuti.DG	0.002748	0.000318	8.636	23497	22303	434534		MalakPreslavets_N_o2	YUN_CA	EHG	Mbuti.DG	0.003872	0.000322	12.042	23794	22111	434574		MalakPreslavets_N_o2	PTK_CA	EHG	Mbuti.DG	0.00374	0.000502	7.444	14983	13937	279795		MalakPreslavets_N_o2	PIE_CA	EHG	Mbuti.DG	0.003242	0.000304
MalakPreslavets_N_o	PIE039	EHG	Mbuti.DG	0.000756	0.000876	0.864	3994	3937	75672		MalakPreslavets_N_o	VAR_CA	EHG	Mbuti.DG	0.000683	0.000438	1.559	11002	10860	206819		MalakPreslavets_N_o	YUN_CA	EHG	Mbuti.DG	0.001735	0.000444	3.911	11143	10784	206825		MalakPreslavets_N_o	PTK_CA	EHG	Mbuti.DG	0.001282	0.000672	1.908	7322	7144	139135		MalakPreslavets_N_o	PIE_CA	EHG	Mbuti.DG	0.001172	0.000431
Krepost_N	PIE039	EHG	Mbuti.DG	-0.000854	0.000865	-0.987	4373	4446	84955		Krepost_N	VAR_CA	EHG	Mbuti.DG	-0.001203	0.000481	-2.501	11830	12104	227702		Krepost_N	YUN_CA	EHG	Mbuti.DG	-0.000216	0.000478	-0.452	11930	11979	227713		Krepost_N	PTK_CA	EHG	Mbuti.DG	3.3e-05	0.000652	0.051	7929	7923	154038		Krepost_N	PIE_CA	EHG	Mbuti.DG	-0.000712	0.000461
Lepenski_Vir_I4665	PIE039	EHG	Mbuti.DG	0.003518	0.002537	1.387	431	402	8112		Lepenski_Vir_I4665	VAR_CA	EHG	Mbuti.DG	-0.002301	0.001182	-1.946	1102	1152	21860		Lepenski_Vir_I4665	YUN_CA	EHG	Mbuti.DG	-0.00078	0.001164	-0.67	1114	1131	21863		Lepenski_Vir_I4665	PTK_CA	EHG	Mbuti.DG	-0.001668	0.001838	-0.907	723	747	14618		Lepenski_Vir_I4665	PIE_CA	EHG	Mbuti.DG	-0.001665	0.001164
Yabalkovo_N	PIE039	EHG	Mbuti.DG	-0.00117	0.000547	-2.137	12306	12589	241512		Yabalkovo_N	VAR_CA	EHG	Mbuti.DG	-0.001009	0.000288	-3.499	40468	41259	784005		Yabalkovo_N	YUN_CA	EHG	Mbuti.DG	1e-06	0.000292	0.004	40778	40778	784244		Yabalkovo_N	PTK_CA	EHG	Mbuti.DG	-0.000294	0.000437	-0.673	22969	23102	451496		Yabalkovo_N	PIE_CA	EHG	Mbuti.DG	-0.00058	0.000276
Hungary_EN_Koros	PIE039	EHG	Mbuti.DG	-0.001159	0.000523	-2.214	13711	14025	270706		Hungary_EN_Koros	VAR_CA	EHG	Mbuti.DG	-0.001129	0.00028	-4.033	48551	49618	945273		Hungary_EN_Koros	YUN_CA	EHG	Mbuti.DG	-5.9e-05	0.000274	-0.214	48875	48931	946249		Hungary_EN_Koros	PTK_CA	EHG	Mbuti.DG	3.8e-05	0.000419	0.091	25828	25809	508604		Hungary_EN_Koros	PIE_CA	EHG	Mbuti.DG	-0.000722	0.00027
Greece_N	PIE039	EHG	Mbuti.DG	-0.001474	0.000626	-2.353	11522	11857	227112		Greece_N	VAR_CA	EHG	Mbuti.DG	-0.001099	0.00036	-3.054	37402	38201	727213		Greece_N	YUN_CA	EHG	Mbuti.DG	-7.2e-05	0.000359	-0.2	37684	37736	727544		Greece_N	PTK_CA	EHG	Mbuti.DG	0.000134	0.000504	0.266	21510	21454	422444		Greece_N	PIE_CA	EHG	Mbuti.DG	-0.000727	0.000353
Turkey_N	PIE039	EHG	Mbuti.DG	-0.000868	0.000439	-1.977	14275	14518	279856		Turkey_N	VAR_CA	EHG	Mbuti.DG	-0.001127	0.000139	-8.107	52559	53708	1019958		Turkey_N	YUN_CA	EHG	Mbuti.DG	-1.8e-05	0.00014	-0.129	53058	53077	1022496		Turkey_N	PTK_CA	EHG	Mbuti.DG	0.00013	0.000325	0.401	26838	26770	525504		Turkey_N	PIE_CA	EHG	Mbuti.DG	-0.000716	0.000124
Hungary_MN_LBK	PIE039	EHG	Mbuti.DG	-0.000775	0.000489	-1.584	13594	13800	265943		Hungary_MN_LBK	VAR_CA	EHG	Mbuti.DG	-0.000897	0.000214	-4.195	47222	48043	915689		Hungary_MN_LBK	YUN_CA	EHG	Mbuti.DG	0.000231	0.00021	1.097	47604	47393	916392		Hungary_MN_LBK	PTK_CA	EHG	Mbuti.DG	0.000115	0.000378	0.305	25406	25349	499944		Hungary_MN_LBK	PIE_CA	EHG	Mbuti.DG	-0.000466	0.000198
Hungary_LN_Tisza	PIE039	EHG	Mbuti.DG	0.000719	0.000551	1.305	13760	13569	265819		Hungary_LN_Tisza	VAR_CA	EHG	Mbuti.DG	0.00037	0.00028	1.322	48577	48232	931631		Hungary_LN_Tisza	YUN_CA	EHG	Mbuti.DG	0.001428	0.00029	4.923	49037	47704	933257		Hungary_LN_Tisza	PTK_CA	EHG	Mbuti.DG	0.001356	0.000424	3.199	25549	24876	496351		Hungary_LN_Tisza	PIE_CA	EHG	Mbuti.DG	0.000788	0.000272
Czech_N	PIE039	EHG	Mbuti.DG	-2e-06	0.000528	-0.004	13444	13444	260171		Czech_N	VAR_CA	EHG	Mbuti.DG	-0.000161	0.000278	-0.58	45669	45811	878665		Czech_N	YUN_CA	EHG	Mbuti.DG	0.000872	0.000265	3.286	45944	45177	879139		Czech_N	PTK_CA	EHG	Mbuti.DG	0.001172	0.000425	2.753	25146	24573	488788		Czech_N	PIE_CA	EHG	Mbuti.DG	0.000232	0.000255
Austria_EN_LBK	PIE039	EHG	Mbuti.DG	-0.00045	0.000451	-0.999	14187	14313	278372		Austria_EN_LBK	VAR_CA	EHG	Mbuti.DG	-0.000415	0.000174	-2.388	52000	52417	1003257		Austria_EN_LBK	YUN_CA	EHG	Mbuti.DG	0.000688	0.000165	4.177	52453	51761	1005028		Austria_EN_LBK	PTK_CA	EHG	Mbuti.DG	0.00094	0.000347	2.705	26785	26294	522681		Austria_EN_LBK	PIE_CA	EHG	Mbuti.DG	-4.3e-05	0.000156
Germany_EN_LBK_published	PIE039	EHG	Mbuti.DG	-0.00052	0.000461	-1.127	14224	14369	278391		Germany_EN_LBK_published	VAR_CA	EHG	Mbuti.DG	-0.000485	0.000171	-2.833	52168	52656	1005991		Germany_EN_LBK_published	YUN_CA	EHG	Mbuti.DG	0.000594	0.000169	3.507	52655	52057	1008173		Germany_EN_LBK_published	PTK_CA	EHG	Mbuti.DG	0.000733	0.000342	2.14	26834	26451	522817		Germany_EN_LBK_published	PIE_CA	EHG	Mbuti.DG	-9.3e-05	0.000155
Hungary_MN_ALPc_Tiszadob	PIE039	EHG	Mbuti.DG	0.000419	0.000499	0.839	13318	13211	255987		Hungary_MN_ALPc_Tiszadob	VAR_CA	EHG	Mbuti.DG	0.000192	0.000221	0.87	45520	45352	868720		Hungary_MN_ALPc_Tiszadob	YUN_CA	EHG	Mbuti.DG	0.001292	0.000214	6.048	45902	44779	869425		Hungary_MN_ALPc_Tiszadob	PTK_CA	EHG	Mbuti.DG	0.001252	0.000387	3.237	24949	24347	480974		Hungary_MN_ALPc_Tiszadob	PIE_CA	EHG	Mbuti.DG	0.000633	0.000205
Hungary_MN_ALPc	PIE039	EHG	Mbuti.DG	-1e-05	0.000492	-0.019	13766	13769	267092		Hungary_MN_ALPc	VAR_CA	EHG	Mbuti.DG	0.000157	0.000213	0.735	47955	47811	919043		Hungary_MN_ALPc	YUN_CA	EHG	Mbuti.DG	0.001237	0.000208	5.935	48387	47249	919579		Hungary_MN_ALPc	PTK_CA	EHG	Mbuti.DG	0.001164	0.000378	3.083	25838	25254	501770		Hungary_MN_ALPc	PIE_CA	EHG	Mbuti.DG	0.000569	0.000196
Hungary_MN	PIE039	EHG	Mbuti.DG	0.000138	0.000618	0.223	11828	11796	230734		Hungary_MN	VAR_CA	EHG	Mbuti.DG	-4.5e-05	0.000356	-0.127	38243	38276	733944		Hungary_MN	YUN_CA	EHG	Mbuti.DG	0.000989	0.000364	2.713	38612	37886	734177		Hungary_MN	PTK_CA	EHG	Mbuti.DG	0.000844	0.000496	1.702	22232	21867	432959		Hungary_MN	PIE_CA	EHG	Mbuti.DG	0.000331	0.000349
Hungary_MN_Vinca	PIE039	EHG	Mbuti.DG	-0.000308	0.000582	-0.53	10608	10672	205541		Hungary_MN_Vinca	VAR_CA	EHG	Mbuti.DG	-0.000724	0.000271	-2.675	34707	35191	669189		Hungary_MN_Vinca	YUN_CA	EHG	Mbuti.DG	0.000291	0.000259	1.122	34924	34729	669651		Hungary_MN_Vinca	PTK_CA	EHG	Mbuti.DG	0.00031	0.000444	0.699	19666	19546	384381		Hungary_MN_Vinca	PIE_CA	EHG	Mbuti.DG	-0.000294	0.000252
Hungary_LN_Lengyel	PIE039	EHG	Mbuti.DG	6.2e-05	0.000509	0.122	13670	13653	262350		Hungary_LN_Lengyel	VAR_CA	EHG	Mbuti.DG	-0.000127	0.000228	-0.557	46832	46946	896886		Hungary_LN_Lengyel	YUN_CA	EHG	Mbuti.DG	0.001	0.000225	4.438	47277	46379	897581		Hungary_LN_Lengyel	PTK_CA	EHG	Mbuti.DG	0.001123	0.000389	2.888	25472	24919	492809		Hungary_LN_Lengyel	PIE_CA	EHG	Mbuti.DG	0.000288	0.00021
Hungary_LN_Sopot	PIE039	EHG	Mbuti.DG	-0.000555	0.000574	-0.965	10548	10662	205403		Hungary_LN_Sopot	VAR_CA	EHG	Mbuti.DG	-8.5e-05	0.000282	-0.301	34127	34183	657981		Hungary_LN_Sopot	YUN_CA	EHG	Mbuti.DG	0.001056	0.000288	3.669	34417	33722	658321		Hungary_LN_Sopot	PTK_CA	EHG	Mbuti.DG	0.0012	0.000448	2.679	19729	19268	384329		Hungary_LN_Sopot	PIE_CA	EHG	Mbuti.DG	0.000372	0.000277
Iberia_LN	PIE039	EHG	Mbuti.DG	0.000892	0.000469	1.9	14493	14248	274947		Iberia_LN	VAR_CA	EHG	Mbuti.DG	0.00062	0.000191	3.244	51531	50927	973944		Iberia_LN	YUN_CA	EHG	Mbuti.DG	0.001722	0.000196	8.77	52010	50331	975120		Iberia_LN	PTK_CA	EHG	Mbuti.DG	0.001851	0.000362	5.112	27096	26140	516273		Iberia_LN	PIE_CA	EHG	Mbuti.DG	0.001018	0.000178
Germany_MN_Salzmuende	PIE039	EHG	Mbuti.DG	0.000305	0.00116	0.263	2186	2173	42082		Germany_MN_Salzmuende	VAR_CA	EHG	Mbuti.DG	0.000193	0.000518	0.373	6888	6863	132453		Germany_MN_Salzmuende	YUN_CA	EHG	Mbuti.DG	0.001373	0.000538	2.551	6986	6804	132531		Germany_MN_Salzmuende	PTK_CA	EHG	Mbuti.DG	0.001683	0.000872	1.929	4053	3922	78066		Germany_MN_Salzmuende	PIE_CA	EHG	Mbuti.DG	0.000623	0.000519
WHG											WHG											WHG											WHG											WHG
Pop A	Pop B	Pop C	Pop D	f4	std.err	Z-score	ABBA	BABA	nSNPs		Pop A	Pop B	Pop C	Pop D	f4	std.err	Z-score	ABBA	BABA	nSNPs		Pop A	Pop B	Pop C	Pop D	f4	std.err	Z-score	ABBA	BABA	nSNPs		Pop A	Pop B	Pop C	Pop D	f4	std.err	Z-score	ABBA	BABA	nSNPs		Pop A	Pop B	Pop C	Pop D	f4	std.err
TellKurdu_EC	PIE039	WHG	Mbuti.DG	-0.002255	0.000678	-3.324	9856	10292	193696		TellKurdu_EC	VAR_CA	WHG	Mbuti.DG	-0.002847	0.000318	-8.95	29626	31272	578319		TellKurdu_EC	YUN_CA	WHG	Mbuti.DG	-0.001476	0.00032	-4.612	29932	30785	578460		TellKurdu_EC	PTK_CA	WHG	Mbuti.DG	-0.001213	0.000507	-2.394	17947	18376	353717		TellKurdu_EC	PIE_CA	WHG	Mbuti.DG	-0.002207	0.000301
TellKurdu_MC	PIE039	WHG	Mbuti.DG	-0.003057	0.001231	-2.484	3060	3246	60799		TellKurdu_MC	VAR_CA	WHG	Mbuti.DG	-0.003237	0.000594	-5.453	8389	8916	162951		TellKurdu_MC	YUN_CA	WHG	Mbuti.DG	-0.001916	0.000613	-3.123	8506	8818	162972		TellKurdu_MC	PTK_CA	WHG	Mbuti.DG	-0.001511	0.000887	-1.704	5515	5676	106754		TellKurdu_MC	PIE_CA	WHG	Mbuti.DG	-0.002828	0.000595
Caucasus_lowlands_LN	PIE039	WHG	Mbuti.DG	-0.003179	0.000667	-4.763	11357	12061	221589		Caucasus_lowlands_LN	VAR_CA	WHG	Mbuti.DG	-0.00399	0.000355	-11.235	35087	37811	682748		Caucasus_lowlands_LN	YUN_CA	WHG	Mbuti.DG	-0.002606	0.000358	-7.276	35514	37294	682871		Caucasus_lowlands_LN	PTK_CA	WHG	Mbuti.DG	-0.002422	0.000546	-4.432	21108	22103	410930		Caucasus_lowlands_LN	PIE_CA	WHG	Mbuti.DG	-0.003375	0.000346
Lepenski_Vir	PIE039	WHG	Mbuti.DG	0.000671	0.001094	0.613	3607	3561	68847		Lepenski_Vir	VAR_CA	WHG	Mbuti.DG	-0.000588	0.000506	-1.161	10824	10946	208158		Lepenski_Vir	YUN_CA	WHG	Mbuti.DG	0.000702	0.000504	1.391	10915	10769	208248		Lepenski_Vir	PTK_CA	WHG	Mbuti.DG	0.001587	0.00078	2.036	6607	6406	126700		Lepenski_Vir	PIE_CA	WHG	Mbuti.DG	5.1e-05	0.000482
Ohoden_N	PIE039	WHG	Mbuti.DG	0.001962	0.001521	1.29	1835	1767	34652		Ohoden_N	VAR_CA	WHG	Mbuti.DG	-0.000172	0.000732	-0.234	4828	4844	92378		Ohoden_N	YUN_CA	WHG	Mbuti.DG	0.000782	0.000718	1.088	4854	4782	92380		Ohoden_N	PTK_CA	WHG	Mbuti.DG	0.002498	0.001083	2.307	3306	3149	62974		Ohoden_N	PIE_CA	WHG	Mbuti.DG	0.000344	0.000705
Croatia_N_Cardial	PIE039	WHG	Mbuti.DG	-0.000301	0.000594	-0.506	12887	12962	250395		Croatia_N_Cardial	VAR_CA	WHG	Mbuti.DG	-0.001055	0.000282	-3.741	42395	43263	822400		Croatia_N_Cardial	YUN_CA	WHG	Mbuti.DG	0.000324	0.000279	1.164	42806	42539	822709		Croatia_N_Cardial	PTK_CA	WHG	Mbuti.DG	0.000132	0.000446	0.296	23881	23819	468164		Croatia_N_Cardial	PIE_CA	WHG	Mbuti.DG	-0.000397	0.00027
Romania_EN	PIE039	WHG	Mbuti.DG	-0.00036	0.000627	-0.574	12278	12364	239203		Romania_EN	VAR_CA	WHG	Mbuti.DG	-0.000993	0.000301	-3.299	39345	40103	763593		Romania_EN	YUN_CA	WHG	Mbuti.DG	0.000344	0.000301	1.145	39749	39486	763696		Romania_EN	PTK_CA	WHG	Mbuti.DG	0.000697	0.000478	1.46	22935	22623	447082		Romania_EN	PIE_CA	WHG	Mbuti.DG	-0.00034	0.000297
Croatia_Starcevo_N	PIE039	WHG	Mbuti.DG	-0.002028	0.000791	-2.563	7704	8016	153933		Croatia_Starcevo_N	VAR_CA	WHG	Mbuti.DG	-0.002013	0.00046	-4.379	23024	23929	449612		Croatia_Starcevo_N	YUN_CA	WHG	Mbuti.DG	-0.00061	0.000461	-1.325	23280	23554	449735		Croatia_Starcevo_N	PTK_CA	WHG	Mbuti.DG	-0.000495	0.000635	-0.781	14428	14569	285170		Croatia_Starcevo_N	PIE_CA	WHG	Mbuti.DG	-0.00138	0.000453
MalakPreslavets_N	PIE039	WHG	Mbuti.DG	0.000317	0.000838	0.378	6433	6394	124129		MalakPreslavets_N	VAR_CA	WHG	Mbuti.DG	0.000163	0.000423	0.384	18600	18543	352577		MalakPreslavets_N	YUN_CA	WHG	Mbuti.DG	0.001441	0.000411	3.504	18721	18212	352597		MalakPreslavets_N	PTK_CA	WHG	Mbuti.DG	0.001773	0.000627	2.826	11983	11578	228771		MalakPreslavets_N	PIE_CA	WHG	Mbuti.DG	0.000768	0.000405
Croatia_Sopot_N	PIE039	WHG	Mbuti.DG	0.000612	0.000731	0.838	12025	11884	231040		Croatia_Sopot_N	VAR_CA	WHG	Mbuti.DG	-0.000342	0.000408	-0.838	38179	38428	729799		Croatia_Sopot_N	YUN_CA	WHG	Mbuti.DG	0.000978	0.000411	2.383	38452	37738	730131		Croatia_Sopot_N	PTK_CA	WHG	Mbuti.DG	0.001223	0.000564	2.168	22151	21624	430651		Croatia_Sopot_N	PIE_CA	WHG	Mbuti.DG	0.000206	0.000395
Croatia_EN_Starcevo	PIE039	WHG	Mbuti.DG	0.000762	0.001945	0.392	970	956	18376		Croatia_EN_Starcevo	VAR_CA	WHG	Mbuti.DG	-0.000378	0.000882	-0.428	2808	2828	53574		Croatia_EN_Starcevo	YUN_CA	WHG	Mbuti.DG	0.00107	0.000858	1.247	2831	2773	53581		Croatia_EN_Starcevo	PTK_CA	WHG	Mbuti.DG	0.002186	0.001411	1.549	1823	1748	34302		Croatia_EN_Starcevo	PIE_CA	WHG	Mbuti.DG	0.000209	0.000864
Macedonia_N	PIE039	WHG	Mbuti.DG	-0.001005	0.000698	-1.44	11989	12228	237944		Macedonia_N	VAR_CA	WHG	Mbuti.DG	-0.0021	0.000382	-5.491	38826	40447	772217		Macedonia_N	YUN_CA	WHG	Mbuti.DG	-0.000735	0.000396	-1.857	39124	39692	772699		Macedonia_N	PTK_CA	WHG	Mbuti.DG	-0.00035	0.000548	-0.639	22292	22446	441898		Macedonia_N	PIE_CA	WHG	Mbuti.DG	-0.001451	0.000387
Croatia_EN_Impressa	PIE039	WHG	Mbuti.DG	-0.000184	0.000687	-0.267	11272	11311	217506		Croatia_EN_Impressa	VAR_CA	WHG	Mbuti.DG	-0.001031	0.000356	-2.894	35484	36188	682886		Croatia_EN_Impressa	YUN_CA	WHG	Mbuti.DG	0.000399	0.000353	1.13	35861	35588	683203		Croatia_EN_Impressa	PTK_CA	WHG	Mbuti.DG	0.000701	0.000535	1.31	20831	20548	402886		Croatia_EN_Impressa	PIE_CA	WHG	Mbuti.DG	-0.000356	0.000345
Serbia_Starcevo_N	PIE039	WHG	Mbuti.DG	0.000924	0.000752	1.228	12000	11789	228571		Serbia_Starcevo_N	VAR_CA	WHG	Mbuti.DG	0.000388	0.000431	0.9	37855	37576	719622		Serbia_Starcevo_N	YUN_CA	WHG	Mbuti.DG	0.001741	0.000432	4.032	38201	36947	719932		Serbia_Starcevo_N	PTK_CA	WHG	Mbuti.DG	0.002126	0.00057	3.728	22133	21227	425963		Serbia_Starcevo_N	PIE_CA	WHG	Mbuti.DG	0.000979	0.000424
Gomolava_N	PIE039	WHG	Mbuti.DG	-0.000798	0.000808	-0.988	8850	8989	174818		Gomolava_N	VAR_CA	WHG	Mbuti.DG	-0.00141	0.000421	-3.347	28248	29030	554627		Gomolava_N	YUN_CA	WHG	Mbuti.DG	3e-05	0.000418	0.072	28489	28473	555137		Gomolava_N	PTK_CA	WHG	Mbuti.DG	7e-06	0.00061	0.012	16153	16150	320524		Gomolava_N	PIE_CA	WHG	Mbuti.DG	-0.000794	0.000413
Dzhulyunitsa_N	PIE039	WHG	Mbuti.DG	-0.00029	0.000713	-0.407	11876	11942	229626		Dzhulyunitsa_N	VAR_CA	WHG	Mbuti.DG	-0.001244	0.000425	-2.929	37219	38117	721704		Dzhulyunitsa_N	YUN_CA	WHG	Mbuti.DG	7.4e-05	0.000425	0.175	37602	37548	721861		Dzhulyunitsa_N	PTK_CA	WHG	Mbuti.DG	-9.9e-05	0.000581	-0.171	21902	21944	429232		Dzhulyunitsa_N	PIE_CA	WHG	Mbuti.DG	-0.000635	0.000413
Dzhulyunitsa_N_o	PIE039	WHG	Mbuti.DG	0.002794	0.001055	2.648	4225	4005	78856		Dzhulyunitsa_N_o	VAR_CA	WHG	Mbuti.DG	0.001944	0.000563	3.449	12288	11844	228780		Dzhulyunitsa_N_o	YUN_CA	WHG	Mbuti.DG	0.003129	0.000568	5.508	12437	11721	228846		Dzhulyunitsa_N_o	PTK_CA	WHG	Mbuti.DG	0.003483	0.000813	4.284	7740	7238	143983		Dzhulyunitsa_N_o	PIE_CA	WHG	Mbuti.DG	0.002577	0.000551
MalakPreslavets_N_o2	PIE039	WHG	Mbuti.DG	0.004238	0.00079	5.368	8128	7501	147923		MalakPreslavets_N_o2	VAR_CA	WHG	Mbuti.DG	0.003839	0.000385	9.962	23134	21523	419740		MalakPreslavets_N_o2	YUN_CA	WHG	Mbuti.DG	0.00504	0.000388	12.976	23453	21338	419759		MalakPreslavets_N_o2	PTK_CA	WHG	Mbuti.DG	0.004804	0.000592	8.116	14947	13632	273611		MalakPreslavets_N_o2	PIE_CA	WHG	Mbuti.DG	0.004425	0.000384
MalakPreslavets_N_o	PIE039	WHG	Mbuti.DG	0.002388	0.001087	2.197	4028	3849	74674		MalakPreslavets_N_o	VAR_CA	WHG	Mbuti.DG	0.00154	0.000544	2.831	10905	10594	201632		MalakPreslavets_N_o	YUN_CA	WHG	Mbuti.DG	0.002808	0.000553	5.079	11060	10494	201648		MalakPreslavets_N_o	PTK_CA	WHG	Mbuti.DG	0.003181	0.000801	3.971	7368	6933	136884		MalakPreslavets_N_o	PIE_CA	WHG	Mbuti.DG	0.002125	0.000542
Krepost_N	PIE039	WHG	Mbuti.DG	-0.001745	0.001015	-1.719	4300	4446	83963		Krepost_N	VAR_CA	WHG	Mbuti.DG	-0.002625	0.000551	-4.761	11520	12106	223141		Krepost_N	YUN_CA	WHG	Mbuti.DG	-0.001265	0.000548	-2.308	11656	11939	223153		Krepost_N	PTK_CA	WHG	Mbuti.DG	-0.001071	0.000796	-1.346	7795	7957	151974		Krepost_N	PIE_CA	WHG	Mbuti.DG	-0.002009	0.000537
Lepenski_Vir_I4665	PIE039	WHG	Mbuti.DG	-0.001868	0.002979	-0.627	414	429	7986		Lepenski_Vir_I4665	VAR_CA	WHG	Mbuti.DG	-0.004696	0.001332	-3.526	1058	1158	21325		Lepenski_Vir_I4665	YUN_CA	WHG	Mbuti.DG	-0.003723	0.00135	-2.758	1064	1144	21327		Lepenski_Vir_I4665	PTK_CA	WHG	Mbuti.DG	-0.00311	0.00214	-1.453	702	747	14391		Lepenski_Vir_I4665	PIE_CA	WHG	Mbuti.DG	-0.004392	0.001325
Yabalkovo_N	PIE039	WHG	Mbuti.DG	-0.000802	0.000644	-1.246	11985	12172	232753		Yabalkovo_N	VAR_CA	WHG	Mbuti.DG	-0.001132	0.000343	-3.304	38160	38994	736034		Yabalkovo_N	YUN_CA	WHG	Mbuti.DG	0.000206	0.000337	0.61	38568	38416	736187		Yabalkovo_N	PTK_CA	WHG	Mbuti.DG	0.00022	0.000494	0.446	22239	22143	433442		Yabalkovo_N	PIE_CA	WHG	Mbuti.DG	-0.00049	0.000323
Hungary_EN_Koros	PIE039	WHG	Mbuti.DG	-0.000782	0.000636	-1.23	13155	13356	256921		Hungary_EN_Koros	VAR_CA	WHG	Mbuti.DG	-0.001699	0.00032	-5.3	44170	45633	861744		Hungary_EN_Koros	YUN_CA	WHG	Mbuti.DG	-0.000322	0.000311	-1.033	44539	44816	862366		Hungary_EN_Koros	PTK_CA	WHG	Mbuti.DG	-0.000218	0.000492	-0.442	24447	24552	480004		Hungary_EN_Koros	PIE_CA	WHG	Mbuti.DG	-0.001042	0.000307
Greece_N	PIE039	WHG	Mbuti.DG	-0.001392	0.000724	-1.923	11113	11416	218034		Greece_N	VAR_CA	WHG	Mbuti.DG	-0.001645	0.000429	-3.834	34748	35860	676372		Greece_N	YUN_CA	WHG	Mbuti.DG	-0.000249	0.000419	-0.594	35105	35274	676604		Greece_N	PTK_CA	WHG	Mbuti.DG	-0.0004	0.0006	-0.666	20548	20710	403776		Greece_N	PIE_CA	WHG	Mbuti.DG	-0.001015	0.000414
Turkey_N	PIE039	WHG	Mbuti.DG	-0.000654	0.000513	-1.275	13551	13723	263784		Turkey_N	VAR_CA	WHG	Mbuti.DG	-0.001464	0.000153	-9.556	47039	48377	913774		Turkey_N	YUN_CA	WHG	Mbuti.DG	-9.8e-05	0.000143	-0.687	47543	47633	915278		Turkey_N	PTK_CA	WHG	Mbuti.DG	-5.4e-05	0.000385	-0.141	25173	25199	492337		Turkey_N	PIE_CA	WHG	Mbuti.DG	-0.000866	0.000129
Hungary_MN_LBK	PIE039	WHG	Mbuti.DG	0.00013	0.000592	0.219	13183	13150	253504		Hungary_MN_LBK	VAR_CA	WHG	Mbuti.DG	-0.000664	0.000247	-2.689	43704	44263	841823		Hungary_MN_LBK	YUN_CA	WHG	Mbuti.DG	0.000724	0.000247	2.928	44135	43525	842277		Hungary_MN_LBK	PTK_CA	WHG	Mbuti.DG	0.000566	0.00044	1.286	24311	24042	474047		Hungary_MN_LBK	PIE_CA	WHG	Mbuti.DG	-6.1e-05	0.000232
Hungary_LN_Tisza	PIE039	WHG	Mbuti.DG	0.001517	0.000634	2.391	13252	12869	253062		Hungary_LN_Tisza	VAR_CA	WHG	Mbuti.DG	0.00055	0.000326	1.684	44772	44303	853434		Hungary_LN_Tisza	YUN_CA	WHG	Mbuti.DG	0.001901	0.000338	5.622	45251	43627	854575		Hungary_LN_Tisza	PTK_CA	WHG	Mbuti.DG	0.00203	0.000498	4.079	24510	23556	469864		Hungary_LN_Tisza	PIE_CA	WHG	Mbuti.DG	0.001147	0.000327
Czech_N	PIE039	WHG	Mbuti.DG	0.001308	0.000636	2.057	13084	12759	248782		Czech_N	VAR_CA	WHG	Mbuti.DG	0.000337	0.000337	1	42777	42503	813907		Czech_N	YUN_CA	WHG	Mbuti.DG	0.001687	0.000334	5.059	43120	41746	814211		Czech_N	PTK_CA	WHG	Mbuti.DG	0.002031	0.000514	3.949	24219	23274	465271		Czech_N	PIE_CA	WHG	Mbuti.DG	0.000987	0.000325
Austria_EN_LBK	PIE039	WHG	Mbuti.DG	0.000633	0.000533	1.188	13636	13470	262766		Austria_EN_LBK	VAR_CA	WHG	Mbuti.DG	-5.6e-05	0.000198	-0.281	47139	47189	902995		Austria_EN_LBK	YUN_CA	WHG	Mbuti.DG	0.001298	0.000198	6.555	47632	46459	904036		Austria_EN_LBK	PTK_CA	WHG	Mbuti.DG	0.001463	0.000413	3.544	25365	24648	490483		Austria_EN_LBK	PIE_CA	WHG	Mbuti.DG	0.000526	0.000177
Germany_EN_LBK_published	PIE039	WHG	Mbuti.DG	0.00022	0.000538	0.41	13566	13508	262790		Germany_EN_LBK_published	VAR_CA	WHG	Mbuti.DG	-0.000519	0.00019	-2.737	47023	47492	904897		Germany_EN_LBK_published	YUN_CA	WHG	Mbuti.DG	0.00084	0.000197	4.263	47546	46785	906198		Germany_EN_LBK_published	PTK_CA	WHG	Mbuti.DG	0.00089	0.000406	2.19	25303	24866	490562		Germany_EN_LBK_published	PIE_CA	WHG	Mbuti.DG	9.8e-05	0.000182
Hungary_MN_ALPc_Tiszadob	PIE039	WHG	Mbuti.DG	0.002106	0.000606	3.477	13018	12504	244159		Hungary_MN_ALPc_Tiszadob	VAR_CA	WHG	Mbuti.DG	0.001305	0.000279	4.675	42530	41488	798985		Hungary_MN_ALPc_Tiszadob	YUN_CA	WHG	Mbuti.DG	0.002641	0.000284	9.31	42933	40822	799439		Hungary_MN_ALPc_Tiszadob	PTK_CA	WHG	Mbuti.DG	0.002464	0.000495	4.98	24124	23000	456545		Hungary_MN_ALPc_Tiszadob	PIE_CA	WHG	Mbuti.DG	0.001906	0.000269
Hungary_MN_ALPc	PIE039	WHG	Mbuti.DG	0.001828	0.000596	3.066	13441	12975	254682		Hungary_MN_ALPc	VAR_CA	WHG	Mbuti.DG	0.001043	0.000263	3.969	44802	43919	846801		Hungary_MN_ALPc	YUN_CA	WHG	Mbuti.DG	0.002427	0.000262	9.248	45330	43273	847151		Hungary_MN_ALPc	PTK_CA	WHG	Mbuti.DG	0.002357	0.000454	5.195	24934	23812	476151		Hungary_MN_ALPc	PIE_CA	WHG	Mbuti.DG	0.001695	0.000253
Hungary_MN	PIE039	WHG	Mbuti.DG	0.002049	0.000763	2.686	11777	11318	223641		Hungary_MN	VAR_CA	WHG	Mbuti.DG	0.001279	0.00046	2.779	37081	36191	695867		Hungary_MN	YUN_CA	WHG	Mbuti.DG	0.002509	0.000466	5.384	37460	35714	696021		Hungary_MN	PTK_CA	WHG	Mbuti.DG	0.002302	0.000606	3.797	22003	21040	418222		Hungary_MN	PIE_CA	WHG	Mbuti.DG	0.001835	0.00045
Hungary_MN_Vinca	PIE039	WHG	Mbuti.DG	0.000174	0.000689	0.253	10251	10217	197353		Hungary_MN_Vinca	VAR_CA	WHG	Mbuti.DG	-0.000798	0.000312	-2.559	32345	32841	621200		Hungary_MN_Vinca	YUN_CA	WHG	Mbuti.DG	0.000544	0.000294	1.848	32571	32233	621467		Hungary_MN_Vinca	PTK_CA	WHG	Mbuti.DG	0.000904	0.000522	1.733	18984	18652	367364		Hungary_MN_Vinca	PIE_CA	WHG	Mbuti.DG	-0.000169	0.000296
Hungary_LN_Lengyel	PIE039	WHG	Mbuti.DG	0.00162	0.000606	2.673	13276	12870	250380		Hungary_LN_Lengyel	VAR_CA	WHG	Mbuti.DG	0.000524	0.00027	1.943	43558	43125	825962		Hungary_LN_Lengyel	YUN_CA	WHG	Mbuti.DG	0.00198	0.000279	7.098	44072	42436	826397		Hungary_LN_Lengyel	PTK_CA	WHG	Mbuti.DG	0.001995	0.000464	4.301	24490	23557	467966		Hungary_LN_Lengyel	PIE_CA	WHG	Mbuti.DG	0.001214	0.000267
Hungary_LN_Sopot	PIE039	WHG	Mbuti.DG	6.1e-05	0.000658	0.092	10255	10243	197819		Hungary_LN_Sopot	VAR_CA	WHG	Mbuti.DG	-4.3e-05	0.000345	-0.124	32089	32115	614523		Hungary_LN_Sopot	YUN_CA	WHG	Mbuti.DG	0.00138	0.000345	4.004	32448	31600	614741		Hungary_LN_Sopot	PTK_CA	WHG	Mbuti.DG	0.001651	0.000534	3.094	19102	18494	368380		Hungary_LN_Sopot	PIE_CA	WHG	Mbuti.DG	0.00063	0.000327
Iberia_LN	PIE039	WHG	Mbuti.DG	0.00368	0.000562	6.551	14222	13264	260105		Iberia_LN	VAR_CA	WHG	Mbuti.DG	0.003142	0.000238	13.185	48072	45303	881454		Iberia_LN	YUN_CA	WHG	Mbuti.DG	0.004446	0.00023	19.325	48554	44631	882211		Iberia_LN	PTK_CA	WHG	Mbuti.DG	0.004442	0.000449	9.901	26298	24141	485587		Iberia_LN	PIE_CA	WHG	Mbuti.DG	0.003718	0.000222
Germany_MN_Salzmuende	PIE039	WHG	Mbuti.DG	0.002636	0.001389	1.897	2180	2073	40551		Germany_MN_Salzmuende	VAR_CA	WHG	Mbuti.DG	0.002823	0.000625	4.515	6665	6315	123934		Germany_MN_Salzmuende	YUN_CA	WHG	Mbuti.DG	0.004067	0.000656	6.2	6760	6256	123985		Germany_MN_Salzmuende	PTK_CA	WHG	Mbuti.DG	0.004415	0.000984	4.488	4027	3696	75133		Germany_MN_Salzmuende	PIE_CA	WHG	Mbuti.DG	0.003351	0.000626
WSHG											WSHG											WSHG											WSHG											WSHG
Pop A	Pop B	Pop C	Pop D	f4	std.err	Z-score	ABBA	BABA	nSNPs		Pop A	Pop B	Pop C	Pop D	f4	std.err	Z-score	ABBA	BABA	nSNPs		Pop A	Pop B	Pop C	Pop D	f4	std.err	Z-score	ABBA	BABA	nSNPs		Pop A	Pop B	Pop C	Pop D	f4	std.err	Z-score	ABBA	BABA	nSNPs		Pop A	Pop B	Pop C	Pop D	f4	std.err
TellKurdu_EC	PIE039	WSHG	Mbuti.DG	-0.00148	0.000597	-2.478	9612	9893	189547		TellKurdu_EC	VAR_CA	WSHG	Mbuti.DG	-0.001627	0.00028	-5.809	28611	29520	558262		TellKurdu_EC	YUN_CA	WSHG	Mbuti.DG	-0.000639	0.000284	-2.248	28801	29158	558296		TellKurdu_EC	PTK_CA	WSHG	Mbuti.DG	-0.001105	0.000462	-2.393	17472	17856	347973		TellKurdu_EC	PIE_CA	WSHG	Mbuti.DG	-0.001323	0.00027
TellKurdu_MC	PIE039	WSHG	Mbuti.DG	-0.000509	0.001033	-0.492	3099	3129	59705		TellKurdu_MC	VAR_CA	WSHG	Mbuti.DG	-0.000968	0.000544	-1.78	8232	8385	158090		TellKurdu_MC	YUN_CA	WSHG	Mbuti.DG	3e-06	0.000553	0.006	8324	8324	158102		TellKurdu_MC	PTK_CA	WSHG	Mbuti.DG	-0.000305	0.00082	-0.372	5462	5494	105143		TellKurdu_MC	PIE_CA	WSHG	Mbuti.DG	-0.000787	0.000546
Caucasus_lowlands_LN	PIE039	WSHG	Mbuti.DG	0.000329	0.0006	0.548	11457	11386	216997		Caucasus_lowlands_LN	VAR_CA	WSHG	Mbuti.DG	-0.000408	0.00032	-1.276	34899	35169	661642		Caucasus_lowlands_LN	YUN_CA	WSHG	Mbuti.DG	0.000699	0.000326	2.143	35205	34743	661678		Caucasus_lowlands_LN	PTK_CA	WSHG	Mbuti.DG	0.000211	0.000456	0.463	21122	21037	404745		Caucasus_lowlands_LN	PIE_CA	WSHG	Mbuti.DG	-2.4e-05	0.000314
Lepenski_Vir	PIE039	WSHG	Mbuti.DG	-0.000778	0.00098	-0.795	3393	3446	67480		Lepenski_Vir	VAR_CA	WSHG	Mbuti.DG	-0.001017	0.000475	-2.141	10235	10440	201088		Lepenski_Vir	YUN_CA	WSHG	Mbuti.DG	3.4e-05	0.000474	0.072	10299	10292	201123		Lepenski_Vir	PTK_CA	WSHG	Mbuti.DG	-0.000136	0.000738	-0.184	6277	6294	124756		Lepenski_Vir	PIE_CA	WSHG	Mbuti.DG	-0.000757	0.000458
Ohoden_N	PIE039	WSHG	Mbuti.DG	0.001909	0.001256	1.519	1817	1750	34882		Ohoden_N	VAR_CA	WSHG	Mbuti.DG	0.00088	0.000632	1.391	4846	4764	93559		Ohoden_N	YUN_CA	WSHG	Mbuti.DG	0.001545	0.000641	2.41	4858	4713	93559		Ohoden_N	PTK_CA	WSHG	Mbuti.DG	0.001168	0.00098	1.192	3219	3144	63605		Ohoden_N	PIE_CA	WSHG	Mbuti.DG	0.001028	0.000628
Croatia_N_Cardial	PIE039	WSHG	Mbuti.DG	9.9e-05	0.000521	0.19	12502	12478	244801		Croatia_N_Cardial	VAR_CA	WSHG	Mbuti.DG	-0.000563	0.000252	-2.234	40726	41174	795243		Croatia_N_Cardial	YUN_CA	WSHG	Mbuti.DG	0.000512	0.000252	2.032	40993	40586	795332		Croatia_N_Cardial	PTK_CA	WSHG	Mbuti.DG	-0.000346	0.000392	-0.883	23117	23277	460879		Croatia_N_Cardial	PIE_CA	WSHG	Mbuti.DG	-0.000215	0.000237
Romania_EN	PIE039	WSHG	Mbuti.DG	0.000339	0.000552	0.614	12002	11922	236352		Romania_EN	VAR_CA	WSHG	Mbuti.DG	-0.000277	0.000281	-0.986	38491	38700	751680		Romania_EN	YUN_CA	WSHG	Mbuti.DG	0.000735	0.000278	2.643	38795	38243	751715		Romania_EN	PTK_CA	WSHG	Mbuti.DG	7.4e-05	0.000412	0.179	22346	22313	444249		Romania_EN	PIE_CA	WSHG	Mbuti.DG	6.6e-05	0.000266
Croatia_Starcevo_N	PIE039	WSHG	Mbuti.DG	-0.001638	0.000708	-2.313	7602	7852	152764		Croatia_Starcevo_N	VAR_CA	WSHG	Mbuti.DG	-0.001327	0.000385	-3.448	22524	23112	443626		Croatia_Starcevo_N	YUN_CA	WSHG	Mbuti.DG	-0.000223	0.000395	-0.565	22743	22842	443660		Croatia_Starcevo_N	PTK_CA	WSHG	Mbuti.DG	-0.00074	0.000561	-1.32	14161	14371	284083		Croatia_Starcevo_N	PIE_CA	WSHG	Mbuti.DG	-0.000912	0.000383
MalakPreslavets_N	PIE039	WSHG	Mbuti.DG	0.00065	0.000754	0.862	6381	6301	123968		MalakPreslavets_N	VAR_CA	WSHG	Mbuti.DG	-0.000159	0.000361	-0.441	18238	18294	352392		MalakPreslavets_N	YUN_CA	WSHG	Mbuti.DG	0.000843	0.000358	2.357	18338	18041	352403		MalakPreslavets_N	PTK_CA	WSHG	Mbuti.DG	0.000881	0.000536	1.645	11735	11533	229310		MalakPreslavets_N	PIE_CA	WSHG	Mbuti.DG	0.000172	0.000351
Croatia_Sopot_N	PIE039	WSHG	Mbuti.DG	-0.000129	0.000655	-0.197	11512	11541	225804		Croatia_Sopot_N	VAR_CA	WSHG	Mbuti.DG	-0.000843	0.000394	-2.136	36127	36719	703228		Croatia_Sopot_N	YUN_CA	WSHG	Mbuti.DG	0.000186	0.000399	0.467	36308	36177	703317		Croatia_Sopot_N	PTK_CA	WSHG	Mbuti.DG	-0.000307	0.000514	-0.597	21219	21349	423423		Croatia_Sopot_N	PIE_CA	WSHG	Mbuti.DG	-0.000531	0.000386
Croatia_EN_Starcevo	PIE039	WSHG	Mbuti.DG	-0.000359	0.001667	-0.215	921	928	18224		Croatia_EN_Starcevo	VAR_CA	WSHG	Mbuti.DG	0.000643	0.000834	0.771	2751	2717	52894		Croatia_EN_Starcevo	YUN_CA	WSHG	Mbuti.DG	0.001938	0.000843	2.299	2761	2658	52895		Croatia_EN_Starcevo	PTK_CA	WSHG	Mbuti.DG	0.001558	0.001254	1.242	1741	1687	34158		Croatia_EN_Starcevo	PIE_CA	WSHG	Mbuti.DG	0.000859	0.000821
Macedonia_N	PIE039	WSHG	Mbuti.DG	-3e-06	0.000641	-0.004	11546	11546	228890		Macedonia_N	VAR_CA	WSHG	Mbuti.DG	-0.00087	0.000366	-2.377	36487	37115	722000		Macedonia_N	YUN_CA	WSHG	Mbuti.DG	0.000152	0.000377	0.402	36615	36505	722131		Macedonia_N	PTK_CA	WSHG	Mbuti.DG	-0.000408	0.000493	-0.828	21330	21505	428378		Macedonia_N	PIE_CA	WSHG	Mbuti.DG	-0.00053	0.000363
Croatia_EN_Impressa	PIE039	WSHG	Mbuti.DG	-3.9e-05	0.000598	-0.065	10803	10812	211339		Croatia_EN_Impressa	VAR_CA	WSHG	Mbuti.DG	-0.000499	0.000303	-1.648	33671	33996	651813		Croatia_EN_Impressa	YUN_CA	WSHG	Mbuti.DG	0.000562	0.000309	1.819	33912	33545	651902		Croatia_EN_Impressa	PTK_CA	WSHG	Mbuti.DG	-0.000243	0.000464	-0.523	19945	20040	394126		Croatia_EN_Impressa	PIE_CA	WSHG	Mbuti.DG	-0.000185	0.000301
Serbia_Starcevo_N	PIE039	WSHG	Mbuti.DG	5.5e-05	0.000635	0.086	11447	11435	223555		Serbia_Starcevo_N	VAR_CA	WSHG	Mbuti.DG	-0.000474	0.000378	-1.253	35785	36115	694449		Serbia_Starcevo_N	YUN_CA	WSHG	Mbuti.DG	0.000583	0.000389	1.498	36008	35603	694541		Serbia_Starcevo_N	PTK_CA	WSHG	Mbuti.DG	3.8e-05	0.000515	0.074	21116	21100	419247		Serbia_Starcevo_N	PIE_CA	WSHG	Mbuti.DG	-7.7e-05	0.000372
Gomolava_N	PIE039	WSHG	Mbuti.DG	-0.001539	0.000719	-2.139	8284	8541	166828		Gomolava_N	VAR_CA	WSHG	Mbuti.DG	-0.001688	0.000407	-4.152	25575	26436	510307		Gomolava_N	YUN_CA	WSHG	Mbuti.DG	-0.000623	0.000404	-1.544	25704	26023	510413		Gomolava_N	PTK_CA	WSHG	Mbuti.DG	-0.001569	0.000519	-3.022	15069	15552	308117		Gomolava_N	PIE_CA	WSHG	Mbuti.DG	-0.001365	0.000401
Dzhulyunitsa_N	PIE039	WSHG	Mbuti.DG	-0.000341	0.000616	-0.554	11569	11646	227564		Dzhulyunitsa_N	VAR_CA	WSHG	Mbuti.DG	-0.000887	0.00036	-2.461	36449	37081	712759		Dzhulyunitsa_N	YUN_CA	WSHG	Mbuti.DG	0.000217	0.000365	0.595	36706	36551	712827		Dzhulyunitsa_N	PTK_CA	WSHG	Mbuti.DG	-0.000304	0.000495	-0.614	21448	21578	427633		Dzhulyunitsa_N	PIE_CA	WSHG	Mbuti.DG	-0.000475	0.000352
Dzhulyunitsa_N_o	PIE039	WSHG	Mbuti.DG	0.000449	0.00092	0.488	3982	3947	77065		Dzhulyunitsa_N_o	VAR_CA	WSHG	Mbuti.DG	0.000417	0.000503	0.829	11465	11373	220294		Dzhulyunitsa_N_o	YUN_CA	WSHG	Mbuti.DG	0.001457	0.00051	2.857	11591	11270	220308		Dzhulyunitsa_N_o	PTK_CA	WSHG	Mbuti.DG	0.001376	0.000709	1.939	7347	7152	141686		Dzhulyunitsa_N_o	PIE_CA	WSHG	Mbuti.DG	0.000718	0.000499
MalakPreslavets_N_o2	PIE039	WSHG	Mbuti.DG	0.002255	0.00063	3.582	7815	7481	147803		MalakPreslavets_N_o2	VAR_CA	WSHG	Mbuti.DG	0.002003	0.000321	6.243	22368	21527	420100		MalakPreslavets_N_o2	YUN_CA	WSHG	Mbuti.DG	0.003134	0.000333	9.415	22658	21341	420120		MalakPreslavets_N_o2	PTK_CA	WSHG	Mbuti.DG	0.002468	0.000507	4.871	14422	13744	274516		MalakPreslavets_N_o2	PIE_CA	WSHG	Mbuti.DG	0.002388	0.000318
MalakPreslavets_N_o	PIE039	WSHG	Mbuti.DG	0.001129	0.000859	1.314	3933	3849	74864		MalakPreslavets_N_o	VAR_CA	WSHG	Mbuti.DG	0.000762	0.000439	1.737	10685	10530	202639		MalakPreslavets_N_o	YUN_CA	WSHG	Mbuti.DG	0.001695	0.000449	3.778	10814	10470	202642		MalakPreslavets_N_o	PTK_CA	WSHG	Mbuti.DG	0.001211	0.000689	1.757	7142	6975	137513		MalakPreslavets_N_o	PIE_CA	WSHG	Mbuti.DG	0.001026	0.000433
Krepost_N	PIE039	WSHG	Mbuti.DG	0.000394	0.000841	0.468	4334	4301	84023		Krepost_N	VAR_CA	WSHG	Mbuti.DG	-3.1e-05	0.000486	-0.065	11632	11639	223152		Krepost_N	YUN_CA	WSHG	Mbuti.DG	0.000784	0.000481	1.63	11702	11528	223147		Krepost_N	PTK_CA	WSHG	Mbuti.DG	0.000181	0.000649	0.278	7843	7815	152359		Krepost_N	PIE_CA	WSHG	Mbuti.DG	0.000208	0.000466
Lepenski_Vir_I4665	PIE039	WSHG	Mbuti.DG	-0.001105	0.002697	-0.41	417	425	8035		Lepenski_Vir_I4665	VAR_CA	WSHG	Mbuti.DG	-0.002436	0.001241	-1.963	1087	1140	21497		Lepenski_Vir_I4665	YUN_CA	WSHG	Mbuti.DG	-0.001611	0.001254	-1.285	1095	1129	21496		Lepenski_Vir_I4665	PTK_CA	WSHG	Mbuti.DG	-0.001093	0.00184	-0.594	711	727	14474		Lepenski_Vir_I4665	PIE_CA	WSHG	Mbuti.DG	-0.00193	0.001219
Yabalkovo_N	PIE039	WSHG	Mbuti.DG	-0.000248	0.000558	-0.445	11654	11711	228566		Yabalkovo_N	VAR_CA	WSHG	Mbuti.DG	-0.000332	0.000299	-1.11	36949	37187	716364		Yabalkovo_N	YUN_CA	WSHG	Mbuti.DG	0.000707	0.00029	2.436	37237	36731	716382		Yabalkovo_N	PTK_CA	WSHG	Mbuti.DG	-0.000165	0.000432	-0.383	21634	21705	428202		Yabalkovo_N	PIE_CA	WSHG	Mbuti.DG	-4e-06	0.00028
Hungary_EN_Koros	PIE039	WSHG	Mbuti.DG	-0.000598	0.000544	-1.1	12578	12727	248345		Hungary_EN_Koros	VAR_CA	WSHG	Mbuti.DG	-0.001293	0.000283	-4.562	41495	42549	815260		Hungary_EN_Koros	YUN_CA	WSHG	Mbuti.DG	-0.000246	0.000293	-0.84	41713	41914	815441		Hungary_EN_Koros	PTK_CA	WSHG	Mbuti.DG	-0.000984	0.000418	-2.353	23346	23806	467597		Hungary_EN_Koros	PIE_CA	WSHG	Mbuti.DG	-0.000961	0.000277
Greece_N	PIE039	WSHG	Mbuti.DG	-0.000877	0.000648	-1.355	10781	10968	213109		Greece_N	VAR_CA	WSHG	Mbuti.DG	-0.001237	0.000355	-3.484	33223	34029	651833		Greece_N	YUN_CA	WSHG	Mbuti.DG	-0.000141	0.000355	-0.398	33455	33547	651886		Greece_N	PTK_CA	WSHG	Mbuti.DG	-0.00085	0.000506	-1.677	19803	20141	396864		Greece_N	PIE_CA	WSHG	Mbuti.DG	-0.000829	0.000348
Turkey_N	PIE039	WSHG	Mbuti.DG	-0.00032	0.000448	-0.713	12820	12901	251831		Turkey_N	VAR_CA	WSHG	Mbuti.DG	-0.001021	0.000138	-7.409	43078	43936	840591		Turkey_N	YUN_CA	WSHG	Mbuti.DG	0.000111	0.00014	0.795	43384	43290	840871		Turkey_N	PTK_CA	WSHG	Mbuti.DG	-0.000579	0.000328	-1.764	23865	24140	474328		Turkey_N	PIE_CA	WSHG	Mbuti.DG	-0.000637	0.000115
Hungary_MN_LBK	PIE039	WSHG	Mbuti.DG	-0.000307	0.000508	-0.604	12582	12658	246559		Hungary_MN_LBK	VAR_CA	WSHG	Mbuti.DG	-0.000873	0.000216	-4.037	41289	41993	805942		Hungary_MN_LBK	YUN_CA	WSHG	Mbuti.DG	0.000246	0.000214	1.149	41576	41378	806098		Hungary_MN_LBK	PTK_CA	WSHG	Mbuti.DG	-0.000461	0.000389	-1.185	23285	23499	464510		Hungary_MN_LBK	PIE_CA	WSHG	Mbuti.DG	-0.000507	0.000206
Hungary_LN_Tisza	PIE039	WSHG	Mbuti.DG	0.000421	0.000546	0.771	12343	12242	241131		Hungary_LN_Tisza	VAR_CA	WSHG	Mbuti.DG	-0.000203	0.000287	-0.709	40333	40492	782411		Hungary_LN_Tisza	YUN_CA	WSHG	Mbuti.DG	0.000855	0.000291	2.941	40651	39982	782615		Hungary_LN_Tisza	PTK_CA	WSHG	Mbuti.DG	0.00012	0.000452	0.266	22866	22811	451704		Hungary_LN_Tisza	PIE_CA	WSHG	Mbuti.DG	0.00016	0.000277
Czech_N	PIE039	WSHG	Mbuti.DG	-0.000144	0.00054	-0.267	12444	12479	243386		Czech_N	VAR_CA	WSHG	Mbuti.DG	-0.000308	0.000285	-1.082	40605	40847	787338		Czech_N	YUN_CA	WSHG	Mbuti.DG	0.000758	0.000277	2.735	40867	40270	787474		Czech_N	PTK_CA	WSHG	Mbuti.DG	0.000295	0.000436	0.676	23147	23012	458213		Czech_N	PIE_CA	WSHG	Mbuti.DG	3.1e-05	0.00027
Austria_EN_LBK	PIE039	WSHG	Mbuti.DG	8.4e-05	0.000466	0.18	12819	12798	251517		Austria_EN_LBK	VAR_CA	WSHG	Mbuti.DG	-0.000559	0.000173	-3.224	43022	43490	837242		Austria_EN_LBK	YUN_CA	WSHG	Mbuti.DG	0.00056	0.000173	3.229	43351	42882	837474		Austria_EN_LBK	PTK_CA	WSHG	Mbuti.DG	-0.000127	0.000359	-0.355	23849	23909	473694		Austria_EN_LBK	PIE_CA	WSHG	Mbuti.DG	-0.000188	0.000156
Germany_EN_LBK_published	PIE039	WSHG	Mbuti.DG	-0.000129	0.000463	-0.278	12778	12811	251374		Germany_EN_LBK_published	VAR_CA	WSHG	Mbuti.DG	-0.000679	0.000167	-4.058	42948	43517	836492		Germany_EN_LBK_published	YUN_CA	WSHG	Mbuti.DG	0.000442	0.000165	2.675	43281	42911	836745		Germany_EN_LBK_published	PTK_CA	WSHG	Mbuti.DG	-0.000284	0.000349	-0.814	23841	23976	473405		Germany_EN_LBK_published	PIE_CA	WSHG	Mbuti.DG	-0.000305	0.000153
Hungary_MN_ALPc_Tiszadob	PIE039	WSHG	Mbuti.DG	0.000604	0.00051	1.185	12325	12181	238063		Hungary_MN_ALPc_Tiszadob	VAR_CA	WSHG	Mbuti.DG	-7e-06	0.000242	-0.03	39724	39730	766158		Hungary_MN_ALPc_Tiszadob	YUN_CA	WSHG	Mbuti.DG	0.001098	0.000241	4.565	40004	39163	766285		Hungary_MN_ALPc_Tiszadob	PTK_CA	WSHG	Mbuti.DG	0.000318	0.000405	0.786	22831	22689	448097		Hungary_MN_ALPc_Tiszadob	PIE_CA	WSHG	Mbuti.DG	0.000337	0.000225
Hungary_MN_ALPc	PIE039	WSHG	Mbuti.DG	0.000583	0.000498	1.172	12753	12608	247923		Hungary_MN_ALPc	VAR_CA	WSHG	Mbuti.DG	0.000149	0.000216	0.686	42120	41999	813020		Hungary_MN_ALPc	YUN_CA	WSHG	Mbuti.DG	0.001253	0.000213	5.884	42510	41491	813144		Hungary_MN_ALPc	PTK_CA	WSHG	Mbuti.DG	0.00049	0.000377	1.302	23691	23462	466792		Hungary_MN_ALPc	PIE_CA	WSHG	Mbuti.DG	0.000476	0.000199
Hungary_MN	PIE039	WSHG	Mbuti.DG	0.000327	0.000663	0.493	11287	11215	222371		Hungary_MN	VAR_CA	WSHG	Mbuti.DG	-0.000149	0.000365	-0.407	35676	35779	690560		Hungary_MN	YUN_CA	WSHG	Mbuti.DG	0.000841	0.000368	2.286	36009	35428	690608		Hungary_MN	PTK_CA	WSHG	Mbuti.DG	5.9e-05	0.000475	0.124	21120	21096	417582		Hungary_MN	PIE_CA	WSHG	Mbuti.DG	0.000108	0.00036
Hungary_MN_Vinca	PIE039	WSHG	Mbuti.DG	0.000164	0.000604	0.271	9926	9894	193463		Hungary_MN_Vinca	VAR_CA	WSHG	Mbuti.DG	-0.000792	0.000281	-2.817	30899	31375	601079		Hungary_MN_Vinca	YUN_CA	WSHG	Mbuti.DG	0.000334	0.000268	1.247	31090	30889	601188		Hungary_MN_Vinca	PTK_CA	WSHG	Mbuti.DG	-0.00011	0.000445	-0.247	18299	18339	362378		Hungary_MN_Vinca	PIE_CA	WSHG	Mbuti.DG	-0.000407	0.000269
Hungary_LN_Lengyel	PIE039	WSHG	Mbuti.DG	0.000264	0.000536	0.493	12596	12532	244109		Hungary_LN_Lengyel	VAR_CA	WSHG	Mbuti.DG	-0.000368	0.000233	-1.577	40994	41287	793915		Hungary_LN_Lengyel	YUN_CA	WSHG	Mbuti.DG	0.000706	0.000231	3.054	41319	40758	794038		Hungary_LN_Lengyel	PTK_CA	WSHG	Mbuti.DG	-3e-06	0.0004	-0.008	23296	23298	459695		Hungary_LN_Lengyel	PIE_CA	WSHG	Mbuti.DG	5e-06	0.000221
Hungary_LN_Sopot	PIE039	WSHG	Mbuti.DG	-9.3e-05	0.000611	-0.152	9917	9935	194810		Hungary_LN_Sopot	VAR_CA	WSHG	Mbuti.DG	-0.000194	0.000291	-0.667	30819	30936	600161		Hungary_LN_Sopot	YUN_CA	WSHG	Mbuti.DG	0.00087	0.000291	2.985	31087	30565	600233		Hungary_LN_Sopot	PTK_CA	WSHG	Mbuti.DG	0.000573	0.000472	1.214	18471	18262	365087		Hungary_LN_Sopot	PIE_CA	WSHG	Mbuti.DG	0.000177	0.000291
Iberia_LN	PIE039	WSHG	Mbuti.DG	0.000839	0.000502	1.671	13096	12886	249839		Iberia_LN	VAR_CA	WSHG	Mbuti.DG	0.000348	0.000201	1.73	43194	42907	823877		Iberia_LN	YUN_CA	WSHG	Mbuti.DG	0.001441	0.000199	7.243	43545	42357	824060		Iberia_LN	PTK_CA	WSHG	Mbuti.DG	0.000804	0.000375	2.141	24232	23855	470314		Iberia_LN	PIE_CA	WSHG	Mbuti.DG	0.000692	0.000186
Germany_MN_Salzmuende	PIE039	WSHG	Mbuti.DG	0.000737	0.001251	0.589	2085	2055	40098		Germany_MN_Salzmuende	VAR_CA	WSHG	Mbuti.DG	-0.000712	0.000548	-1.3	6235	6322	121491		Germany_MN_Salzmuende	YUN_CA	WSHG	Mbuti.DG	0.000691	0.000565	1.222	6347	6263	121495		Germany_MN_Salzmuende	PTK_CA	WSHG	Mbuti.DG	-0.000243	0.000921	-0.264	3795	3813	74546		Germany_MN_Salzmuende	PIE_CA	WSHG	Mbuti.DG	-0.000418	0.000552
[truncated: 14 more columns]

## Sheet: E. Merged source populations
Merged Neolithic, Copper Age and hunter-gatherer groups for downstream analyses
Neolithic				Eneolithic				EBA
Group name	Poplation name	ID		Group name	Population name	ID		Group name	Population name	ID
SEE 1	Hungary_LN_Sopot	All		Steppe Eneolithic	Russia_Steppe_Eneolithic	PG2001		Caucasus Eneolithic/Maykop	Russia_LateMaikop	SA6002/I11133
	MalakPreslavets N	I1109			Russia_Steppe_Eneolithic	PG2004			Russia_Caucasus_LateMaikop	MK5004
	MalakPreslavets N	I2216_published			Russia_Steppe_Eneolithic	VJ1001			Russia_Caucasus_Eneolithic	2056
	MalakPreslavets N	I3879			Russia_Khvalynsk_Eneolithic	I0433			Russia_Caucasus_Maikop_Novosvobodnaya	I6266
SEE 2	Dzhulyunitsa N	I0704_published			Russia_Khvalynsk_Eneolithic	I0122			Russia_Caucasus_Maikop_Novosvobodnaya	I6267
	Dzhulyunitsa N	I2521		Caucasus Eneolithic/Maykop	Russia_LateMaikop	SA6002/I11133			Russia_Caucasus_Maikop_Novosvobodnaya	I6268
	Macedonia_N	I0676			Russia_Caucasus_LateMaikop	MK5004			Russia_Caucasus_Maikop_Novosvobodnaya	I6272
SEE 3	Romania_EN	all			Russia_Caucasus_Eneolithic	I2056			Russia_Caucasus_KuraAraxes	VEK007
	Croatia_N_Cardial	all			Russia_Caucasus_Maikop_Novosvobodnaya	I6266			Armenia_EBA_KuraAraxes	ARM001
SEE N	Yabalkovo N	I2529_published			Russia_Caucasus_Maikop_Novosvobodnaya	I6267			Armenia_EBA_KuraAraxes	ARM002
	Yabalkovo N	I0698_published			Russia_Caucasus_Maikop_Novosvobodnaya	I6268		Yamnaya_Samara	Russia_Samara_EBA_Yamnaya	I0370
	LepenskiVir	I4666_published			Russia_Caucasus_Maikop_Novosvobodnaya	I6272			Russia_Samara_EBA_Yamnaya	I0441
	Ohoden N	I1298_published							Russia_Samara_EBA_Yamnaya	I0444
	MalakPreslavets	I1109							Russia_Samara_EBA_Yamnaya	I0439
	MalakPreslavets	I2216_published							Russia_Samara_EBA_Yamnaya	I0357
	MalakPreslavets	I3879							Russia_Samara_EBA_Yamnaya	I0429
	Dzhulyunitsa N	I0704_published							Russia_Samara_EBA_Yamnaya_published	I0438_published
	Dzhulyunitsa N	I2521							Russia_Samara_EBA_Yamnaya	I0443
	Krepost N	I0679_d							Russia_Samara_EBA_Yamnaya	I7489
	Romania_EN	all							Russia_Samara_EBA_Yamnaya_published2	I0231_published
								Yamnaya_Caucasus	Russia_Caucasus_EBA_Yamnaya	RK1001
									Russia_Caucasus_EBA_Yamnaya	RK1007
									Russia_EBA_Yamnaya_o	SA6010
WHG									Russia_Caucasus_EBA_Yamnaya	ZO2002
Group name	Population name	ID
WHG	Luxembourg_Loschbour	I0001
	Germany_HG	BDB001

## Sheet: F. Shared drift PIE060 HGs
Shared drift between PIE_CA/PIE060 and different HG groups conditioned on SEE 3/SEE N
Pop A	Pop B	Pop C	Pop D	f4	std.err	Z-score	ABBA	BABA	nSNPs
SEE 3	PIE_CA	KO1	Mbuti.DG	-0.000910	0.000222	-4.102	35562	36190	690554
SEE 3	PIE_CA	Latvia MN EHG	Mbuti.DG	-0.000047	0.000180	-0.259	42426	42464	820034
SEE 3	PIE_CA	Ukraine N	Mbuti.DG	-0.000113	0.000146	-0.773	49952	50060	958697
SEE 3	PIE_CA	Sweden_HG_Motala	Mbuti.DG	-0.000468	0.000163	-2.869	49272	49719	954425
SEE 3	PIE_CA	Latvia_HG	Mbuti.DG	0.000006	0.000156	0.038	51273	51268	983905
SEE 3	PIE_CA	Iron Gates HG	Mbuti.DG	-0.000383	0.000152	-2.526	52335	52720	1004792
SEE 3	PIE_CA	Germany HG	Mbuti.DG	-0.000456	0.000211	-2.166	40617	40975	784597
Shared drift between PIE060 and different HG groups with respect to SEE N
Pop A	Pop B	Pop C	Pop D	f4	std.err	Z-score	ABBA	BABA	nSNPs
SEE N	PIE060	KO1	Mbuti.DG	-0.005841	0.000564	-10.351	25871	28883	515670
SEE N	PIE060	Latvia MN EHG	Mbuti.DG	-0.003030	0.000434	-6.988	33325	35299	651542
SEE N	PIE060	Ukraine N	Mbuti.DG	-0.003235	0.000359	-9.002	37376	39728	727190
SEE N	PIE060	Sweden_HG_Motala	Mbuti.DG	-0.004275	0.000408	-10.473	36492	39565	718863
SEE N	PIE060	Latvia_HG	Mbuti.DG	-0.004937	0.000403	-12.243	37339	40978	737114
SEE N	PIE060	Iron Gates HG	Mbuti.DG	-0.005026	0.000408	-12.312	37818	41559	744258
SEE N	PIE060	Germany HG	Mbuti.DG	-0.005817	0.000553	-10.519	31512	35168	628541

## Sheet: G. distal qpAdm CA
Distal qpAdm modelling of Neolithic and Copper Age groups and individuals with the parameter 'AllSNPs: NO'																		Selected distal qpAdm models of Neolithic and Copper Age groups and individuals with the parameter 'AllSNPs: YES'
OG set: Mbuti.DG, Turkey_Epipaleolithic, Iran_GanjDareh_N, Russia_MA1_HG.SG, Russia_Kostenki14, Italy_North_Villabruna_HG																		OG set: Mbuti.DG, Turkey_Epipaleolithic, Iran_GanjDareh_N, Russia_MA1_HG.SG, Russia_Kostenki14, Italy_North_Villabruna_HG
Target	OG	nRef	Refs	Pval	SSE	C1	C2	C3	C4	SE1	SE2	SE3	SE4	feasible?	# of overlapping SNPs	comment		Target	OG	nRef	Refs	Pval	SSE	C1	C2	C3	C4	SE1	SE2	SE3	SE4
PIE039	OG1	1	Turkey_N	0.12726	0	0	NA	NA	0	NA	NA			YES	267335			PIE039	OG1	1	Turkey_N;WHG	0.882718	5.16899e-06	0.962	0.038	NA	NA	0.021	0.021	NA	NA
PIE039	OG1	2	Turkey_N;EHG	0.0867781	6.49245e-07	0.965	0.035	NA	NA	0.036	0.036	NA	NA	YES	258557			YUN_CA	OG1	1	Turkey_N;EHG;CHG	0.0304127	4.01831e-06	0.917	0.049	0.034	NA	0.014	0.01	0.013	NA
PIE039	OG1	3	Turkey_N;CHG	0.0749175	7.1238e-07	1.011	-0.011	NA	NA	0.049	0.049	NA	NA	NO	263921			PTK_CA	OG1	1	Turkey_N;EHG	0.325265	1.77382e-05	0.887	0.113	NA	NA	0.024	0.024	NA	NA
PIE039	OG1	4	Turkey_N;WHG	0.733881	2.1604e-07	0.941	0.059	NA	NA	0.024	0.024	NA	NA	YES	252648			PIE_CA	OG1	1	Turkey_N;EHG;CHG;WHG	0.428084	5.55978e-07	0.884	0.033	0.041	0.041	0.012	0.011	0.012	0.007
PIE039	OG1	5	EHG;CHG	5.08338e-49	2.58908e-05	0.141	0.859	NA	NA	0.085	0.085	NA	NA	YES	287935			VAR_CA	OG1	1	Turkey_N;EHG;CHG;WHG	0.381343	8.35784e-07	0.839	0.034	0.057	0.07	0.014	0.013	0.015	0.008
PIE039	OG1	6	EHG;WHG	2.63474e-75	6.5395e-05	1.312	-0.312	NA	NA	0.13	0.13	NA	NA	NO	278773			PIE060	OG1	1	Turkey_N;WHG	0.132956	2.7878e-05	0.703	0.297	NA	NA	0.02	0.02	NA	NA
PIE039	OG1	7	CHG;WHG	3.27853e-38	1.89197e-05	0.778	0.222	NA	NA	0.032	0.032	NA	NA	YES	281489
PIE039	OG1	8	Turkey_N;EHG;CHG	0.0526028	6.86856e-07	0.988	0.046	-0.034	NA	0.053	0.04	0.055	NA	NO	256323
PIE039	OG1	9	Turkey_N;EHG;WHG	0.620947	2.62439e-07	0.964	-0.039	0.074	NA	0.037	0.046	0.03	NA	NO	247462
PIE039	OG1	10	Turkey_N;CHG;WHG	0.580486	2.3498e-07	0.951	-0.011	0.059	NA	0.057	0.05	0.024	NA	NO	250627
PIE039	OG1	11	EHG;CHG;WHG	9.99303e-35	2.21849e-05	-0.443	1.044	0.399	NA	0.213	0.123	0.103	NA	NO	267692
PIE039	OG1	12	Turkey_N;EHG;CHG;WHG	0.432409	2.10209e-07	0.944	-0.049	0.024	0.081	0.058	0.056	0.061	0.033	NO	245936
YUN_CA	OG1	1	Turkey_N	1.85566e-08	0	0	NA	NA	0	NA	NA			YES	686177
YUN_CA	OG1	2	Turkey_N;EHG	0.00162363	3.15187e-07	0.945	0.055	NA	NA	0.011	0.011	NA	NA	YES	622417
YUN_CA	OG1	3	Turkey_N;CHG	0.000186734	2.17831e-07	0.933	0.067	NA	NA	0.014	0.014	NA	NA	YES	660422
YUN_CA	OG1	4	Turkey_N;WHG	1.74324e-07	6.67797e-07	0.983	0.017	NA	NA	0.006	0.006	NA	NA	YES	585994
YUN_CA	OG1	5	EHG;CHG	6.43591e-142	7.50841e-05	-0.317	1.317	NA	NA	0.357	0.357	NA	NA	NO	661782
YUN_CA	OG1	6	EHG;WHG	4.66036e-146	0.000250666	1.896	-0.896	NA	NA	0.116	0.116	NA	NA	NO	600665
YUN_CA	OG1	7	CHG;WHG	4.6906e-128	3.14746e-05	0.859	0.141	NA	NA	0.021	0.021	NA	NA	YES	620090
YUN_CA	OG1	8	Turkey_N;EHG;CHG	0.165067	9.3199e-08	0.905	0.044	0.051	NA	0.015	0.011	0.014	NA	YES	614159
YUN_CA	OG1	9	Turkey_N;EHG;WHG	0.000684881	4.18771e-07	0.948	0.055	-0.003	NA	0.011	0.013	0.008	NA	NO	562381
YUN_CA	OG1	10	Turkey_N;CHG;WHG	0.0446636	1.40926e-07	0.897	0.079	0.025	NA	0.017	0.014	0.006	NA	YES	579738
YUN_CA	OG1	11	EHG;CHG;WHG	6.72427e-79	0.000270392	-2.244	2.121	1.123	NA	0.612	0.349	0.277	NA	NO	588188
YUN_CA	OG1	12	Turkey_N;EHG;CHG;WHG	0.0978766	1.40155e-07	0.899	0.027	0.061	0.013	0.017	0.015	0.017	0.009	YES	557925	EHG or WHG can be dropped
PTK_CA	OG1	1	Turkey_N	0.00148576	0	0	NA	NA	0	NA	NA			YES	411455
PTK_CA	OG1	2	Turkey_N;EHG	0.987598	4.9852e-08	0.882	0.118	NA	NA	0.026	0.026	NA	NA	YES	393934
PTK_CA	OG1	3	Turkey_N;CHG	0.00249712	1.16562e-06	0.931	0.069	NA	NA	0.039	0.039	NA	NA	YES	404471
PTK_CA	OG1	4	Turkey_N;WHG	0.0111273	9.4557e-07	0.957	0.043	NA	NA	0.017	0.017	NA	NA	YES	381015
PTK_CA	OG1	5	EHG;CHG	3.08167e-65	2.30925e-05	0.276	0.724	NA	NA	0.058	0.058	NA	NA	YES	447320
PTK_CA	OG1	6	EHG;WHG	1.97945e-99	9.30668e-05	1.465	-0.465	NA	NA	0.101	0.101	NA	NA	NO	427147
PTK_CA	OG1	7	CHG;WHG	2.28604e-51	1.85648e-05	0.796	0.204	NA	NA	0.023	0.023	NA	NA	YES	433117
PTK_CA	OG1	8	Turkey_N;EHG;CHG	0.978059	2.7414e-08	0.87	0.114	0.016	NA	0.04	0.028	0.04	NA	YES	389633
PTK_CA	OG1	9	Turkey_N;EHG;WHG	0.960948	4.4083e-08	0.882	0.118	0	NA	0.027	0.033	0.021	NA	YES	370942
PTK_CA	OG1	10	Turkey_N;CHG;WHG	0.0552377	4.88143e-07	0.86	0.091	0.049	NA	0.045	0.039	0.017	NA	YES	377222
PTK_CA	OG1	11	EHG;CHG;WHG	1.62954e-52	2.04972e-05	-0.055	0.832	0.224	NA	0.13	0.088	0.051	NA	NO	407523
PTK_CA	OG1	12	Turkey_N;EHG;CHG;WHG	0.931393	2.0462e-08	0.864	0.109	0.021	0.006	0.044	0.039	0.045	0.023	YES	368123	CHG and WHG can be dropped
PIE_CA	OG1	1	Turkey_N	6.9054e-21	0	0	NA	NA	0	NA	NA			YES	669949
PIE_CA	OG1	2	Turkey_N;EHG	6.27629e-06	2.48831e-07	0.923	0.077	NA	NA	0.009	0.009	NA	NA	YES	611647
PIE_CA	OG1	3	Turkey_N;CHG	1.1675e-19	8.83569e-07	0.965	0.035	NA	NA	0.013	0.013	NA	NA	YES	647755
PIE_CA	OG1	4	Turkey_N;WHG	8.70693e-09	4.33923e-07	0.951	0.049	NA	NA	0.006	0.006	NA	NA	YES	576724
PIE_CA	OG1	5	EHG;CHG	1.91592e-153	0.000210408	-0.845	1.845	NA	NA	0.534	0.534	NA	NA	NO	632123
PIE_CA	OG1	6	EHG;WHG	1.11274e-148	0.000266132	1.868	-0.868	NA	NA	0.114	0.114	NA	NA	NO	575901
PIE_CA	OG1	7	CHG;WHG	2.40023e-138	3.36063e-05	0.835	0.165	NA	NA	0.021	0.021	NA	NA	YES	593814
PIE_CA	OG1	8	Turkey_N;EHG;CHG	2.41346e-06	2.48246e-07	0.918	0.075	0.007	NA	0.013	0.01	0.012	NA	YES	605434
PIE_CA	OG1	9	Turkey_N;EHG;WHG	0.00669448	1.63953e-07	0.916	0.055	0.028	NA	0.009	0.01	0.007	NA	YES	555559
PIE_CA	OG1	10	Turkey_N;CHG;WHG	0.0103871	7.7926e-08	0.88	0.065	0.054	NA	0.013	0.011	0.006	NA	YES	572045
PIE_CA	OG1	11	EHG;CHG;WHG	1.44231e-79	0.000316179	-2.346	2.144	1.202	NA	0.624	0.357	0.282	NA	NO	569100
PIE_CA	OG1	12	Turkey_N;EHG;CHG;WHG	0.416139	3.3287e-08	0.883	0.034	0.043	0.04	0.013	0.012	0.013	0.007	YES	552130
VAR_CA	OG1	1	Turkey_N	4.00811e-36	0	0	NA	NA	0	NA	NA			YES	682291
VAR_CA	OG1	2	Turkey_N;EHG	3.37415e-12	6.94706e-07	0.889	0.111	NA	NA	0.011	0.011	NA	NA	YES	620807
VAR_CA	OG1	3	Turkey_N;CHG	9.5819e-35	1.99899e-06	0.954	0.046	NA	NA	0.019	0.019	NA	NA	YES	657324
VAR_CA	OG1	4	Turkey_N;WHG	1.32792e-08	5.66629e-07	0.921	0.079	NA	NA	0.007	0.007	NA	NA	YES	584513
VAR_CA	OG1	5	EHG;CHG	9.46496e-154	0.000126289	-0.542	1.542	NA	NA	0.749	0.749	NA	NA	NO	657644
VAR_CA	OG1	6	EHG;WHG	3.38098e-147	0.000214184	1.762	-0.762	NA	NA	0.109	0.109	NA	NA	NO	597537
VAR_CA	OG1	7	CHG;WHG	6.56275e-124	2.80788e-05	0.808	0.192	NA	NA	0.019	0.019	NA	NA	YES	615643
VAR_CA	OG1	8	Turkey_N;EHG;CHG	9.06335e-13	7.1572e-07	0.893	0.113	-0.006	NA	0.016	0.012	0.016	NA	NO	612758
VAR_CA	OG1	9	Turkey_N;EHG;WHG	0.0031799	2.15755e-07	0.882	0.066	0.052	NA	0.01	0.012	0.008	NA	YES	561593
VAR_CA	OG1	10	Turkey_N;CHG;WHG	0.0756482	7.0011e-08	0.835	0.081	0.083	NA	0.015	0.013	0.006	NA	YES	578497
VAR_CA	OG1	11	EHG;CHG;WHG	2.01107e-78	0.000239014	-2.083	1.973	1.11	NA	0.552	0.316	0.251	NA	NO	585691
VAR_CA	OG1	12	Turkey_N;EHG;CHG;WHG	0.625587	2.1331e-08	0.838	0.037	0.058	0.067	0.015	0.015	0.016	0.009	YES	557261
PIE060	OG1	1	Turkey_N	7.67389e-40	0	0	NA	NA	0	NA	NA			YES	546304
PIE060	OG1	2	Turkey_N;EHG	1.88935e-26	1.61046e-05	0.726	0.274	NA	NA	0.039	0.039	NA	NA	YES	516555
PIE060	OG1	3	Turkey_N;CHG	1.115e-40	2.79615e-05	1.013	-0.013	NA	NA	0.056	0.056	NA	NA	NO	535387
PIE060	OG1	4	Turkey_N;WHG	0.578741	3.3945e-07	0.692	0.308	NA	NA	0.021	0.021	NA	NA	YES	497646
PIE060	OG1	5	EHG;CHG	7.00678e-77	3.80035e-05	0.628	0.372	NA	NA	0.074	0.074	NA	NA	YES	598584
PIE060	OG1	6	EHG;WHG	2.87484e-78	4.31532e-05	0.765	0.235	NA	NA	0.065	0.065	NA	NA	YES	568190
PIE060	OG1	7	CHG;WHG	2.72621e-28	1.20026e-05	0.536	0.464	NA	NA	0.022	0.022	NA	NA	YES	577803
PIE060	OG1	8	Turkey_N;EHG;CHG	2.54523e-23	1.33947e-05	0.86	0.344	-0.204	NA	0.053	0.044	0.057	NA	NO	509811
PIE060	OG1	9	Turkey_N;EHG;WHG	0.620596	1.97608e-07	0.672	0.033	0.295	NA	0.031	0.037	0.025	NA	YES	480933	EHG can be dropped
PIE060	OG1	10	Turkey_N;CHG;WHG	0.988782	2.5673e-08	0.621	0.067	0.312	NA	0.047	0.04	0.021	NA	YES	491782	CHG can be dropped
PIE060	OG1	11	EHG;CHG;WHG	7.01561e-29	1.32908e-05	-0.076	0.579	0.496	NA	0.076	0.048	0.041	NA	NO	536716
PIE060	OG1	12	Turkey_N;EHG;CHG;WHG	0.9562	8.543e-09	0.623	0.002	0.064	0.311	0.047	0.044	0.048	0.028	YES	476639	EHG and CHG can be dropped

## Sheet: H. proximal qpAdm CA
Proximal qpAdm modelling for Copper Age/Neolithic groups and individuals wit the parameter 'AllSNPs: NO'														Selected proximal qpdAdm model for Copper Age/Neolithic groups and individuals with the parameter 'AllSNPs: YES'
OG set: Mbuti.DG, Israel_Natufian, WHG, Iran_GanjDareh_N, EHG														OG set: Mbuti.DG, Israel_Natufian, WHG, Iran_GanjDareh_N, EHG
Target	OG	nRef	Refs	Pval	SSE	C1	C2	SE1	SE2	feasible?	# of overlapping SNPs	comment		Target	OG	nRef	Refs	Pval	SSE	C1	C2	SE1	SE2
PIE039	OG1	1	SEE_1	0.411882	0	0	NA	NA	NA	YES	263402			PIE039	OG1	1	SEE_1	0.189724	0	0	NA	NA	NA
VAR_CA	OG1	1	SEE_1	0.0180665	0	0	NA	NA	NA	YES	529434			VAR_CA	OG1	1	SEE_1	0.0116095	0	0	NA	NA	NA
PTK_CA	OG1	1	SEE_2	0.546123	0	0	NA	NA	NA	YES	462293			PTK_CA	OG1	1	SEE_2	0.192329	0	0	NA	NA	NA
YUN_CA	OG1	1	Dzhulyunitsa_N	0.624616	0	0	NA	NA	NA	YES	556988			YUN_CA	OG1	1	Dzhulyunitsa_N	0.783151	0	0	NA	NA	NA
PIE_CA	OG1	1	SEE_3;KO1	0.00443629	2.77818e-07	0.959	0.041	0.011	0.011	YES	437999			PIE_CA	OG1	1	SEE_3;KO1	0.000263323	9.9854e-06	0.957	0.043	0.01	0.01
OG set: Mbuti.DG, Israel_Natufian, Italy_North_Villabruna_HG, Iran_GanjDareh_N, EHG														OG set: Mbuti.DG, Israel_Natufian, Italy_North_Villabruna_HG, Iran_GanjDareh_N, EHG
Target	OG	nRef	Refs	Pval	SSE	C1	C2	SE1	SE2	feasible?	# of overlapping SNPs	comment		Target	OG	nRef	Refs	Pval	SSE	C1	C2	SE1	SE2
PIE060	OG1	1	SEE_N;Latvia_HG	0.0102587	7.95673e-07	0.659	0.341	0.026	0.026	YES	510918			PIE060	OG1	1	SEE_N;KO1	0.616695	6.27136e-06	0.654	0.346	0.026	0.026
PIE060	OG1	2	SEE_N;KO1	0.817141	6.9391e-08	0.645	0.355	0.029	0.029	YES	417116			PIE060	OG1	2	SEE_N;IronGates	0.274098	1.24601e-05	0.663	0.337	0.024	0.024
PIE060	OG1	3	SEE_N;IronGates	0.425005	4.04458e-07	0.655	0.345	0.025	0.025	YES	491920
PIE060	OG1	4	SEE_N;Ukraine_N	5.4728e-10	3.66218e-06	0.668	0.332	0.029	0.029	YES	514297
PIE060	OG1	5	SEE_N;Sweden_Motala_HG	5.3853e-07	2.24479e-06	0.669	0.331	0.027	0.027	YES	523716
PIE060	OG1	6	SEE_N;Germany_HG	0.0205126	4.85967e-07	0.701	0.299	0.023	0.023	YES	490914

## Sheet: I. READ
Genetic relationships within CA sites estimated with READ (results are sorted by degree of relatedness)										Genetic relationships between Eneolithic individuals estimated with READ (results are sorted by degree of relatedness)					Genetic relationship between EBA individuals estimated with READ (results are sorted by degree of relationship)
YUN_CA					PTK_CA					PairIndividuals	Relationship	Z_upper	Z_lower		PairIndividuals	Relationship	Z_upper	Z_lower
										MAJ009.merge.bamMAJ020.merge.bam	Second Degree	7.44722	-8.46004		YUN035.A0101.TF1.1YUN036.A0101.TF1.1	First Degree	9.92358	-12.9214
PairIndividuals	Relationship	Z_upper	Z_lower		PairIndividuals	Relationship	Z_upper	Z_lower		KTL001.merge.bamKTL002.merge.bam	Unrelated	NA	-20.5052		YUN037.A0101.TF1.1YUN038.A0101.TF1.1	First Degree	10.1029	-14.2639
YUN012.A0101.TF1.1YUN015.A0101.TF1.1	First Degree	6.58819	-16.7668		PTK001.A0101.TF1.1.bamPTK003A.merged.bam	Unrelated	NA	-4.62818		KTL001.merge.bamKTL003.merge.bam	Unrelated	NA	-19.4074		BOY001.merged.bamBOY008.merged.bam	Unrelated	NA	-14.5352
YUN001.A0101.TF1.1YUN001.A0201.TF1.1	IdenticalTwins/SameIndividual	16.4372	NA		PTK001.A0101.TF1.1.bamPTK004.A0101.TF1.1.bam	Unrelated	NA	-3.8449		KTL001.merge.bamKTL004.merge.bam	Unrelated	NA	-23.2495		BOY001.merged.bamBOY009.merged.bam	Unrelated	NA	-17.643
YUN001.A0101.TF1.1YUN012.A0101.TF1.1	Unrelated	NA	-9.61194		PTK001.A0101.TF1.1.bamPTK005.A0101.TF1.1.bam	Unrelated	NA	-10.1165		KTL001.merge.bamKTL005.merge.bam	Unrelated	NA	-20.5937		BOY001.merged.bamBOY014.merged.bam	Unrelated	NA	-17.4233
YUN001.A0101.TF1.1YUN013.A0101.TF1.1	Unrelated	NA	-10.8368		PTK003.Amerged.bamPTK004.A0101.TF1.1.bam	Unrelated	NA	-2.41688		KTL001.merge.bamKTL007.merge.bam	Unrelated	NA	-17.3253		BOY001.merged.bamBOY019.merged.bam	Unrelated	NA	-12.6305
YUN001.A0101.TF1.1YUN014.A0101.TF1.1	Unrelated	NA	-9.03776		PTK003.Amerged.bamPTK005.A0101.TF1.1.bam	Unrelated	NA	-2.52574		KTL001.merge.bamKTL008.merge.bam	Unrelated	NA	-15.3388		BOY001.merged.bamMAJ004.merge.bam	Unrelated	NA	-14.7264
YUN001.A0101.TF1.1YUN015.A0101.TF1.1	Unrelated	NA	-5.97516		PTK004.A0101.TF1.1.bamPTK005.A0101.TF1.1.bam	Unrelated	NA	-6.41056		KTL001.merge.bamMAJ003.merge.bam	Unrelated	NA	-22.257		BOY001.merged.bamMAJ017.merge.bam	Unrelated	NA	-17.3865
YUN001.A0101.TF1.1YUN019.A0101.TF1.1	Unrelated	NA	-9.87352							KTL001.merge.bamMAJ008.merge.bam	Unrelated	NA	-16.0427		BOY001.merged.bamMAJ019.merge.bam	Unrelated	NA	-14.4163
YUN001.A0101.TF1.1YUN021.A0101.TF1.1	Unrelated	NA	-10.5577		PIE_CA					KTL001.merge.bamMAJ009.merge.bam	Unrelated	NA	-18.5779		BOY001.merged.bamPIE039.A0101.TF1.1	Unrelated	NA	-18.8747
YUN001.A0101.TF1.1YUN025.A0101.TF1.1	Unrelated	NA	-11.0686							KTL001.merge.bamMAJ020.merge.bam	Unrelated	NA	-21.4389		BOY001.merged.bamYUN033.A0101.TF1.1	Unrelated	NA	-19.1395
YUN001.A0201.TF1.1YUN012.A0101.TF1.1	Unrelated	NA	-19.1288		PairIndividuals	Relationship	Z_upper	Z_lower		KTL001.merge.bamMAJ023.merge.bam	Unrelated	NA	-18.5889		BOY001.merged.bamYUN034.A0101.TF1.1	Unrelated	NA	-14.9762
YUN001.A0201.TF1.1YUN013.A0101.TF1.1	Unrelated	NA	-20.0931		PIE064.C0101.TF1.1PIE064.D0101.TF1.1	First Degree	1.05882	-9.85075		KTL001.merge.bamUBK003.merge.bam	Unrelated	NA	-17.2848		BOY001.merged.bamYUN035.A0101.TF1.1	Unrelated	NA	-19.8099
YUN001.A0201.TF1.1YUN014.A0101.TF1.1	Unrelated	NA	-19.0255		PIE024.B0101.TF1.1PIE073.A0101.TF1.1	Second Degree	6.77927	-10.4986		KTL001.merge.bamUBK006.merge.bam	Unrelated	NA	-20.5803		BOY001.merged.bamYUN036.A0101.TF1.1	Unrelated	NA	-21.6235
YUN001.A0201.TF1.1YUN015.A0101.TF1.1	Unrelated	NA	-15.2071		PIE054.A0101.TF1.1PIE058.A0101.TF1.1	Second Degree	3.56213	-14.2442		KTL001.merge.bamUSV004.merge.bam	Unrelated	NA	-17.1218		BOY001.merged.bamYUN037.A0101.TF1.1	Unrelated	NA	-22.6657
YUN001.A0201.TF1.1YUN019.A0101.TF1.1	Unrelated	NA	-19.3032		PIE003.A0101.TF1.1PIE004.A0101.TF1.1	Unrelated	NA	-17.3574		KTL001.merge.bamUSV005.merge.bam	Unrelated	NA	-22.2466		BOY001.merged.bamYUN038.A0101.TF1.1	Unrelated	NA	-22.6148
YUN001.A0201.TF1.1YUN021.A0101.TF1.1	Unrelated	NA	-17.5985		PIE003.A0101.TF1.1PIE005.A0101.TF1.1	Unrelated	NA	-14.6276		KTL002.merge.bamKTL003.merge.bam	Unrelated	NA	-19.4053		BOY001.merged.bamYUN039.A0101.TF1.1	Unrelated	NA	-21.3319
YUN001.A0201.TF1.1YUN025.A0101.TF1.1	Unrelated	NA	-18.9098		PIE003.A0101.TF1.1PIE006.A0101.TF1.1	Unrelated	NA	-12.0321		KTL002.merge.bamKTL004.merge.bam	Unrelated	NA	-20.3703		BOY001.merged.bamYUN041.A0101.TF1.1	Unrelated	NA	-19.7554
YUN012.A0101.TF1.1YUN013.A0101.TF1.1	Unrelated	NA	-18.6409		PIE003.A0101.TF1.1PIE008.A0101.TF1.1	Unrelated	NA	-16.6824		KTL002.merge.bamKTL005.merge.bam	Unrelated	NA	-17.1134		BOY001.merged.bamYUN042.A0101.TF1.1	Unrelated	NA	-24.2272
YUN012.A0101.TF1.1YUN014.A0101.TF1.1	Unrelated	NA	-17.1542		PIE003.A0101.TF1.1PIE009.Amerge_bams	Unrelated	NA	-5.20078		KTL002.merge.bamKTL007.merge.bam	Unrelated	NA	-18.7853		BOY001.merged.bamYUN043.A0101.TF1.1	Unrelated	NA	-24.4947
YUN012.A0101.TF1.1YUN019.A0101.TF1.1	Unrelated	NA	-17.4527		PIE003.A0101.TF1.1PIE010.A0101.TF1.1	Unrelated	NA	-7.74487		KTL002.merge.bamKTL008.merge.bam	Unrelated	NA	-14.272		BOY001.merged.bamYUN044.A0101.TF1.1	Unrelated	NA	-10.3675
YUN012.A0101.TF1.1YUN021.A0101.TF1.1	Unrelated	NA	-15.0152		PIE003.A0101.TF1.1PIE012.A0101.TF1.1	Unrelated	NA	-15.4575		KTL002.merge.bamMAJ003.merge.bam	Unrelated	NA	-20.6095		BOY001.merged.bamYUN045.A0101.TF1.1	Unrelated	NA	-20.2996
YUN012.A0101.TF1.1YUN025.A0101.TF1.1	Unrelated	NA	-18.4707		PIE003.A0101.TF1.1PIE013.A0101.TF1.1	Unrelated	NA	-14.6139		KTL002.merge.bamMAJ008.merge.bam	Unrelated	NA	-14.4185		BOY008.merged.bamBOY009.merged.bam	Unrelated	NA	-13.9506
YUN013.A0101.TF1.1YUN014.A0101.TF1.1	Unrelated	NA	-16.251		PIE003.A0101.TF1.1PIE014.A0101.TF1.1	Unrelated	NA	-14.8711		KTL002.merge.bamMAJ009.merge.bam	Unrelated	NA	-17.4743		BOY008.merged.bamBOY014.merged.bam	Unrelated	NA	-12.8468
YUN013.A0101.TF1.1YUN015.A0101.TF1.1	Unrelated	NA	-11.7693		PIE003.A0101.TF1.1PIE015.A0101.TF1.1	Unrelated	NA	-16.7215		KTL002.merge.bamMAJ020.merge.bam	Unrelated	NA	-18.7474		BOY008.merged.bamBOY019.merged.bam	Unrelated	NA	-10.9754
YUN013.A0101.TF1.1YUN019.A0101.TF1.1	Unrelated	NA	-18.0995		PIE003.A0101.TF1.1PIE017.A0101.TF1.1	Unrelated	NA	-16.917		KTL002.merge.bamMAJ023.merge.bam	Unrelated	NA	-18.0717		BOY008.merged.bamMAJ004.merge.bam	Unrelated	NA	-11.8416
YUN013.A0101.TF1.1YUN021.A0101.TF1.1	Unrelated	NA	-15.387		PIE003.A0101.TF1.1PIE018.A0101.TF1.1	Unrelated	NA	-9.73529		KTL002.merge.bamUBK003.merge.bam	Unrelated	NA	-17.7513		BOY008.merged.bamMAJ017.merge.bam	Unrelated	NA	-16.3453
YUN013.A0101.TF1.1YUN025.A0101.TF1.1	Unrelated	NA	-18.0088		PIE003.A0101.TF1.1PIE019.A0101.TF1.1	Unrelated	NA	-14.3807		KTL002.merge.bamUBK006.merge.bam	Unrelated	NA	-19.2461		BOY008.merged.bamMAJ019.merge.bam	Unrelated	NA	-12.2225
YUN014.A0101.TF1.1YUN015.A0101.TF1.1	Unrelated	NA	-11.2521		PIE003.A0101.TF1.1PIE022.A0101.TF1.1	Unrelated	NA	-9.48281		KTL002.merge.bamUSV004.merge.bam	Unrelated	NA	-18.2285		BOY008.merged.bamPIE039.A0101.TF1.1	Unrelated	NA	-15.807
YUN014.A0101.TF1.1YUN019.A0101.TF1.1	Unrelated	NA	-17.558		PIE003.A0101.TF1.1PIE023.A0101.TF1.1	Unrelated	NA	-17.1193		KTL002.merge.bamUSV005.merge.bam	Unrelated	NA	-21.4873		BOY008.merged.bamYUN033.A0101.TF1.1	Unrelated	NA	-16.6918
YUN014.A0101.TF1.1YUN021.A0101.TF1.1	Unrelated	NA	-15.7747		PIE003.A0101.TF1.1PIE024.B0101.TF1.1	Unrelated	NA	-18.6266		KTL003.merge.bamKTL004.merge.bam	Unrelated	NA	-21.2361		BOY008.merged.bamYUN034.A0101.TF1.1	Unrelated	NA	-11.6655
YUN014.A0101.TF1.1YUN025.A0101.TF1.1	Unrelated	NA	-18.8972		PIE003.A0101.TF1.1PIE025.A0101.TF1.1	Unrelated	NA	-10.9419		KTL003.merge.bamKTL005.merge.bam	Unrelated	NA	-19.2564		BOY008.merged.bamYUN035.A0101.TF1.1	Unrelated	NA	-15.1503
YUN015.A0101.TF1.1YUN019.A0101.TF1.1	Unrelated	NA	-13.1778		PIE003.A0101.TF1.1PIE026.A0101.TF1.1	Unrelated	NA	-9.83427		KTL003.merge.bamKTL007.merge.bam	Unrelated	NA	-16.7119		BOY008.merged.bamYUN036.A0101.TF1.1	Unrelated	NA	-17.7906
YUN015.A0101.TF1.1YUN021.A0101.TF1.1	Unrelated	NA	-11.1531		PIE003.A0101.TF1.1PIE028.A0101.TF1.1	Unrelated	NA	-16.0698		KTL003.merge.bamKTL008.merge.bam	Unrelated	NA	-14.8579		BOY008.merged.bamYUN037.A0101.TF1.1	Unrelated	NA	-18.3071
YUN015.A0101.TF1.1YUN025.A0101.TF1.1	Unrelated	NA	-12.7942		PIE003.A0101.TF1.1PIE029.A0101.TF1.1	Unrelated	NA	-13.9136		KTL003.merge.bamMAJ003.merge.bam	Unrelated	NA	-21.0584		BOY008.merged.bamYUN038.A0101.TF1.1	Unrelated	NA	-19.8019
YUN019.A0101.TF1.1YUN021.A0101.TF1.1	Unrelated	NA	-15.1933		PIE003.A0101.TF1.1PIE030.Amerge_bams	Unrelated	NA	-9.22579		KTL003.merge.bamMAJ008.merge.bam	Unrelated	NA	-13.6763		BOY008.merged.bamYUN039.A0101.TF1.1	Unrelated	NA	-17.675
YUN019.A0101.TF1.1YUN025.A0101.TF1.1	Unrelated	NA	-18.0468		PIE003.A0101.TF1.1PIE032.A0101.TF1.1	Unrelated	NA	-10.1229		KTL003.merge.bamMAJ009.merge.bam	Unrelated	NA	-17.1441		BOY008.merged.bamYUN041.A0101.TF1.1	Unrelated	NA	-18.122
YUN021.A0101.TF1.1YUN025.A0101.TF1.1	Unrelated	NA	-15.4933		PIE003.A0101.TF1.1PIE033.A0101.TF1.1	Unrelated	NA	-16.7597		KTL003.merge.bamMAJ020.merge.bam	Unrelated	NA	-20.3303		BOY008.merged.bamYUN042.A0101.TF1.1	Unrelated	NA	-21.1282
					PIE003.A0101.TF1.1PIE034.A0101.TF1.1	Unrelated	NA	-14.7985		KTL003.merge.bamMAJ023.merge.bam	Unrelated	NA	-18.2533		BOY008.merged.bamYUN043.A0101.TF1.1	Unrelated	NA	-21.781
VAR_CA					PIE003.A0101.TF1.1PIE035.A0101.TF1.1	Unrelated	NA	-14.3847		KTL003.merge.bamUBK003.merge.bam	Unrelated	NA	-16.3882		BOY008.merged.bamYUN044.A0101.TF1.1	Unrelated	NA	-10.1268
					PIE003.A0101.TF1.1PIE037.A0101.TF1.1	Unrelated	NA	-16.1741		KTL003.merge.bamUBK006.merge.bam	Unrelated	NA	-19.2083		BOY008.merged.bamYUN045.A0101.TF1.1	Unrelated	NA	-16.813
PairIndividuals	Relationship	Z_upper	Z_lower		PIE003.A0101.TF1.1PIE038.A0101.TF1.1	Unrelated	NA	-17.9471		KTL003.merge.bamUSV004.merge.bam	Unrelated	NA	-17.1147		BOY009.merged.bamBOY014.merged.bam	Unrelated	NA	-15.3574
ANI160.bamVAR023.A0101.TF1.1	IdenticalTwins/SameIndividual	9.98559	NA		PIE003.A0101.TF1.1PIE039.A0101.TF1.1	Unrelated	NA	-12.7167		KTL003.merge.bamUSV005.merge.bam	Unrelated	NA	-20.6719		BOY009.merged.bamBOY019.merged.bam	Unrelated	NA	-12.5877
ANI159VAR004.A0101.TF1.1	Second Degree	3.76869	-12.894		PIE003.A0101.TF1.1PIE041.A0101.TF1.1	Unrelated	NA	-15.84		KTL004.merge.bamKTL005.merge.bam	Unrelated	NA	-20.048		BOY009.merged.bamMAJ004.merge.bam	Unrelated	NA	-13.448
VAR010.B0101.TF1.1VAR022.A0101.TF1.1	Second Degree	5.68109	-12.2253		PIE003.A0101.TF1.1PIE042.A0101.TF1.1	Unrelated	NA	-6.14868		KTL004.merge.bamKTL007.merge.bam	Unrelated	NA	-20.1655		BOY009.merged.bamMAJ017.merge.bam	Unrelated	NA	-19.2975
ANI152.bamANI153.bam	Unrelated	NA	-2.09771		PIE003.A0101.TF1.1PIE043.A0101.TF1.1	Unrelated	NA	-14.0983		KTL004.merge.bamKTL008.merge.bam	Unrelated	NA	-17.7271		BOY009.merged.bamMAJ019.merge.bam	Unrelated	NA	-14.1417
ANI152.bamANI159	Unrelated	NA	-6.735		PIE003.A0101.TF1.1PIE044.A0101.TF1.1	Unrelated	NA	-10.6284		KTL004.merge.bamMAJ003.merge.bam	Unrelated	NA	-19.9962		BOY009.merged.bamPIE039.A0101.TF1.1	Unrelated	NA	-18.4473
ANI152.bamANI160.bam	Unrelated	NA	-2.80264		PIE003.A0101.TF1.1PIE048.A0101.TF1.1	Unrelated	NA	-12.7071		KTL004.merge.bamMAJ008.merge.bam	Unrelated	NA	-16.3392		BOY009.merged.bamYUN033.A0101.TF1.1	Unrelated	NA	-19.5813
ANI152.bamANI163.bam	Unrelated	NA	-7.34957		PIE003.A0101.TF1.1PIE050.A0101.TF1.1	Unrelated	NA	-18.154		KTL004.merge.bamMAJ009.merge.bam	Unrelated	NA	-16.5878		BOY009.merged.bamYUN034.A0101.TF1.1	Unrelated	NA	-14.2516
ANI152.bamVAR002.B0101.TF1.1	Unrelated	NA	-1.87909		PIE003.A0101.TF1.1PIE053.A0101.TF1.1	Unrelated	NA	-16.0381		KTL004.merge.bamMAJ020.merge.bam	Unrelated	NA	-21.4209		BOY009.merged.bamYUN035.A0101.TF1.1	Unrelated	NA	-16.9951
ANI152.bamVAR003.A0101.TF1.1	Unrelated	NA	-5.42091		PIE003.A0101.TF1.1PIE054.A0101.TF1.1	Unrelated	NA	-17.0481		KTL004.merge.bamMAJ023.merge.bam	Unrelated	NA	-20.1992		BOY009.merged.bamYUN036.A0101.TF1.1	Unrelated	NA	-20.8604
[truncated: 1,339 more rows]

## Sheet: J. IBD sharing
IBD sharing between and within sites and individuals presented in this study
pair	iid1	iid2	max_IBD	sum_IBD>8	n_IBD>8	sum_IBD>12	n_IBD>12	sum_IBD>16	n_IBD>16	sum_IBD>20	n_IBD>20
[truncated: 1,191 more rows]

[truncated: 15 more sheets: K. hapROH, L. ind attraction HGs, TurkeyN, M. Steppe comparison, N. group attr HGs, TurkeyN, O. Immel et al. 2020, P. farmer attraction, Q. HG attraction, R. distal qpAdm Eneolithic, S. proximal qpAdm Eneolithic, T. HG attraction EBA, U. farmer attraction EBA, V. Steppe Caucasus attraction, W. pairwise f4 Yamnaya, X. distal qpAdm EBA, Y. proximal qpAdm EBA]
